# Supplementary material for: Turning copper into an efficient and stable CO evolution catalyst beyond noble metals
Source: Nat Commun. 2024 Jul 17;15:5998. doi: 10.1038/s41467-024-50436-4 (PMC11252372; doi:10.1038/s41467-024-50436-4)
Supplement: Supplementary file 3 — Source Data [file 41467_2024_50436_MOESM3_ESM.xlsx]

## Sheet: Figure 1b
X	Sb foil	Cu92Sb5Pd3
0	0.1201	0.09932
0.03068	0.12622	0.10734
0.06136	0.1416	0.12667
0.09204	0.16028	0.149
0.12272	0.17702	0.16823
0.1534	0.18829	0.18071
0.18408	0.1921	0.18453
0.21476	0.18784	0.1792
0.24544	0.17632	0.16562
0.27612	0.16007	0.14652
0.3068	0.1438	0.12718
0.33748	0.13419	0.1159
0.36816	0.13696	0.12024
0.39884	0.15169	0.13911
0.42951	0.17202	0.16412
0.46019	0.19051	0.18695
0.49087	0.20133	0.20175
0.52155	0.20073	0.2049
0.55223	0.18751	0.1951
0.58291	0.16462	0.1747
0.61359	0.14385	0.15361
0.64427	0.15015	0.15444
0.67495	0.1998	0.19772
0.70563	0.28068	0.27684
0.73631	0.3764	0.37589
0.76699	0.47549	0.48318
0.79767	0.56904	0.58981
0.82835	0.64937	0.6881
0.85903	0.7098	0.77109
0.88971	0.74491	0.83266
0.92039	0.75079	0.86781
0.95107	0.7254	0.87294
0.98175	0.66878	0.84625
1.01243	0.58306	0.78799
1.04311	0.47246	0.70086
1.07379	0.34302	0.59048
1.10447	0.2023	0.46686
1.13515	0.05999	0.34862
1.16583	0.08318	0.27356
1.19651	0.20695	0.28736
1.22718	0.31053	0.37074
1.25786	0.38752	0.47061
1.28854	0.43417	0.55672
1.31922	0.44919	0.6142
1.3499	0.43379	0.63495
1.38058	0.39162	0.61499
1.41126	0.32848	0.55363
1.44194	0.25185	0.45323
1.47262	0.17048	0.31897
1.5033	0.09432	0.15864
1.53398	0.04037	0.02052
1.56466	0.04648	0.20025
1.59534	0.06673	0.37421
1.62602	0.06683	0.52794
1.6567	0.04359	0.64928
1.68738	0.00389	0.72756
1.71806	0.0596	0.75483
1.74874	0.12504	0.72773
1.77942	0.18748	0.65174
1.8101	0.23675	0.55343
1.84078	0.26385	0.50954
1.87146	0.26342	0.63046
1.90214	0.23984	0.91975
1.93282	0.2242	1.31389
1.9635	0.28274	1.77063
1.99418	0.43782	2.26398
2.02485	0.6591	2.77372
2.05553	0.92068	3.28179
2.08621	1.20315	3.77139
2.11689	1.48884	4.22701
2.14757	1.76096	4.6347
2.17825	2.00463	4.98242
2.20893	2.20852	5.26043
2.23961	2.36698	5.46147
2.27029	2.48235	5.58098
2.30097	2.56705	5.61715
2.33165	2.64455	5.57085
2.36233	2.74714	5.44554
2.39301	2.90852	5.24697
2.42369	3.15234	4.98296
2.45437	3.48297	4.66298
2.48505	3.8848	4.29773
2.51573	4.3288	3.89875
2.54641	4.78023	3.47796
2.57709	5.20433	3.04715
2.60777	5.56961	2.61767
2.63845	5.84965	2.19994
2.66913	6.02425	1.80322
2.69981	6.07997	1.43531
2.73049	6.01046	1.10246
2.76117	5.81638	0.80941
2.79185	5.50494	0.55984
2.82252	5.08922	0.35789
2.8532	4.58713	0.21377
2.88388	4.0202	0.15546
2.91456	3.41219	0.18223
2.94524	2.78777	0.23068
2.97592	2.17126	0.27046
3.0066	1.58578	0.29673
3.03728	1.05371	0.311
3.06796	0.60313	0.31598
3.09864	0.31482	0.31418
3.12932	0.36999	0.30751
3.16	0.56713	0.29716
3.19068	0.73362	0.28376
3.22136	0.84654	0.26755
3.25204	0.90954	0.2486
3.28272	0.93257	0.22687
3.3134	0.92715	0.20232
3.34408	0.90383	0.17487
3.37476	0.87038	0.14451
3.40544	0.83077	0.11141
3.43612	0.78514	0.07634
3.4668	0.73103	0.04294
3.49748	0.66521	0.03366
3.52816	0.58535	0.06449
3.55884	0.49148	0.10487
3.58952	0.38711	0.14552
3.62019	0.28185	0.18334
3.65087	0.20017	0.21606
3.68155	0.19074	0.24172
3.71223	0.25722	0.2587
3.74291	0.34707	0.2658
3.77359	0.43068	0.26236
3.80427	0.49575	0.24837
3.83495	0.5364	0.22453
3.86563	0.55022	0.19233
3.89631	0.53742	0.15434
3.92699	0.50075	0.11499
3.95767	0.44543	0.08359
3.98835	0.37957	0.07759
4.01903	0.31506	0.101
4.04971	0.26825	0.13586
4.08039	0.25492	0.1704
4.11107	0.27527	0.1998
4.14175	0.31233	0.22187
4.17243	0.34856	0.23579
4.20311	0.37319	0.2416
4.23379	0.381	0.24006
4.26447	0.37068	0.23246
4.29515	0.34379	0.22041
4.32583	0.30452	0.20566
4.35651	0.25973	0.18973
4.38719	0.21932	0.17366
4.41786	0.19513	0.15776
4.44854	0.19427	0.1416
4.47922	0.21105	0.12423
4.5099	0.23243	0.10463
4.54058	0.24764	0.08228
4.57126	0.25038	0.05806
4.60194	0.23778	0.03818
4.63262	0.20945	0.04256
4.6633	0.16679	0.07124
4.69398	0.11265	0.10753
4.72466	0.05118	0.14536
4.75534	0.02022	0.18205
4.78602	0.08228	0.21582
4.8167	0.1421	0.24538
4.84738	0.19347	0.26989
4.87806	0.2333	0.28901
4.90874	0.25964	0.30286
4.93942	0.27167	0.31206
4.9701	0.26975	0.31755
5.00078	0.25552	0.32047
5.03146	0.23186	0.3219
5.06214	0.20316	0.32265
5.09282	0.1756	0.32308
5.1235	0.15713	0.32302
5.15418	0.15462	0.32193
5.18486	0.16825	0.31908
5.21553	0.19149	0.31386
5.24621	0.2171	0.30608
5.27689	0.24016	0.29613
5.30757	0.25788	0.28521
5.33825	0.26897	0.27525
5.36893	0.27309	0.26874
5.39961	0.27054	0.26805
5.43029	0.26208	0.27462
5.46097	0.24881	0.28828
5.49165	0.23215	0.30733
5.52233	0.21381	0.3292
5.55301	0.19585	0.35121
5.58369	0.18059	0.371
5.61437	0.17024	0.38674
5.64505	0.16623	0.39722
5.67573	0.16838	0.40174
5.70641	0.17497	0.40014
5.73709	0.18352	0.39265
5.76777	0.19167	0.37984
5.79845	0.19778	0.36249
5.82913	0.20113	0.34155
5.85981	0.20192	0.318
5.89049	0.20133	0.29284
5.92117	0.20124	0.26703
5.95185	0.20381	0.24149
5.98253	0.21069	0.21709
6.0132	0.22228	0.19472
6.04388	0.23748	0.17522
6.07456	0.25412	0.15939
6.10524	0.26958	0.14775
6.13592	0.28137	0.14036
6.1666	0.28735	0.13668
6.19728	0.28596	0.13563
6.22796	0.27627	0.13588
6.25864	0.25796	0.13623
6.28932	0.23143	0.1357
6.32	0.19779	0.13371
6.35068	0.15913	0.13
6.38136	0.1194	0.12459
6.41204	0.08746	0.11775
6.44272	0.08111	0.1099
6.4734	0.10626	0.10153
6.50408	0.1455	0.09317
6.53476	0.18663	0.0853
6.56544	0.22438	0.0783
6.59612	0.25601	0.07245
6.6268	0.27979	0.06795
6.65748	0.29465	0.0649
6.68816	0.29994	0.06334
6.71884	0.29544	0.06324
6.74952	0.2813	0.06447
6.7802	0.25802	0.0668
6.81087	0.22647	0.06989
6.84155	0.18787	0.0734
6.87223	0.14391	0.07701
6.90291	0.09715	0.08053
6.93359	0.0539	0.08388
6.96427	0.04282	0.08715
6.99495	0.07829	0.09051
7.02563	0.12199	0.09418
7.05631	0.16286	0.09834
7.08699	0.19773	0.10304
7.11767	0.22496	0.10817
7.14835	0.24376	0.11346
7.17903	0.25411	0.11856
7.20971	0.25684	0.12308
7.24039	0.25376	0.12669
7.27107	0.24765	0.12918
7.30175	0.24209	0.13052
7.33243	0.24067	0.13087
7.36311	0.24585	0.13062
7.39379	0.25774	0.13033
7.42447	0.27412	0.13064
7.45515	0.29142	0.13219
7.48583	0.30592	0.1354
7.51651	0.31439	0.14036
7.54719	0.3145	0.14682
7.57787	0.30483	0.15419
7.60854	0.28491	0.16173
7.63922	0.25517	0.16869
7.6699	0.21686	0.17432
7.70058	0.17191	0.17803
7.73126	0.12285	0.17937
7.76194	0.07273	0.17805
7.79262	0.02666	0.17396
7.8233	0.02775	0.16713
7.85398	0.06292	0.15776
7.88466	0.09105	0.1462
7.91534	0.10885	0.1329
7.94602	0.11532	0.11844
7.9767	0.11057	0.10346
8.00738	0.09602	0.08871
8.03806	0.07528	0.07501
8.06874	0.05772	0.06319
8.09942	0.0619	0.05406
8.1301	0.09019	0.0481
8.16078	0.12742	0.04513
8.19146	0.16459	0.0442
8.22214	0.19701	0.04409
8.25282	0.22164	0.04375
8.2835	0.23639	0.04256
8.31418	0.24004	0.04024
8.34486	0.23216	0.0368
8.37554	0.21316	0.03248
8.40621	0.18423	0.02775
8.43689	0.14736	0.02339
8.46757	0.10558	0.02054
8.49825	0.06467	0.0203
8.52893	0.04399	0.02274
8.55961	0.06709	0.02678
8.59029	0.10502	0.03129
8.62097	0.14141	0.03555
8.65165	0.17208	0.0391
8.68233	0.19554	0.0417
8.71301	0.21147	0.04326
8.74369	0.22039	0.04377
8.77437	0.22346	0.04333
8.80505	0.22228	0.04214
8.83573	0.21857	0.04053
8.86641	0.2138	0.03892
8.89709	0.20883	0.03782
8.92777	0.20371	0.03775
8.95845	0.1977	0.03904
8.98913	0.18966	0.04171
9.01981	0.17839	0.04549
9.05049	0.16303	0.04994
9.08117	0.14327	0.05463
9.11185	0.11951	0.05914
9.14253	0.093	0.06315
9.17321	0.06638	0.06642
9.20388	0.04597	0.06877
9.23456	0.04417	0.07009
9.26524	0.06073	0.07033
9.29592	0.08212	0.06951
9.3266	0.10178	0.0677
9.35728	0.11747	0.06503
9.38796	0.12861	0.06173
9.41864	0.13563	0.05808
9.44932	0.13967	0.05448
9.48	0.14238	0.05146
9.51068	0.14549	0.0496
9.54136	0.15019	0.04943
9.57204	0.15674	0.05125
9.60272	0.1643	0.05495
9.6334	0.17135	0.06009
9.66408	0.17617	0.06608
9.69476	0.17723	0.0723
9.72544	0.17345	0.07819
9.75612	0.16435	0.08325
9.7868	0.15007	0.08709
9.81748	0.13146	0.08935
9.84816	0.11026	0.0898
9.87884	0.08956	0.08827
9.90952	0.07475	0.08472
9.9402	0.07251	0.07923
9.97088	0.08408	0.07202

## Sheet: Figure 1c
X	Pd foil	Cu92Sb5Pd3
0	0.28322	0.3759
0.03068	0.29239	0.40807
0.06136	0.31509	0.4858
0.09204	0.34093	0.57678
0.12272	0.36021	0.6578
0.1534	0.36681	0.71501
0.18408	0.35884	0.74063
0.21476	0.33878	0.73138
0.24544	0.31357	0.68806
0.27612	0.29405	0.61598
0.3068	0.29102	0.52653
0.33748	0.30783	0.44092
0.36816	0.33723	0.3938
0.39884	0.36725	0.41692
0.42951	0.38748	0.50155
0.46019	0.39159	0.61206
0.49087	0.37805	0.71931
0.52155	0.35094	0.80501
0.55223	0.3214	0.85786
0.58291	0.30767	0.87147
0.61359	0.32663	0.84386
0.64427	0.3785	0.77788
0.67495	0.44789	0.6827
0.70563	0.51745	0.5776
0.73631	0.57406	0.49868
0.76699	0.60933	0.49489
0.79767	0.61935	0.58308
0.82835	0.60471	0.72807
0.85903	0.57075	0.88833
0.88971	0.5277	1.03593
0.92039	0.48974	1.15288
0.95107	0.47073	1.22738
0.98175	0.47625	1.25237
1.01243	0.49871	1.22522
1.04311	0.52249	1.14783
1.07379	0.53232	1.02709
1.10447	0.51779	0.876
1.13515	0.4748	0.71645
1.16583	0.40659	0.58459
1.19651	0.32655	0.52978
1.22718	0.26558	0.5744
1.25786	0.26799	0.67908
1.28854	0.33458	0.79039
1.31922	0.42004	0.8733
1.3499	0.48851	0.90788
1.38058	0.51894	0.8835
1.41126	0.49919	0.79627
1.44194	0.42456	0.64809
1.47262	0.301	0.44641
1.5033	0.17306	0.20635
1.53398	0.23501	0.10301
1.56466	0.45792	0.36661
1.59534	0.70844	0.63376
1.62602	0.94469	0.8683
1.6567	1.13812	1.0477
1.68738	1.26361	1.15266
1.71806	1.29979	1.1692
1.74874	1.2308	1.09392
1.77942	1.04879	0.94865
1.8101	0.76009	0.82487
1.84078	0.4242	0.93017
1.87146	0.44713	1.37242
1.90214	0.96476	2.05442
1.93282	1.61029	2.89
1.9635	2.29596	3.82974
1.99418	2.97999	4.83644
2.02485	3.62939	5.8757
2.05553	4.2184	6.91366
2.08621	4.731	7.91687
2.11689	5.16405	8.85309
2.14757	5.52972	9.69232
2.17825	5.85588	10.4078
2.20893	6.18277	10.9771
2.23961	6.5546	11.3827
2.27029	7.00701	11.6129
2.30097	7.55499	11.6618
2.33165	8.187	11.5296
2.36233	8.86769	11.2226
2.39301	9.54605	10.7523
2.42369	10.1649	10.1352
2.45437	10.6684	9.39185
2.48505	11.0083	8.54607
2.51573	11.1469	7.62375
2.54641	11.0598	6.65197
2.57709	10.7372	5.65803
2.60777	10.1834	4.66862
2.63845	9.41664	3.70917
2.66913	8.46741	2.80381
2.69981	7.37601	1.97672
2.73049	6.18998	1.25889
2.76117	4.96115	0.72229
2.79185	3.74275	0.57856
2.82252	2.58756	0.81832
2.8532	1.5506	1.10939
2.88388	0.72566	1.34073
2.91456	0.53239	1.49318
2.94524	0.94559	1.56861
2.97592	1.30829	1.57651
3.0066	1.5178	1.53065
3.03728	1.57266	1.44803
3.06796	1.49152	1.34836
3.09864	1.3024	1.25327
3.12932	1.03969	1.18371
3.16	0.74583	1.15475
3.19068	0.48809	1.16952
3.22136	0.40565	1.21814
3.25204	0.55089	1.28315
3.28272	0.76119	1.34647
3.3134	0.95058	1.39324
3.34408	1.09549	1.4128
3.37476	1.1919	1.39852
3.40544	1.24399	1.34738
3.43612	1.25981	1.25971
3.4668	1.24854	1.13943
3.49748	1.21852	0.99499
3.52816	1.17618	0.84202
3.55884	1.126	0.70878
3.58952	1.07147	0.64069
3.62019	1.01644	0.67875
3.65087	0.96604	0.81397
3.68155	0.92627	1.00249
3.71223	0.90176	1.20687
3.74291	0.89273	1.40287
3.77359	0.89325	1.5743
3.80427	0.89247	1.70952
3.83495	0.87788	1.80002
3.86563	0.83878	1.83995
3.89631	0.76896	1.82619
3.92699	0.66914	1.7586
3.95767	0.55137	1.64062
3.98835	0.44946	1.48034
4.01903	0.42891	1.29273
4.04971	0.52926	1.10416
4.08039	0.70637	0.95938
4.11107	0.90714	0.91842
4.14175	1.10055	1.01467
4.17243	1.26878	1.2184
4.20311	1.4019	1.47524
4.23379	1.49661	1.74299
4.26447	1.55613	1.99395
4.29515	1.59023	2.20951
4.32583	1.61427	2.37684
4.35651	1.64651	2.48741
4.38719	1.70308	2.53643
4.41786	1.79229	2.52265
4.44854	1.91147	2.44831
4.47922	2.04846	2.31911
4.5099	2.18596	2.14434
4.54058	2.30597	1.93711
4.57126	2.39267	1.7148
4.60194	2.43391	1.49979
4.63262	2.42178	1.3195
4.6633	2.35274	1.2024
4.69398	2.22745	1.16594
4.72466	2.05053	1.20299
4.75534	1.83042	1.285
4.78602	1.57949	1.37893
4.8167	1.31513	1.4586
4.84738	1.06282	1.50665
4.87806	0.86216	1.51291
4.90874	0.76695	1.47259
4.93942	0.80677	1.38498
4.9701	0.94407	1.25257
5.00078	1.1181	1.0803
5.03146	1.28781	0.87512
5.06214	1.43073	0.64565
5.09282	1.5348	0.40286
5.1235	1.59386	0.17091
5.15418	1.60566	0.16344
5.18486	1.57092	0.38201
5.21553	1.49281	0.60222
5.24621	1.37658	0.80125
5.27689	1.22914	0.97157
5.30757	1.05869	1.1087
5.33825	0.87429	1.2101
5.36893	0.68534	1.27485
5.39961	0.50109	1.30355
5.43029	0.33023	1.29817
5.46097	0.18066	1.26184
5.49165	0.06193	1.19866
5.52233	0.05034	1.11351
5.55301	0.10534	1.0118
5.58369	0.13243	0.89928
5.61437	0.1297	0.78192
5.64505	0.10128	0.66581
5.67573	0.05841	0.55719
5.70641	0.05747	0.46248
5.73709	0.1252	0.38807
5.76777	0.20747	0.33891
5.79845	0.2897	0.31556
5.82913	0.36507	0.31218
5.85981	0.42882	0.31927
5.89049	0.47771	0.32834
5.92117	0.51003	0.33386
5.95185	0.52555	0.33309
5.98253	0.5255	0.32529
6.0132	0.51235	0.31127
6.04388	0.48965	0.29325
6.07456	0.4617	0.27512
6.10524	0.43306	0.26258
6.13592	0.40793	0.26241
6.1666	0.38933	0.27978
6.19728	0.3783	0.31536
6.22796	0.37372	0.3656
6.25864	0.37296	0.4253
6.28932	0.37284	0.48942
6.32	0.37053	0.55364
6.35068	0.36402	0.61425
6.38136	0.35225	0.66811
6.41204	0.33518	0.71259
6.44272	0.31374	0.74557
6.4734	0.29	0.76553
6.50408	0.26735	0.77151
6.53476	0.25053	0.76322
6.56544	0.24491	0.741
6.59612	0.25438	0.70579
6.6268	0.2792	0.65913
6.65748	0.31635	0.603
6.68816	0.36175	0.53981
6.71884	0.41185	0.4722
6.74952	0.46407	0.40293
6.7802	0.51666	0.33477
6.81087	0.5684	0.27033
6.84155	0.61833	0.21199
6.87223	0.66556	0.16179
6.90291	0.7091	0.12139
6.93359	0.74783	0.09189
6.96427	0.78049	0.0735
6.99495	0.80584	0.06492
7.02563	0.82281	0.06382
7.05631	0.83072	0.06843
7.08699	0.82951	0.07809
7.11767	0.81986	0.09218
7.14835	0.80332	0.10945
7.17903	0.78226	0.12822
7.20971	0.75968	0.14668
7.24039	0.73872	0.16323
7.27107	0.72206	0.17653
7.30175	0.71122	0.18569
7.33243	0.70602	0.19024
7.36311	0.70457	0.19021
7.39379	0.70374	0.18611
7.42447	0.69986	0.17892
7.45515	0.6895	0.17003
7.48583	0.66995	0.16109
7.51651	0.63952	0.15373
7.54719	0.59764	0.14914
7.57787	0.54483	0.14766
7.60854	0.48258	0.14858
7.63922	0.41321	0.15048
7.6699	0.33971	0.15163
7.70058	0.26572	0.15051
7.73126	0.19588	0.1459
7.76194	0.13722	0.13706
7.79262	0.10247	0.12369
7.8233	0.10368	0.106
7.85398	0.12814	0.08506
7.88466	0.15621	0.06397
7.91534	0.17919	0.0518
7.94602	0.19429	0.06219
7.9767	0.20094	0.09168
8.00738	0.19962	0.12987
8.03806	0.1913	0.17189
8.06874	0.17727	0.2154
8.09942	0.15913	0.25879
8.1301	0.13882	0.30065
8.16078	0.11901	0.33961
8.19146	0.10351	0.37432
8.22214	0.09702	0.40346
8.25282	0.10245	0.42578
8.2835	0.11798	0.44012
8.31418	0.13912	0.44554
8.34486	0.16192	0.44133
8.37554	0.18365	0.42712
8.40621	0.20251	0.40296
8.43689	0.2173	0.36944
8.46757	0.22729	0.32789
8.49825	0.23219	0.28074
8.52893	0.23204	0.23248
8.55961	0.22729	0.19151
8.59029	0.21868	0.17194
8.62097	0.20721	0.18596
8.65165	0.19407	0.22868
8.68233	0.18048	0.28613
8.71301	0.16758	0.34801
8.74369	0.15619	0.40828
8.77437	0.14667	0.4632
8.80505	0.13884	0.51031
8.83573	0.13206	0.54797
8.86641	0.12545	0.57523
8.89709	0.11815	0.59175
8.92777	0.10949	0.59778
8.95845	0.09915	0.59412
8.98913	0.0872	0.58205
9.01981	0.0742	0.56327
9.05049	0.06146	0.53975
9.08117	0.05143	0.51359
9.11185	0.04776	0.48671
9.14253	0.0525	0.46067
9.17321	0.06345	0.43637
9.20388	0.07692	0.41389
9.23456	0.09029	0.39255
9.26524	0.10188	0.3711
9.29592	0.1106	0.34809
9.3266	0.11566	0.32221
9.35728	0.11654	0.29265
9.38796	0.11296	0.25934
9.41864	0.10485	0.2232
9.44932	0.09236	0.18652
9.48	0.07587	0.1536
9.51068	0.05594	0.13145
9.54136	0.03335	0.12742
9.57204	0.00932	0.14157
9.60272	0.01689	0.16579
9.6334	0.04176	0.19175
9.66408	0.0655	0.21403
9.69476	0.08695	0.22944
9.72544	0.1052	0.23628
9.75612	0.11943	0.23385
9.7868	0.12903	0.22242
9.81748	0.13358	0.20316
9.84816	0.13291	0.17837
9.87884	0.12705	0.15184
9.90952	0.11631	0.12967
9.9402	0.10121	0.11988
9.97088	0.08253	0.12748

## Sheet: Figure 1e
Cu foil		Cu92Sb5Pd3
X	Y(Cu foil)	X	Y(OCP)	X	Y(-0.69 V)	X	Y(-0.84 V)	X	Y(-1.03 V)	X	Y(-1.26 V)
8783.51	0.00203	8784.01	0.000638821	8784.01	0.00317	8784.01	0.00303	8784.01	0.00325	8784.01	0.00299
8788.5	0.00181	8789	0.000581636	8789	0.003	8789	0.00287	8789	0.00307	8789	0.00273
8793.5	0.00163	8794	0.000480965	8794	0.00271	8794	0.00267	8794	0.00263	8794	0.00261
8798.51	0.0015	8799.01	0.000350882	8799.01	0.00239	8799.01	0.00228	8799.01	0.00241	8799.01	0.00236
8803.5	0.00137	8804	0.000340642	8804	0.00208	8804	0.00216	8804	0.0021	8804	0.00207
8808.5	0.00122	8809	6.38415e-05	8809	0.0018	8809	0.00179	8809	0.00194	8809	0.00184
8813.51	0.00113	8814.01	3.23041e-05	8814.01	0.00162	8814.01	0.00168	8814.01	0.00186	8814.01	0.00166
8818.5	0.000979192	8819	-5.60793e-05	8819	0.00131	8819	0.00139	8819	0.00147	8819	0.00143
8823.5	0.00075776	8824	-0.000160882	8824	0.00123	8824	0.00117	8824	0.00123	8824	0.00126
8828.5	0.000611248	8829	-0.000228829	8829	0.000921397	8829	0.00103	8829	0.000933156	8829	0.00091662
8833.49	0.000582729	8833.99	-0.000204073	8833.99	0.000952475	8833.99	0.000860694	8833.99	0.000940881	8833.99	0.000873233
8838.51	0.000354446	8839.01	-0.000268337	8839.01	0.000612053	8839.01	0.000609276	8839.01	0.000568618	8839.01	0.000693248
8843.49	0.000327406	8843.99	-0.000257913	8843.99	0.000376868	8843.99	0.000460617	8843.99	0.000481566	8843.99	0.0005148
8848.5	0.000182011	8849	-0.000273927	8849	0.000358909	8849	0.000327239	8849	0.000436009	8849	0.000370825
8853.5	6.94276e-05	8854	-0.000368714	8854	0.000230253	8854	0.000164616	8854	0.000180015	8854	0.000168475
8858.5	1.32276e-05	8859	-0.000228104	8859	9.03311e-05	8859	0.00011496	8859	4.03143e-06	8859	-1.32258e-05
8863.5	-0.000111096	8864	-0.000273268	8864	3.2325e-05	8864	-9.79232e-05	8864	-0.000164903	8864	-4.42066e-05
8868.5	-0.000206663	8869	-0.000252832	8869	-0.000256715	8869	-0.000307381	8869	-0.000151061	8869	-0.000288436
8873.5	-0.000214919	8874	-0.00033109	8874	-0.000374692	8874	-0.000409667	8874	-0.000480752	8874	-0.000441572
8878.5	-0.000296084	8879	-0.000215648	8879	-0.000537276	8879	-0.000467491	8879	-0.000487797	8879	-0.00057137
8883.5	-0.000413901	8884	-0.000331171	8884	-0.000643335	8884	-0.000622012	8884	-0.00060312	8884	-0.000563263
8888.5	-0.000453308	8889	-0.000100317	8889	-0.000702381	8889	-0.00064308	8889	-0.000566665	8889	-0.000617924
8893.5	-0.000523035	8894	3.91381e-05	8894	-0.000749772	8894	-0.000745102	8894	-0.000746573	8894	-0.000686353
8898.51	-0.000564042	8899.01	-0.000180221	8899.01	-0.000895492	8899.01	-0.000859114	8899.01	-0.00074331	8899.01	-0.000835835
8903.51	-0.000501983	8904.01	4.86232e-05	8904.01	-0.000963785	8904.01	-0.000984916	8904.01	-0.000958401	8904.01	-0.000819382
8908.51	-0.000508554	8909.01	-3.07903e-05	8909.01	-0.00102	8909.01	-0.000971993	8909.01	-0.00108	8909.01	-0.00112
8913.5	-0.00042293	8914	0.000330739	8914	-0.000965836	8914	-0.000858025	8914	-0.000986188	8914	-0.00083851
8918.49	-0.000376529	8918.99	0.000572167	8918.99	-0.00072508	8918.99	-0.000697552	8918.99	-0.000739823	8918.99	-0.000829995
8923.49	-0.000236	8923.99	0.000921259	8923.99	-0.000517015	8923.99	-0.00064076	8923.99	-0.0006471	8923.99	-0.000616445
8928.5	-5.15409e-05	8929	0.00129	8929	-0.000200987	8929	-0.000158573	8929	-0.000202534	8929	-0.000200013
8933.49	0.000121679	8933.99	0.00199	8933.99	0.000118561	8933.99	3.20692e-05	8933.99	8.2808e-05	8933.99	7.05197e-05
8938.49	0.000415899	8938.99	0.00272	8938.99	0.000719545	8938.99	0.000850988	8938.99	0.000780651	8938.99	0.000742905
8943.5	0.000829597	8944	0.00356	8944	0.00163	8944	0.00152	8944	0.0015	8944	0.00151
8948.51	0.00137	8949.01	0.00496	8949.01	0.00251	8949.01	0.0025	8949.01	0.00265	8949.01	0.00263
8953.51	0.00235	8954.01	0.00647	8954.01	0.0041	8954.01	0.00405	8954.01	0.00406	8954.01	0.0042
8958.51	0.00367	8959.01	0.00911	8959.01	0.00647	8959.01	0.00647	8959.01	0.00644	8959.01	0.00648
8959.01	0.00392	8959.51	0.00939	8959.51	0.00671	8959.51	0.0068	8959.51	0.00674	8959.51	0.00692
8959.51	0.00414	8960.01	0.00962	8960.01	0.00713	8960.01	0.00713	8960.01	0.00703	8960.01	0.00728
8960	0.00427	8960.5	0.01004	8960.5	0.00745	8960.5	0.00746	8960.5	0.00752	8960.5	0.00745
8960.5	0.0045	8961	0.01028	8961	0.00777	8961	0.00775	8961	0.00776	8961	0.00783
8961	0.00468	8961.5	0.01082	8961.5	0.00803	8961.5	0.00806	8961.5	0.00806	8961.5	0.00823
8961.5	0.00492	8962	0.01118	8962	0.00859	8962	0.0086	8962	0.0086	8962	0.00872
8962	0.00516	8962.5	0.01172	8962.5	0.0091	8962.5	0.00891	8962.5	0.00891	8962.5	0.00913
8962.5	0.00545	8963	0.01217	8963	0.0095	8963	0.00938	8963	0.00944	8963	0.00962
8963	0.00571	8963.5	0.01267	8963.5	0.0099	8963.5	0.0098	8963.5	0.00981	8963.5	0.01011
8963.5	0.00604	8964	0.01301	8964	0.01038	8964	0.01017	8964	0.01028	8964	0.01045
8964	0.00626	8964.5	0.01353	8964.5	0.01093	8964.5	0.01085	8964.5	0.01091	8964.5	0.01097
8964.5	0.00662	8965	0.01423	8965	0.01143	8965	0.01154	8965	0.01132	8965	0.01161
8965	0.00697	8965.5	0.01476	8965.5	0.01205	8965.5	0.01195	8965.5	0.01193	8965.5	0.01219
8965.5	0.00737	8966	0.0154	8966	0.01284	8966	0.01274	8966	0.01253	8966	0.01273
8966	0.00777	8966.5	0.0161	8966.5	0.0134	8966.5	0.01339	8966.5	0.0132	8966.5	0.01344
8966.5	0.00822	8967	0.01683	8967	0.01413	8967	0.01413	8967	0.01391	8967	0.01416
8967	0.00866	8967.5	0.01767	8967.5	0.01494	8967.5	0.01485	8967.5	0.01479	8967.5	0.01495
8967.49	0.00925	8967.99	0.01848	8967.99	0.01564	8967.99	0.01572	8967.99	0.01569	8967.99	0.01579
8967.99	0.0098	8968.49	0.01934	8968.49	0.01663	8968.49	0.01661	8968.49	0.01662	8968.49	0.01676
8968.49	0.01045	8968.99	0.02032	8968.99	0.01761	8968.99	0.0175	8968.99	0.0175	8968.99	0.01776
8968.99	0.01114	8969.49	0.02139	8969.49	0.01884	8969.49	0.01878	8969.49	0.01872	8969.49	0.01881
8969.49	0.01188	8969.99	0.02271	8969.99	0.01993	8969.99	0.01979	8969.99	0.01998	8969.99	0.02018
8969.99	0.01272	8970.49	0.02385	8970.49	0.02126	8970.49	0.0213	8970.49	0.02126	8970.49	0.02151
8970.49	0.01361	8970.99	0.02531	8970.99	0.02286	8970.99	0.0227	8970.99	0.02287	8970.99	0.02295
8970.99	0.01463	8971.49	0.02679	8971.49	0.02438	8971.49	0.0245	8971.49	0.02449	8971.49	0.0247
8971.49	0.01583	8971.99	0.02871	8971.99	0.02634	8971.99	0.02641	8971.99	0.02641	8971.99	0.02653
8971.99	0.01725	8972.49	0.0308	8972.49	0.0287	8972.49	0.02846	8972.49	0.02862	8972.49	0.02876
8972.49	0.01885	8972.99	0.0331	8972.99	0.031	8972.99	0.0309	8972.99	0.03098	8972.99	0.03126
8973	0.02074	8973.5	0.0356	8973.5	0.03383	8973.5	0.03402	8973.5	0.034	8973.5	0.03406
8973.5	0.02288	8974	0.03861	8974	0.03742	8974	0.03736	8974	0.03725	8974	0.03755
8974	0.02544	8974.5	0.04236	8974.5	0.04139	8974.5	0.04148	8974.5	0.04151	8974.5	0.04163
8974.5	0.02863	8975	0.04641	8975	0.04616	8975	0.04622	8975	0.04605	8975	0.04641
8975	0.03253	8975.5	0.05167	8975.5	0.05226	8975.5	0.05256	8975.5	0.05244	8975.5	0.05274
8975.5	0.03763	8976	0.05796	8976	0.05993	8976	0.06003	8976	0.06024	8976	0.06036
8976	0.04423	8976.5	0.06615	8976.5	0.07009	8976.5	0.07037	8976.5	0.07029	8976.5	0.07063
8976.5	0.05367	8977	0.07675	8977	0.08404	8977	0.08439	8977	0.08436	8977	0.08491
8977	0.06781	8977.5	0.09183	8977.5	0.10513	8977.5	0.1055	8977.5	0.1054	8977.5	0.10614
8977.5	0.08975	8978	0.11437	8978	0.13743	8978	0.13787	8978	0.1376	8978	0.13899
8978	0.12759	8978.5	0.14973	8978.5	0.19074	8978.5	0.1913	8978.5	0.19153	8978.5	0.19331
8978.5	0.19249	8979	0.20437	8979	0.27619	8979	0.27689	8979	0.27744	8979	0.27939
8979	0.28743	8979.5	0.27812	8979.5	0.38394	8979.5	0.38531	8979.5	0.38525	8979.5	0.38674
8979.5	0.37823	8980	0.35665	8980	0.46949	8980	0.4713	8980	0.47063	8980	0.47249
8980	0.43793	8980.5	0.44311	8980.5	0.51879	8980.5	0.52113	8980.5	0.52034	8980.5	0.52122
8980.51	0.46937	8981.01	0.54174	8981.01	0.54262	8981.01	0.54535	8981.01	0.5445	8981.01	0.54524
8981.01	0.48055	8981.51	0.6231	8981.51	0.55078	8981.51	0.55331	8981.51	0.55294	8981.51	0.55388
8981.51	0.4769	8982.01	0.64452	8982.01	0.54773	8982.01	0.55048	8982.01	0.55028	8982.01	0.55034
8982.01	0.46584	8982.51	0.62356	8982.51	0.53978	8982.51	0.54314	8982.51	0.54262	8982.51	0.54301
8982.49	0.45545	8982.99	0.59117	8982.99	0.53385	8982.99	0.53652	8982.99	0.53647	8982.99	0.53716
8982.99	0.45154	8983.49	0.56509	8983.49	0.53373	8983.49	0.53644	8983.49	0.5364	8983.49	0.53736
8983.5	0.45949	8984	0.55685	8984	0.54399	8984	0.5466	8984	0.54693	8984	0.54846
8984	0.47695	8984.5	0.56501	8984.5	0.56292	8984.5	0.56577	8984.5	0.566	8984.5	0.56769
8984.5	0.49877	8985	0.58351	8985	0.58529	8985	0.58782	8985	0.58817	8985	0.58961
8985	0.51917	8985.5	0.60652	8985.5	0.60673	8985.5	0.60932	8985.5	0.60979	8985.5	0.61115
8985.5	0.53715	8986	0.62982	8986	0.6265	8986	0.62876	8986	0.62941	8986	0.63141
8986	0.55507	8986.5	0.65245	8986.5	0.64517	8986.5	0.64753	8986.5	0.64782	8986.5	0.64993
8986.5	0.57536	8987	0.67464	8987	0.66462	8987	0.66677	8987	0.66757	8987	0.6691
8987.01	0.60012	8987.51	0.69886	8987.51	0.68651	8987.51	0.68862	8987.51	0.68952	8987.51	0.69031
8987.51	0.6288	8988.01	0.72566	8988.01	0.71132	8988.01	0.71332	8988.01	0.71437	8988.01	0.71496
8987.99	0.66049	8988.49	0.75238	8988.49	0.73757	8988.49	0.73939	8988.49	0.73977	8988.49	0.74146
8988.49	0.69842	8988.99	0.78036	8988.99	0.76668	8988.99	0.76854	8988.99	0.76885	8988.99	0.77058
8989	0.73955	8989.5	0.81058	8989.5	0.79739	8989.5	0.79932	8989.5	0.80021	8989.5	0.80252
8989.5	0.78487	8990	0.84186	8990	0.82988	8990	0.83208	8990	0.83326	8990	0.83509
8990	0.83119	8990.5	0.87445	8990.5	0.86202	8990.5	0.86423	8990.5	0.86411	8990.5	0.86629
8990.5	0.87609	8991	0.90693	8991	0.89064	8991	0.89437	8991	0.89363	8991	0.89573
8991	0.91782	8991.5	0.93954	8991.5	0.91503	8991.5	0.9196	8991.5	0.91766	8991.5	0.91983
8991.51	0.95641	8992.01	0.97277	8992.01	0.9377	8992.01	0.94166	8992.01	0.94019	8992.01	0.94338
8992.01	0.98985	8992.51	1.00318	8992.51	0.95706	8992.51	0.9619	8992.51	0.95973	8992.51	0.96227
8992.49	1.01432	8992.99	1.02593	8992.99	0.97172	8992.99	0.97609	8992.99	0.97536	8992.99	0.97672
8993	1.02884	8993.5	1.04128	8993.5	0.98059	8993.5	0.98573	8993.5	0.98462	8993.5	0.98486
8993.5	1.03239	8994	1.04936	8994	0.98351	8994	0.98825	8994	0.98742	8994	0.98745
8994	1.02665	8994.5	1.05489	8994.5	0.98203	8994.5	0.98641	8994.5	0.98539	8994.5	0.98607
8994.5	1.01498	8995	1.0586	8995	0.97692	8995	0.98202	8995	0.9808	8995	0.98134
8995.01	0.99902	8995.51	1.06094	8995.51	0.97118	8995.51	0.97534	8995.51	0.97434	8995.51	0.97499
8995.51	0.98111	8996.01	1.06018	8996.01	0.96367	8996.01	0.9686	8996.01	0.96778	8996.01	0.96732
8995.99	0.96587	8996.49	1.05586	8996.49	0.95767	8996.49	0.96149	8996.49	0.96013	8996.49	0.95967
8996.5	0.95059	8997	1.0478	8997	0.95117	8997	0.95481	8997	0.9535	8997	0.95318
8997	0.93828	8997.5	1.03694	8997.5	0.94509	8997.5	0.94961	8997.5	0.94719	8997.5	0.94707
8997.5	0.92957	8998	1.0249	8998	0.9407	8998	0.94505	8998	0.943	8998	0.9434
8998	0.92585	8998.5	1.01271	8998.5	0.93868	8998.5	0.94278	8998.5	0.94089	8998.5	0.94148
8998.51	0.9269	8999.01	1.00261	8999.01	0.93921	8999.01	0.94292	8999.01	0.94152	8999.01	0.94122
8998.99	0.93348	8999.49	0.99388	8999.49	0.94196	8999.49	0.9457	8999.49	0.94384	8999.49	0.94432
8999.5	0.94496	9000	0.9858	9000	0.94679	9000	0.95058	9000	0.94869	9000	0.9495
9000	0.96306	9000.5	0.97905	9000.5	0.95237	9000.5	0.95608	9000.5	0.95425	9000.5	0.95506
9000.5	0.98522	9001	0.97345	9001	0.95819	9001	0.96228	9001	0.96045	9001	0.9612
9001.01	1.0082	9001.51	0.97149	9001.51	0.96807	9001.51	0.97168	9001.51	0.97081	9001.51	0.97061
9001.51	1.02954	9002.01	0.97181	9002.01	0.97836	9002.01	0.98247	9002.01	0.9826	9002.01	0.98108
9001.99	1.0444	9002.49	0.97413	9002.49	0.98767	9002.49	0.99197	9002.49	0.99309	9002.49	0.99173
9002.5	1.05259	9003	0.97396	9003	0.99097	9003	0.99616	9003	0.99743	9003	0.99534
9003	1.05068	9003.5	0.97353	9003.5	0.98892	9003.5	0.99458	9003.5	0.99514	9003.5	0.99364
9003.5	1.04253	9004	0.97228	9004	0.98417	9004	0.98963	9004	0.99074	9004	0.9892
9004.01	1.02838	9004.51	0.97121	9004.51	0.97771	9004.51	0.98222	9004.51	0.98436	9004.51	0.98183
9004.49	1.01197	9004.99	0.97089	9004.99	0.97006	9004.99	0.97528	9004.99	0.97663	9004.99	0.9739
9005	0.99548	9005.5	0.97005	9005.5	0.96174	9005.5	0.96734	9005.5	0.9676	9005.5	0.96593
9005.5	0.97988	9006	0.96973	9006	0.95413	9006	0.95976	9006	0.9596	9006	0.95851
9006	0.96643	9006.5	0.96955	9006.5	0.94687	9006.5	0.95223	9006.5	0.95283	9006.5	0.95123
9006.51	0.95612	9007.01	0.97025	9007.01	0.94044	9007.01	0.94588	9007.01	0.94654	9007.01	0.94461
9006.99	0.94591	9007.49	0.97081	9007.49	0.93529	9007.49	0.94022	9007.49	0.94091	9007.49	0.93938
9007.5	0.93751	9008	0.97176	9008	0.93012	9008	0.93501	9008	0.93535	9008	0.93362
9008	0.92864	9008.5	0.97289	9008.5	0.925	9008.5	0.92936	9008.5	0.92976	9008.5	0.92845
9008.51	0.91923	9009.01	0.97472	9009.01	0.92012	9009.01	0.9243	9009.01	0.92479	9009.01	0.92401
9009.5	0.90245	9010	0.97759	9010	0.91136	9010	0.91556	9010	0.91633	9010	0.91545
9010.51	0.89195	9011.01	0.97924	9011.01	0.90644	9011.01	0.91068	9011.01	0.91166	9011.01	0.91033
9011.5	0.89089	9016	0.98049	9012	0.90617	9012	0.90976	9012	0.91084	9012	0.90971
9012.5	0.89495	9017.01	0.9773	9013	0.90745	9013	0.91076	9013	0.91219	9013	0.91084
9013.5	0.90164	9018	0.97299	9014	0.90625	9014	0.91039	9014	0.91047	9014	0.91004
9014.51	0.90993	9019.01	0.96761	9015.01	0.9154	9015.01	0.91902	9015.01	0.91896	9015.01	0.91866
9015.5	0.92182	9020	0.96462	9016	0.92766	9016	0.93215	9016	0.9329	9016	0.93196
9016.51	0.93606	9020.99	0.96379	9017.01	0.93677	9017.01	0.94085	9017.01	0.94235	9017.01	0.94126
9017.5	0.95356	9022	0.96323	9018	0.94706	9018	0.95118	9018	0.95232	9018	0.95137
9018.51	0.97168	9023	0.96224	9019.01	0.95804	9019.01	0.96221	9019.01	0.96286	9019.01	0.96181
9019.5	0.98781	9024.01	0.95928	9020	0.96827	9020	0.97223	9020	0.97224	9020	0.97178
9020.49	1.00295	9025	0.95806	9020.99	0.97709	9020.99	0.98218	9020.99	0.98173	9020.99	0.98134
9021.5	1.01959	9026	0.95821	9022	0.98612	9022	0.99019	9022	0.99087	9022	0.98986
9022.5	1.03408	9027.01	0.95589	9023	0.99403	9023	0.99811	9023	0.9984	9023	0.99756
9023.51	1.04716	9028	0.95288	9024.01	0.99827	9024.01	1.00194	9024.01	1.00231	9024.01	1.00212
9024.5	1.05507	9029	0.94945	9025	1.00268	9025	1.00642	9025	1.00654	9025	1.00704
9025.5	1.05796	9030.01	0.94632	9026	1.00687	9026	1.00983	9026	1.00928	9026	1.01153
9026.51	1.05233	9031	0.94315	9027.01	1.00422	9027.01	1.0067	9027.01	1.00671	9027.01	1.00877
9027.5	1.0399	9032	0.94227	9028	0.99882	9028	1.00032	9028	1.00086	9028	1.00284
9028.5	1.0244	9032.99	0.94313	9029	0.99015	9029	0.99251	9029	0.99236	9029	0.99463
9029.51	1.00678	9034.01	0.94353	9030.01	0.98124	9030.01	0.98293	9030.01	0.98309	9030.01	0.98542
9030.5	0.99019	9035	0.94574	9031	0.97253	9031	0.97397	9031	0.97426	9031	0.97628
9031.5	0.97493	9036	0.94861	9032	0.96397	9032	0.96528	9032	0.96565	9032	0.96797
9032.49	0.96153	9036.99	0.95213	9032.99	0.95639	9032.99	0.95749	9032.99	0.95903	9032.99	0.96091
9033.51	0.95297	9038.01	0.95777	9034.01	0.95097	9034.01	0.95174	9034.01	0.95245	9034.01	0.95373
9034.5	0.9472	9039	0.96271	9035	0.94672	9035	0.94761	9035	0.94816	9035	0.94868
9035.5	0.94345	9040	0.96737	9036	0.94398	9036	0.94529	9036	0.94552	9036	0.94684
9036.49	0.94278	9041	0.97285	9036.99	0.94371	9036.99	0.94448	9036.99	0.94449	9036.99	0.94636
9037.51	0.9444	9041.99	0.97794	9038.01	0.94474	9038.01	0.94589	9038.01	0.9466	9038.01	0.94796
9038.5	0.9477	9042.99	0.98343	9039	0.946	9039	0.94782	9039	0.9484	9039	0.9502
9039.5	0.95274	9044.01	0.98878	9040	0.94879	9040	0.95027	9040	0.95078	9040	0.95216
9040.5	0.95831	9045	0.99324	9041	0.9514	9041	0.95314	9041	0.95327	9041	0.95402
9041.49	0.96141	9046	0.99608	9041.99	0.95377	9041.99	0.95514	9041.99	0.95515	9041.99	0.95632
9042.49	0.96284	9047	0.99836	9042.99	0.95497	9042.99	0.95622	9042.99	0.95545	9042.99	0.95788
9043.51	0.96209	9048	0.99985	9044.01	0.95514	9044.01	0.95663	9044.01	0.95673	9044.01	0.95829
9044.5	0.96108	9049	0.99982	9045	0.95514	9045	0.95637	9045	0.95661	9045	0.95815
9045.5	0.96023	9050	0.99859	9046	0.95587	9046	0.95723	9046	0.95692	9046	0.95855
9046.5	0.9614	9050.99	0.9982	9047	0.95749	9047	0.95888	9047	0.95849	9047	0.96031
9047.5	0.96554	9051.99	0.99737	9048	0.95969	9048	0.96048	9048	0.96016	9048	0.96266
9048.5	0.971	9052.99	0.99703	9049	0.96286	9049	0.96373	9049	0.96276	9049	0.96607
9049.5	0.97653	9053.99	0.99624	9050	0.96521	9050	0.96645	9050	0.96642	9050	0.96841
9050.49	0.98142	9054.99	0.99673	9050.99	0.96764	9050.99	0.96913	9050.99	0.96933	9050.99	0.97086
9051.49	0.98386	9055.99	0.99725	9051.99	0.96962	9051.99	0.97086	9051.99	0.97183	9051.99	0.97216
9052.49	0.98412	9056.99	0.99804	9052.99	0.97087	9052.99	0.97269	9052.99	0.97338	9052.99	0.97384
9053.49	0.98384	9057.99	0.99914	9053.99	0.97207	9053.99	0.9732	9053.99	0.97403	9053.99	0.97503
9054.49	0.98564	9058.99	1.00043	9054.99	0.97359	9054.99	0.97479	9054.99	0.97479	9054.99	0.97655
9055.49	0.98724	9059.99	1.00202	9055.99	0.97466	9055.99	0.97579	9055.99	0.97648	9055.99	0.97718
9056.49	0.99312	9060.99	1.00275	9056.99	0.97748	9056.99	0.97815	9056.99	0.97916	9056.99	0.97945
9057.49	0.99889	9062	1.0036	9057.99	0.98099	9057.99	0.98255	9057.99	0.98267	9057.99	0.9831
9058.49	1.00615	9063	1.00401	9058.99	0.98552	9058.99	0.98643	9058.99	0.98681	9058.99	0.98741
9059.49	1.01201	9064	1.0047	9059.99	0.99059	9059.99	0.9921	9059.99	0.99162	9059.99	0.9926
9060.49	1.01798	9065	1.0057	9060.99	0.99348	9060.99	0.99529	9060.99	0.99464	9060.99	0.99597
9061.5	1.02196	9066	1.00702	9062	0.9965	9062	0.99805	9062	0.99816	9062	0.99856
9062.5	1.02699	9067	1.00894	9063	0.99945	9063	1.00009	9063	1.00121	9063	1.00134
9063.5	1.03051	9068.01	1.01156	9064	1.00229	9064	1.00304	9064	1.00333	9064	1.00418
9064.5	1.03472	9068.99	1.01338	9065	1.00577	9065	1.00561	9065	1.00558	9065	1.00695
9065.5	1.03859	9069.99	1.01532	9066	1.00851	9066	1.00833	9066	1.00859	9066	1.00967
9066.5	1.04455	9071	1.01699	9067	1.01166	9067	1.01165	9067	1.01186	9067	1.0134
9067.51	1.05055	9072	1.01857	9068.01	1.01536	9068.01	1.01526	9068.01	1.01605	9068.01	1.01706
9068.49	1.05726	9073	1.02023	9068.99	1.01891	9068.99	1.01837	9068.99	1.01966	9068.99	1.02041
9069.49	1.06264	9074.01	1.02021	9069.99	1.02185	9069.99	1.02179	9069.99	1.0226	9069.99	1.02416
9070.5	1.06797	9074.99	1.02036	9071	1.02416	9071	1.02494	9071	1.02479	9071	1.026
9071.5	1.0711	9076	1.02001	9072	1.02566	9072	1.02552	9072	1.02715	9072	1.02721
9072.5	1.07077	9077	1.01872	9073	1.02516	9073	1.02567	9073	1.02715	9073	1.02779
9073.51	1.06838	9078.01	1.01761	9074.01	1.02419	9074.01	1.02401	9074.01	1.02617	9074.01	1.02599
9074.49	1.0651	9078.99	1.01699	9074.99	1.02241	9074.99	1.02218	9074.99	1.0236	9074.99	1.02352
9075.5	1.05782	9080	1.01588	9076	1.01873	9076	1.01912	9076	1.02036	9076	1.0203
9076.5	1.04956	9081	1.01451	9077	1.01494	9077	1.0152	9077	1.01545	9077	1.01654
9077.51	1.04064	9082.01	1.0132	9078.01	1.00971	9078.01	1.01043	9078.01	1.0108	9078.01	1.01129
9078.49	1.0311	9083	1.01178	9078.99	1.00487	9078.99	1.00487	9078.99	1.00645	9078.99	1.00646
9079.5	1.02163	9084	1.01052	9080	0.9998	9080	0.99996	9080	1.00082	9080	1.00148
9080.5	1.01381	9085.01	1.00895	9081	0.99466	9081	0.99546	9081	0.996	9081	0.99649
9081.51	1.00584	9086	1.0071	9082.01	0.98994	9082.01	0.99023	9082.01	0.99027	9082.01	0.99228
9082.5	0.9988	9087	1.00354	9083	0.98642	9083	0.98607	9083	0.98627	9083	0.98805
9083.5	0.99191	9088.01	1.00088	9084	0.98212	9084	0.98169	9084	0.98234	9084	0.98386
9084.51	0.98663	9089	0.99919	9085.01	0.97829	9085.01	0.97793	9085.01	0.97855	9085.01	0.98013
9085.5	0.98184	9090	0.99706	9086	0.97565	9086	0.97568	9086	0.97538	9086	0.97698
9086.5	0.97867	9090.99	0.99484	9087	0.97218	9087	0.97251	9087	0.97193	9087	0.97336
9087.51	0.976	9092	0.99153	9088.01	0.96958	9088.01	0.97088	9088.01	0.9687	9088.01	0.97119
9088.5	0.97502	9093.01	0.98825	9089	0.96855	9089	0.96936	9089	0.96724	9089	0.96941
9089.5	0.97196	9094	0.98495	9090	0.96571	9090	0.96743	9090	0.96653	9090	0.96765
9090.49	0.96779	9095.01	0.98168	9090.99	0.96417	9090.99	0.96503	9090.99	0.96424	9090.99	0.96507
9091.5	0.96204	9096	0.97912	9092	0.96081	9092	0.96226	9092	0.96106	9092	0.9621
9092.51	0.95653	9097	0.97663	9093.01	0.95642	9093.01	0.95797	9093.01	0.9571	9093.01	0.95837
9093.5	0.94879	9097.99	0.97511	9094	0.95314	9094	0.95423	9094	0.95268	9094	0.95445
9094.51	0.94212	9099	0.97318	9095.01	0.9492	9095.01	0.95082	9095.01	0.94928	9095.01	0.95055
9095.5	0.93607	9099.99	0.97185	9096	0.94605	9096	0.94753	9096	0.94611	9096	0.94766
9096.5	0.93134	9101	0.97116	9097	0.94392	9097	0.9452	9097	0.94412	9097	0.94517
9097.49	0.92915	9101.99	0.9716	9097.99	0.94304	9097.99	0.94428	9097.99	0.94263	9097.99	0.94419
9098.5	0.92916	9103	0.97191	9099	0.94278	9099	0.9446	9099	0.9424	9099	0.94431
9099.49	0.9295	9104	0.97244	9099.99	0.94333	9099.99	0.94515	9099.99	0.94289	9099.99	0.94532
9100.5	0.93345	9105.01	0.9731	9101	0.94511	9101	0.94733	9101	0.94475	9101	0.94671
9101.49	0.93755	9106	0.97428	9101.99	0.94751	9101.99	0.94939	9101.99	0.94787	9101.99	0.94911
9102.5	0.94383	9107.01	0.97614	9103	0.9518	9103	0.95255	9103	0.95171	9103	0.95321
9103.5	0.95123	9108	0.97721	9104	0.95548	9104	0.9567	9104	0.95463	9104	0.95706
9104.51	0.95763	9108.99	0.97945	9105.01	0.95944	9105.01	0.96156	9105.01	0.95891	9105.01	0.96128
9105.5	0.96529	9110.01	0.98076	9106	0.96433	9106	0.96566	9106	0.96374	9106	0.9655
9106.51	0.97186	9111	0.98194	9107.01	0.968	9107.01	0.96896	9107.01	0.96794	9107.01	0.9697
9107.5	0.97941	9111.99	0.9833	9108	0.97257	9108	0.97299	9108	0.97215	9108	0.97283
9108.49	0.98495	9113	0.98572	9108.99	0.97621	9108.99	0.97661	9108.99	0.97687	9108.99	0.97698
9109.51	0.98942	9114	0.98888	9110.01	0.97808	9110.01	0.97933	9110.01	0.98011	9110.01	0.97896
9110.5	0.99412	9114.99	0.99086	9111	0.98089	9111	0.98143	9111	0.98203	9111	0.98145
9111.49	0.9977	9116	0.99265	9111.99	0.98203	9111.99	0.98366	9111.99	0.98416	9111.99	0.98322
9112.5	0.99989	9117	0.99404	9113	0.98374	9113	0.98486	9113	0.98611	9113	0.98479
9113.5	1.00206	9117.99	0.99553	9114	0.98687	9114	0.98799	9114	0.98899	9114	0.98766
9114.49	1.00307	9119.01	0.99687	9114.99	0.98814	9114.99	0.98985	9114.99	0.99072	9114.99	0.9888
9115.5	1.00275	9120	0.9981	9116	0.98935	9116	0.99171	9116	0.99125	9116	0.99053
9116.5	1.00265	9121	0.99974	9117	0.99079	9117	0.99287	9117	0.99222	9117	0.99213
9117.49	1.00305	9121.99	1.00122	9117.99	0.99202	9117.99	0.99417	9117.99	0.99449	9117.99	0.99361
9118.51	1.00406	9123.01	1.00261	9119.01	0.99381	9119.01	0.99535	9119.01	0.99559	9119.01	0.99482
9119.5	1.005	9124	1.00482	9120	0.99699	9120	0.99825	9120	0.99807	9120	0.99751
9120.5	1.00862	9125	1.00664	9121	0.99967	9121	1.00099	9121	1.00086	9121	1.00068
9121.49	1.01357	9125.99	1.00841	9121.99	1.003	9121.99	1.00482	9121.99	1.00353	9121.99	1.0038
9122.51	1.02056	9127.01	1.01025	9123.01	1.00825	9123.01	1.00896	9123.01	1.00807	9123.01	1.00812
9123.5	1.02896	9128	1.01175	9124	1.01229	9124	1.01366	9124	1.01399	9124	1.01232
9124.5	1.03825	9129	1.01296	9125	1.01804	9125	1.01844	9125	1.01851	9125	1.01743
9125.49	1.04995	9131	1.01527	9125.99	1.02349	9125.99	1.02388	9125.99	1.02417	9125.99	1.02322
9126.51	1.06123	9132.99	1.01729	9127.01	1.02899	9127.01	1.03014	9127.01	1.0298	9127.01	1.02869
9127.5	1.07139	9135.01	1.01748	9128	1.03332	9128	1.03473	9128	1.03443	9128	1.03365
9128.5	1.07961	9137	1.01764	9129	1.0369	9129	1.03882	9129	1.03862	9129	1.03713
9130.5	1.08972	9143	1.01593	9131	1.04264	9131	1.04353	9131	1.04429	9131	1.04226
9132.49	1.09145	9145	1.01357	9132.99	1.04441	9132.99	1.04581	9132.99	1.04649	9132.99	1.04463
9134.51	1.08729	9147	1.01035	9135.01	1.04339	9135.01	1.04527	9135.01	1.04538	9135.01	1.04409
9136.5	1.08177	9149	1.00609	9137	1.04035	9137	1.04171	9137	1.04181	9137	1.04064
9138.5	1.07386	9151	1.00126	9139	1.03453	9139	1.0359	9139	1.03562	9139	1.03484
9140.5	1.06408	9153.01	0.99398	9141	1.02337	9141	1.02518	9141	1.02435	9141	1.02401
9142.5	1.05157	9154.99	0.98927	9143	1.02005	9143	1.02215	9143	1.0222	9143	1.02057
9144.5	1.03508	9159	0.99312	9145	1.01023	9145	1.012	9145	1.01228	9145	1.01102
9146.5	1.01673	9161.01	0.99235	9147	1.00014	9147	1.00207	9147	1.00101	9147	1.00065
9148.5	0.99729	9163	0.9934	9149	0.98879	9149	0.99063	9149	0.98931	9149	0.98929
9150.5	0.97746	9165.01	0.99528	9151	0.97753	9151	0.97803	9151	0.97732	9151	0.97698
9152.51	0.95817	9167	0.9969	9153.01	0.96251	9153.01	0.96291	9153.01	0.96242	9153.01	0.96109
9154.49	0.9415	9169.01	0.99899	9154.99	0.95203	9154.99	0.95251	9154.99	0.95176	9154.99	0.95015
9156.5	0.92834	9171	0.9992	9157	0.95535	9157	0.95633	9157	0.95637	9157	0.95468
9158.5	0.92243	9175	1.00609	9159	0.95219	9159	0.95274	9159	0.95283	9159	0.9516
9160.51	0.92532	9177	1.00693	9161.01	0.9531	9161.01	0.95339	9161.01	0.95323	9161.01	0.95207
9162.5	0.93406	9178.99	1.00735	9163	0.95659	9163	0.95741	9163	0.95771	9163	0.95621
9164.51	0.94809	9182	1.00781	9165.01	0.96243	9165.01	0.96348	9165.01	0.9643	9165.01	0.96224
9166.5	0.96541	9185.01	1.00764	9167	0.97136	9167	0.97113	9167	0.97232	9167	0.97011
9168.51	0.98185	9187.99	1.0067	9169.01	0.97919	9169.01	0.97894	9169.01	0.97991	9169.01	0.97839
9170.5	0.99568	9191	1.00949	9171	0.984	9171	0.98381	9171	0.98349	9171	0.98318
9172.49	1.00477	9194	1.00941	9172.99	0.98309	9172.99	0.98203	9172.99	0.98217	9172.99	0.98194
9174.5	1.01132	9196.99	1.00848	9175	0.9987	9175	0.99831	9175	0.99925	9175	0.99962
9176.5	1.01262	9200.01	1.00918	9177	1.00035	9177	0.99953	9177	1.00069	9177	1.00032
9178.49	1.014	9203.01	1.00991	9178.99	1.00108	9178.99	1.00041	9178.99	1.00114	9178.99	1.00167
9180.49	1.01206	9206.01	1.01067	9182	1.00135	9182	1.00041	9182	1.00071	9182	1.00145
9182.51	1.00958	9209.01	1.01092	9185.01	1.00044	9185.01	0.99974	9185.01	0.99997	9185.01	1.00097
9184.51	1.00869	9211.99	1.01009	9187.99	0.99998	9187.99	0.99888	9187.99	0.99858	9187.99	0.99966
9186.5	1.00862	9215	1.00778	9191	1.00259	9191	1.00268	9191	1.00295	9191	1.00306
9188.5	1.00862	9218.01	1.00528	9194	1.00356	9194	1.00246	9194	1.00274	9194	1.00352
9190.5	1.00794	9221	1.00205	9196.99	1.00534	9196.99	1.00416	9196.99	1.00422	9196.99	1.00576
9192.51	1.0054	9223.99	0.99986	9200.01	1.01001	9200.01	1.00897	9200.01	1.00858	9200.01	1.00975
9194.51	1.00263	9227	0.99884	9203.01	1.0166	9203.01	1.01504	9203.01	1.01496	9203.01	1.01629
9196.49	1.00222	9230	0.99601	9206.01	1.02286	9206.01	1.02173	9206.01	1.02138	9206.01	1.02306
9198.5	1.00495	9233	0.99548	9209.01	1.02725	9209.01	1.02568	9209.01	1.02636	9209.01	1.02656
9200.5	1.01234	9236	0.99529	9211.99	1.02877	9211.99	1.02662	9211.99	1.02778	9211.99	1.02823
9202.51	1.02307	9239	0.995	9215	1.02682	9215	1.02534	9215	1.02607	9215	1.02669
9204.49	1.03429	9242	0.9961	9218.01	1.02228	9218.01	1.02099	9218.01	1.02149	9218.01	1.02206
9206.5	1.04297	9244.99	0.99749	9221	1.01615	9221	1.0145	9221	1.01451	9221	1.01594
9208.51	1.04808	9248	0.99825	9223.99	1.00909	9223.99	1.00835	9223.99	1.00884	9223.99	1.00957
9210.5	1.04975	9251.01	0.99922	9227	1.00162	9227	1.00038	9227	1.00134	9227	1.00182
9212.51	1.04962	9254	0.99957	9230	0.99365	9230	0.99277	9230	0.9933	9230	0.99438
9214.5	1.04757	9256.99	1.00061	9233	0.98812	9233	0.98719	9233	0.98723	9233	0.9891
9216.49	1.04546	9260.01	1.00166	9236	0.98441	9236	0.98332	9236	0.98278	9236	0.98509
9218.5	1.04078	9263.01	1.00281	9239	0.9819	9239	0.98133	9239	0.98108	9239	0.98271
9220.5	1.03435	9266.01	1.00377	9242	0.9819	9242	0.98105	9242	0.98112	9242	0.98237
9222.49	1.0262	9269.01	1.00488	9244.99	0.98286	9244.99	0.98212	9244.99	0.98148	9244.99	0.98298
9224.51	1.01668	9271.99	1.00381	9248	0.98353	9248	0.98301	9248	0.98348	9248	0.98459
9226.5	1.00641	9275	1.00508	9251.01	0.986	9251.01	0.98473	9251.01	0.98474	9251.01	0.98621
9228.5	0.99742	9278	1.00556	9254	0.98732	9254	0.9862	9254	0.98547	9254	0.98792
9231.5	0.98429	9280.99	1.00615	9256.99	0.9896	9256.99	0.98843	9256.99	0.98817	9256.99	0.98948
9234.5	0.97538	9284	1.00575	9260.01	0.99126	9260.01	0.99015	9260.01	0.99027	9260.01	0.99073
9237.5	0.96999	9289.99	1.0057	9263.01	0.99384	9263.01	0.99249	9263.01	0.99291	9263.01	0.99354
9240.5	0.97016	9293.01	1.00618	9266.01	0.99657	9266.01	0.99538	9266.01	0.99554	9266.01	0.9964
9243.51	0.97337	9296.01	1.00593	9269.01	0.99901	9269.01	0.99799	9269.01	0.99777	9269.01	0.99915
9246.5	0.97658	9301.99	1.00618	9271.99	1.00148	9271.99	1.00039	9271.99	0.99965	9271.99	1.00165
9249.5	0.97807	9305	1.00495	9275	1.004	9275	1.00319	9275	1.00312	9275	1.00417
9252.5	0.97975	9308	1.00368	9278	1.00584	9278	1.00433	9278	1.00454	9278	1.00559
9255.51	0.9821	9314	1.00297	9280.99	1.00698	9280.99	1.00594	9280.99	1.00685	9280.99	1.00858
9258.5	0.98469	9316.99	1.00193	9284	1.00916	9284	1.00798	9284	1.00863	9284	1.00981
9261.5	0.98805	9320.01	1.00096	9289.99	1.01162	9289.99	1.01198	9289.99	1.01092	9289.99	1.01313
9264.5	0.99228	9323	1.00086	9293.01	1.01273	9293.01	1.01251	9293.01	1.01232	9293.01	1.01367
9267.5	0.99696	9326	0.99999	9296.01	1.01252	9296.01	1.01246	9296.01	1.01184	9296.01	1.01386
9270.5	1.00114	9329	0.99907	9301.99	1.01371	9301.99	1.01303	9301.99	1.01276	9301.99	1.01356
9273.51	1.00447	9335	0.99885	9305	1.01162	9305	1.01084	9305	1.00983	9305	1.01203
9276.49	1.00727	9337.99	0.99843	9308	1.0094	9308	1.00813	9308	1.00791	9308	1.0092
9279.5	1.00912	9341	0.99797	9314	1.00542	9314	1.00437	9314	1.0042	9314	1.0053
9282.49	1.01177	9344.01	0.99781	9316.99	1.00296	9316.99	1.00313	9316.99	1.00195	9316.99	1.00252
9285.51	1.01409	9347	0.99764	9320.01	1.00176	9320.01	1.00224	9320.01	1.00048	9320.01	1.00089
9288.5	1.01604	9349.99	0.99791	9323	1.00062	9323	1.00105	9323	0.99941	9323	0.99989
9291.5	1.01808	9353.01	0.99783	9326	0.99924	9326	1.00011	9326	0.99825	9326	0.9988
9294.49	1.01948	9356	0.99745	9329	0.99747	9329	0.99778	9329	0.99684	9329	0.99672
9297.49	1.02006	9359	0.99765	9332	0.99756	9332	0.99812	9332	0.99717	9332	0.9978
9300.5	1.01863	9362	0.99803	9335	0.99589	9335	0.99668	9335	0.99477	9335	0.9955
9303.5	1.01453	9365	0.99782	9337.99	0.99457	9337.99	0.99504	9337.99	0.99405	9337.99	0.99501
9306.51	1.01082	9368.01	0.99875	9341	0.99399	9341	0.99394	9341	0.99209	9341	0.99367
9309.49	1.00549	9370.99	0.99878	9344.01	0.99326	9344.01	0.99322	9344.01	0.99189	9344.01	0.99293
9312.5	1.00147	9374	0.99919	9347	0.99266	9347	0.99361	9347	0.99188	9347	0.99267
9315.49	0.99777	9376.99	0.99931	9349.99	0.9933	9349.99	0.99403	9349.99	0.99281	9349.99	0.99375
9318.51	0.99432	9380	0.99897	9353.01	0.99405	9353.01	0.99518	9353.01	0.99367	9353.01	0.99387
9321.5	0.99373	9384.01	0.99909	9356	0.99503	9356	0.99581	9356	0.99511	9356	0.99497
9324.5	0.9937	9388	1.00026	9359	0.99576	9359	0.99637	9359	0.99647	9359	0.99513
9327.5	0.99371	9392.01	1.00002	9362	0.99638	9362	0.99773	9362	0.99772	9362	0.99554
9330.5	0.99334	9396	0.99978	9365	0.99747	9365	0.99863	9365	0.99921	9365	0.99742
9333.5	0.99074	9400	0.99951	9368.01	0.99906	9368.01	1.0001	9368.01	1.00068	9368.01	0.99865
9336.51	0.98747	9404.01	0.99967	9370.99	1.00012	9370.99	1.00062	9370.99	1.00145	9370.99	1.00027
9339.5	0.98432	9407.99	0.99981	9374	1.00166	9374	1.00233	9374	1.0024	9374	1.00152
9342.5	0.98195	9412	0.99962	9376.99	1.00254	9376.99	1.00335	9376.99	1.00359	9376.99	1.00237
9345.49	0.98281	9415.99	0.99938	9380	1.00338	9380	1.00356	9380	1.00445	9380	1.00368
9348.51	0.98443	9420	0.99889	9384.01	1.00506	9384.01	1.00545	9384.01	1.00615	9384.01	1.00442
9351.5	0.98598	9424	0.9991	9388	1.00609	9388	1.00595	9388	1.00781	9388	1.0064
9354.5	0.98731	9428	0.9997	9392.01	1.00684	9392.01	1.00725	9392.01	1.0078	9392.01	1.00722
9357.5	0.98817	9432.01	0.99937	9396	1.00688	9396	1.00773	9396	1.0082	9396	1.00752
9360.5	0.98997	9440.01	0.99942	9400	1.00687	9400	1.00738	9400	1.00848	9400	1.0071
9363.5	0.99146	9444	0.99887	9404.01	1.00606	9404.01	1.00661	9404.01	1.00752	9404.01	1.00645
9366.5	0.99285	9448	0.99891	9407.99	1.00538	9407.99	1.00572	9407.99	1.00654	9407.99	1.0054
9369.51	0.9948	9452	0.9992	9412	1.00372	9412	1.00443	9412	1.00469	9412	1.00394
9372.49	0.99704	9456.01	0.9991	9415.99	1.00241	9415.99	1.00306	9415.99	1.00355	9415.99	1.00276
9375.5	0.99826	9459.99	0.99833	9420	1.00166	9420	1.00251	9420	1.00246	9420	1.00151
9378.49	0.99952	9464	0.99834	9424	1.00041	9424	1.00187	9424	1.00133	9424	1.00098
9382.5	1.00225	9468	0.99774	9428	1.00062	9428	1.00058	9428	1.00123	9428	1.00085
9386.51	1.00276	9471.99	0.99763	9432.01	1.00046	9432.01	1.00072	9432.01	1.00133	9432.01	1.00043
9390.5	1.00447	9475.99	0.99773	9436	0.99951	9436	1.00027	9436	1.00015	9436	0.99956
9394.49	1.0052	9480	0.99733	9440.01	0.99943	9440.01	1.00054	9440.01	1.00038	9440.01	0.99995
9398.51	1.00513	9484	0.99716	9444	0.99883	9444	0.99982	9444	1.00013	9444	0.99897
9402.51	1.00484	9487.99	0.99764	9448	0.99881	9448	0.99919	9448	1.00026	9448	0.99826
9406.49	1.00238	9492.01	0.99745	9452	0.99826	9452	0.99793	9452	0.99908	9452	0.99802
9410.5	0.99994	9496	0.99792	9456.01	0.99764	9456.01	0.99778	9456.01	0.99879	9456.01	0.99706
9414.49	0.99699	9500	0.99796	9459.99	0.99765	9459.99	0.99732	9459.99	0.99834	9459.99	0.99659
9418.51	0.99469	9504.01	0.9981	9464	0.99717	9464	0.99729	9464	0.9982	9464	0.99717
9422.5	0.99347	9507.99	0.99772	9468	0.99724	9468	0.99707	9468	0.99828	9468	0.99717
9426.5	0.99399	9512	0.99785	9471.99	0.99722	9471.99	0.99674	9471.99	0.99826	9471.99	0.99696
9430.51	0.99473	9515.99	0.9978	9475.99	0.99753	9475.99	0.99748	9475.99	0.99883	9475.99	0.99783
9434.49	0.99484	9520.01	0.99786	9480	0.99807	9480	0.99859	9480	0.99884	9480	0.9983
9438.51	0.99437	9524.01	0.99814	9484	0.99877	9484	0.99924	9484	0.99972	9484	0.99887
9442.5	0.99383	9528.01	0.99805	9487.99	0.99922	9487.99	0.99988	9487.99	1.00073	9487.99	0.99987
9446.5	0.9932	9531.99	0.99759	9492.01	1.00022	9492.01	1.00132	9492.01	1.00158	9492.01	1.00042
9450.5	0.99179	9536	0.99769	9496	1.00111	9496	1.00186	9496	1.00237	9496	1.0014
9454.5	0.99016	9539.99	0.99733	9500	1.00134	9500	1.00254	9500	1.00257	9500	1.00171
9458.51	0.99055	9544.01	0.99757	9504.01	1.00249	9504.01	1.00349	9504.01	1.00303	9504.01	1.00258
9462.5	0.99057	9548	0.99785	9507.99	1.00306	9507.99	1.00373	9507.99	1.0034	9507.99	1.0025
9466.51	0.99054	9552.01	0.99756	9512	1.00268	9512	1.0035	9512	1.00407	9512	1.00271
9470.5	0.99091	9556.01	0.99777	9515.99	1.00234	9515.99	1.00367	9515.99	1.00368	9515.99	1.00223
9474.5	0.9909	9560	0.99769	9520.01	1.00184	9520.01	1.00339	9520.01	1.00323	9520.01	1.00181
9478.51	0.9918	9564.01	0.99822	9524.01	1.00182	9524.01	1.00303	9524.01	1.00239	9524.01	1.00156
9482.49	0.99282	9568	0.9995	9528.01	1.00146	9528.01	1.00225	9528.01	1.00216	9528.01	1.00123
9486.5	0.9946	9571.99	0.99979	9531.99	1.00073	9531.99	1.00192	9531.99	1.00157	9531.99	1.00079
9490.49	0.99614	9575.99	0.99953	9536	1.00035	9536	1.00142	9536	1.0014	9536	0.99981
9494.51	0.99753	9580	0.99943	9539.99	1.00054	9539.99	1.00087	9539.99	1.0005	9539.99	0.9999
9498.51	0.99908	9584.99	0.99969	9544.01	1.00105	9544.01	1.00032	9544.01	1.00036	9544.01	1.00025
9502.49	1.00013	9590	1.00044	9548	1.00192	9548	1.00017	9548	0.99959	9548	1.00052
9506.5	1.00142	9595	1.00001	9552.01	1.0016	9552.01	0.99992	9552.01	0.99962	9552.01	1.00107
9510.5	1.00149	9600	1.00044	9556.01	1.00079	9556.01	0.99988	9556.01	0.9999	9556.01	1.0009
9514.49	1.00168	9604.99	1.00059	9560	1.00058	9560	0.99924	9560	0.99935	9560	1.00019
9518.51	1.00076	9609.99	1.00023	9564.01	1.00003	9564.01	0.99912	9564.01	0.99882	9564.01	0.99991
9522.51	0.99976	9615	1.0006	9568	0.99981	9568	0.99893	9568	0.99869	9568	1.0001
9526.51	0.99821	9619.99	1.00078	9571.99	1.00023	9571.99	0.99877	9571.99	0.99865	9571.99	0.99998
9530.49	0.99737	9625.01	1.00054	9575.99	0.99948	9575.99	0.99941	9575.99	0.99808	9575.99	0.99923
9534.5	0.99686	9630.01	1.00032	9580	0.99943	9580	0.99918	9580	0.99862	9580	0.99905
9538.51	0.99608	9634.99	1.00097	9584.99	0.99911	9584.99	0.99897	9584.99	0.9982	9584.99	0.9989
9542.5	0.99607	9640	1.00111	9590	0.99918	9590	0.99854	9590	0.99853	9590	0.99952
9546.5	0.99626	9645	1.00139	9595	0.99932	9595	0.99885	9595	0.99847	9595	0.99937
9550.5	0.99638	9650	1.00116	9600	0.99923	9600	0.99892	9600	0.99802	9600	0.99921
9554.5	0.99682	9655	1.0005	9604.99	0.99954	9604.99	0.99941	9604.99	0.99882	9604.99	0.9996
9558.51	0.99688	9659.99	1.00083	9609.99	0.99988	9609.99	0.99888	9609.99	0.99929	9609.99	0.99935
9562.5	0.99677	9665.01	1.00104	9615	0.99969	9615	0.99879	9615	0.99943	9615	0.99998
9566.49	0.99656	9670	1.00069	9619.99	0.99982	9619.99	0.99859	9619.99	0.99948	9619.99	1.00014
9570.51	0.99643	9675.01	1.0008	9625.01	1.00041	9625.01	0.99919	9625.01	0.99934	9625.01	1.00039
9574.5	0.99659	9680	1.00075	9630.01	0.99955	9630.01	0.99931	9630.01	0.99898	9630.01	0.99959
9578.51	0.99651	9685.01	1.00125	9634.99	1.0002	9634.99	1.00015	9634.99	0.99965	9634.99	1.0004
9583.5	0.99617	9690.01	1.00113	9640	0.99983	9640	0.99961	9640	0.99979	9640	1.00035
9588.5	0.99636	9695.01	1.001	9645	1.00011	9645	0.99956	9645	1.00014	9645	1.00022
9593.51	0.99678	9700	1.00117	9650	0.99969	9650	0.99986	9650	0.99933	9650	0.99986
9598.5	0.99711	9705.01	1.00091	9655	0.99917	9655	0.99916	9655	0.99857	9655	0.9995
9603.5	0.9977	9715	1.00205	9659.99	0.99906	9659.99	0.99922	9659.99	0.99918	9659.99	0.99924
9608.5	0.99855	9720.01	1.00202	9665.01	0.99854	9665.01	0.99845	9665.01	0.99903	9665.01	0.99859
9613.5	0.99913	9725	1.00197	9670	0.99807	9670	0.99839	9670	0.99856	9670	0.99796
9618.49	1.00001	9729.99	1.0021	9675.01	0.99719	9675.01	0.99792	9675.01	0.99745	9675.01	0.99804
9623.51	1.00061	9734.99	1.00253	9680	0.99752	9680	0.99802	9680	0.99805	9680	0.99781
9628.51	1.00138	9740	1.00287	9685.01	0.99726	9685.01	0.99808	9685.01	0.99741	9685.01	0.99763
9633.49	1.00184	9745.01	1.0027	9690.01	0.9971	9690.01	0.99783	9690.01	0.99769	9690.01	0.99764
9638.5	1.00193	9750	1.00265	9695.01	0.99677	9695.01	0.99733	9695.01	0.99706	9695.01	0.99756
9643.5	1.00254	9755	1.00276	9700	0.99623	9700	0.99679	9700	0.99731	9700	0.99717
9648.49	1.00207	9760	1.00352	9705.01	0.99622	9705.01	0.99609	9705.01	0.99714	9705.01	0.99715
9653.5	1.00259			9715	0.99584	9715	0.99656	9715	0.99612	9715	0.99731
9658.51	1.00293			9720.01	0.99599	9720.01	0.99621	9720.01	0.99626	9720.01	0.99605
9663.5	1.00234			9725	0.99542	9725	0.99534	9725	0.99593	9725	0.99608
9668.5	1.00278			9729.99	0.99524	9729.99	0.99569	9729.99	0.99581	9729.99	0.99602
9673.5	1.00234			9734.99	0.99472	9734.99	0.99558	9734.99	0.99593	9734.99	0.99546
9678.51	1.00274			9740	0.9945	9740	0.99575	9740	0.99562	9740	0.99531
9683.5	1.00286			9745.01	0.99513	9745.01	0.99586	9745.01	0.99572	9745.01	0.9956
9688.49	1.00296			9750	0.9945	9750	0.99555	9750	0.99593	9750	0.99548
9693.5	1.00321			9755	0.9944	9755	0.99604	9755	0.99579	9755	0.99534
9698.5	1.00315			9760	0.99399	9760	0.99677	9760	0.99552	9760	0.99543
9703.49	1.0034
9708.51	1.00387
9713.51	1.00396
9718.49	1.00423
9723.5	1.00451
9728.5	1.00479
9733.49	1.00515
9738.5	1.00534
9743.5	1.0059
9748.5	1.00636
9753.49	1.00687
9758.5	1.00766
9763.5	1.00781
9768.49	1.00837
9773.51	1.00919
9778.51	1.00931

## Sheet: Figure 2a
Cu92Sb5Pd3
j (mA cm-2)	FEH2 (%)	Yerror (%)	FECO (%)	Yerror (%)	FEHCOO- (%)	Yerror (%)
-100	1.06572	0.07609	99.407	1.5758	0.88621	0
-200	1.37698	0.39663	99.0331	1.16771	0.40206	0.10516
-400	2.05709	0.16488	100.431	1.55337	0.87197	0.12867
-600	2.31729	0.14021	95.3477	1.69928	2.2624	0.65459
-800	3.57073	0.52751	89.491	2.84938	7.3586	0.79118
-1000	7.21897	2.3008	84.1982	3.87019	10.4264	0.23614
Cu95Sb5
j (mA cm-2)	FEH2 (%)	Yerror (%)	FECO (%)	Yerror (%)	FEC2H4 (%)	Yerror (%)	FEHCOO- (%)	Yerror (%)	FEC2H5OH (%)	Yerror (%)	FEC3H7OH (%)	Yerror (%)
-100	3.60803	0.4842	88.1341	1.27296	1.2846	0.07246	7.30487	0.46013	0	0	0.4588	0.64884
-200	2.52688	0.34654	91.9135	1.1598	2.50565	0.39705	4.82695	0.50641	0	0	0.2294	0.32442
-400	3.37044	0.3254	85.813	1.24618	6.99848	1.86132	4.43544	0.34774	1.03089	0.3291	1.48081	1.27735
-600	3.91458	0.34649	81.3424	0.60148	11.404	1.87438	4.20675	0.84564	1.53762	0.89978	1.61273	1.19731
-800	4.94545	0.3554	74.9324	2.59743	12.9325	0.0836	3.72835	0.43773	3.82124	0.61992	1.44667	0.94352
Cu97Pd3
j (mA cm-2)	FEH2 (%)	Yerror (%)	FECO (%)	Yerror (%)	FEC2H4 (%)	Yerror (%)	FEHCOO- (%)	Yerror (%)	FEC2H5OH (%)	Yerror (%)	FEC3H7OH (%)	Yerror (%)
-100	10.0787	0.47977	72.9785	2.81066	2.39614	0.76691	14.9664	2.90977	3.67723	1.52039	0	0
-200	7.38748	0.91156	72.5254	0.63389	6.56371	1.0351	12.0101	0.23045	2.98003	0.7915	0	0.65637
-400	8.10354	1.19589	59.5507	0.42368	14.1188	1.70561	13.1649	0.72744	5.60953	1.92992	2.49466	0.35867
-600	9.65239	1.48173	50.314	1.54938	20.8479	2.34665	11.7483	1.42155	7.13677	2.76631	2.70738	0.40606
-800	13.214	0.36903	43.8218	1.15424	23.2091	1.62874	10.9361	2.07116	7.6558	1.56827	3.3939	0.65122

## Sheet: Figure 2b
Cu
E (V vs. RHE)	Potentialerror (%)	jCO (mA cm-2)	85% Resistance (Ω)	Rerror (%)
-0.86316	0.00259	-62.6221	9.09266	0.0377715
-0.9719	0.00933	-119.289	8.06947	0.0914563
-1.10938	0.00794	-186.756	6.54443	0.0389387
-1.23232	0.00877	-226.762	6.10997	0.0975159
-1.36108	0.03933	-257.726	5.41492	0.143139
Cu95Sb5
E (V vs. RHE)	Potentialerror (%)	jCO (mA cm-2)	85% Resistance (Ω)	Rerror (%)
-0.85264	0.01214	-88.1341	9.97178	0.140509
-0.97323	0.01532	-183.827	8.77327	0.179288
-1.10555	0.01749	-343.252	6.84987	0.0822185
-1.25597	0.03638	-488.055	7.2182	0.186257
-1.38827	0.03861	-599.459	6.26301	0.0910505
Cu97Pd3
E (V vs. RHE)	Potentialerror (%)	jCO (mA cm-2)	85% Resistance (Ω)	Rerror (%)
-0.86222	0.00493	-72.9785	8.87166	0.0966032
-0.97709	0.0126	-145.051	7.72862	0.14115
-1.08778	0.0235	-238.203	5.86143	0.164198
-1.16995	0.03674	-301.884	4.93731	0.0926922
-1.2673	0.03683	-350.574	4.91782	0.0813647
Cu92Sb5Pd3
E (V vs. RHE)	Potentialerror (%)	jCO (mA cm-2)	85% Resistance (Ω)	Rerror (%)
-0.77943	0.01978	-99.407	11.5416	0.421887
-0.83803	0.0287	-198.066	7.65397	0.64852
-0.9339	0.02763	-401.724	6.89718	0.0884169
-1.08638	0.03311	-572.086	5.68905	0.164258
-1.18979	0.04089	-715.928	5.32236	0.16798
-1.27069	0.03684	-841.982	5.30513	0.113776

## Sheet: Figure 2c
Cu
E (V vs. RHE)	Potentialerror (%)	Normalized jCO (mA cm-2)	85% Resistance (Ω)	Rerror (%)
-0.86316	0.00259	-0.4473	9.09266	0.0377715
-0.9719	0.00933	-0.85206	8.06947	0.0914563
-1.10938	0.00794	-1.33397	6.54443	0.0389387
-1.23232	0.00877	-1.61973	6.10997	0.0975159
-1.36108	0.03933	-1.8409	5.41492	0.143139
Cu95Sb5
E (V vs. RHE)	Potentialerror (%)	Normalized jCO (mA cm-2)	85% Resistance (Ω)	Rerror (%)
-0.85264	0.01214	-0.46726	9.97178	0.140509
-0.97323	0.01532	-0.97459	8.77327	0.179288
-1.10555	0.01749	-1.8198	6.84987	0.0822185
-1.25597	0.03638	-2.58749	7.2182	0.186257
-1.38827	0.03861	-3.17812	6.26301	0.0910505
Cu97Pd3
E (V vs. RHE)	Potentialerror (%)	Normalized jCO (mA cm-2)	85% Resistance (Ω)	Rerror (%)
-0.86222	0.00493	-0.40007	8.87166	0.0966032
-0.97709	0.0126	-0.79517	7.72862	0.14115
-1.08778	0.0235	-1.30584	5.86143	0.164198
-1.16995	0.03674	-1.65494	4.93731	0.0926922
-1.2673	0.03357	-1.92186	4.91782	0.0813647
Cu92Sb5Pd3
E (V vs. RHE)	Potentialerror (%)	Normalized jCO (mA cm-2)	85% Resistance (Ω)	Rerror (%)
-0.77943	0.01978	-0.55653	11.5416	0.421887
-0.83803	0.0287	-1.10887	7.65397	0.64852
-0.9339	0.02763	-2.24903	6.89718	0.0884169
-1.08638	0.03311	-3.2028	5.68905	0.164258
-1.18979	0.04089	-4.00809	5.32236	0.16798
-1.27069	0.03684	-4.7138	5.30513	0.113776

## Sheet: Figure 2d
Cu						Cu92Sb5Pd3
E(V vs. RHE)	250 mV s-1	450 mV s-1	650 mV s-1	850 mV s-1		E(V vs. RHE)	250 mV s-1	450 mV s-1	650 mV s-1	850 mV s-1
0.32916	1.22901	2.11883	2.91707	3.6763		0.32916	1.56821	2.57787	3.4089	4.26027
0.32816	1.0956	1.99559	2.76386	3.5197		0.32816	1.46758	2.50155	3.30092	4.14212
0.32716	0.96331	1.84974	2.61971	3.37215		0.32716	1.3596	2.40602	3.1986	4.02906
0.32616	0.84177	1.71406	2.48573	3.23308		0.32616	1.25728	2.31387	3.1008	3.91938
0.32516	0.73209	1.58912	2.3574	3.0991		0.32516	1.16174	2.22342	3.00695	3.81367
0.32416	0.63316	1.47097	2.23529	2.96908		0.32416	1.07638	2.13296	2.91481	3.71248
0.32316	0.54452	1.3613	2.12109	2.84753		0.32316	1.00006	2.04251	2.82831	3.61524
0.32216	0.46283	1.25558	2.00972	2.72712		0.32216	0.92713	1.95206	2.74295	3.5197
0.32116	0.38985	1.15439	1.90514	2.61292		0.32116	0.85929	1.86161	2.65985	3.42755
0.32016	0.32382	1.06055	1.80282	2.50325		0.32016	0.79484	1.77342	2.57787	3.3371
0.31916	0.26474	0.97179	1.70388	2.39527		0.31916	0.73209	1.68636	2.49816	3.24891
0.31816	0.20736	0.88699	1.60834	2.29125		0.31816	0.6733	1.60665	2.41958	3.16185
0.31716	0.15349	0.80502	1.5145	2.18667		0.31716	0.61394	1.52976	2.34157	3.07649
0.31616	0.10487	0.7287	1.42405	2.08604		0.31616	0.55323	1.45684	2.26355	2.99339
0.31516	0.05795	0.65408	1.33529	1.98711		0.31516	0.49415	1.3873	2.18497	2.90972
0.31416	0.01448	0.58285	1.24823	1.88988		0.31416	0.44027	1.31607	2.10866	2.83001
0.31316	-0.0255	0.51326	1.16343	1.79434		0.31316	0.38985	1.24993	2.03234	2.75143
0.31216	-0.06546	0.44372	1.08146	1.70049		0.31216	0.33948	1.18435	1.95771	2.67511
0.31116	-0.10368	0.37769	0.99836	1.60665		0.31116	0.28905	1.11991	1.88083	2.59709
0.31016	-0.14195	0.31511	0.91978	1.5162		0.31016	0.24043	1.05715	1.80621	2.52417
0.30916	-0.17672	0.25259	0.84516	1.42744		0.30916	0.19345	0.99836	1.73158	2.45124
0.30816	-0.21143	0.19521	0.77223	1.34038		0.30816	0.15004	0.9407	1.65866	2.38001
0.30716	-0.24445	0.13788	0.701	1.25558		0.30716	0.10656	0.8836	1.58912	2.31048
0.30616	-0.27752	0.08225	0.63147	1.17361		0.30616	0.06139	0.82594	1.51789	2.24094
0.30516	-0.30703	0.03011	0.56532	1.0939		0.30516	0.01621	0.76884	1.45175	2.1731
0.30416	-0.33484	-0.02202	0.5011	1.01362		0.30416	-0.0255	0.70948	1.3873	2.10526
0.30316	-0.36265	-0.06897	0.43852	0.93731		0.30316	-0.06202	0.65069	1.32286	2.03742
0.30216	-0.38696	-0.11414	0.37594	0.86438		0.30216	-0.09848	0.59302	1.26067	1.97128
0.30116	-0.41133	-0.15756	0.31511	0.79145		0.30116	-0.135	0.53757	1.19962	1.90344
0.30016	-0.43044	-0.19752	0.25779	0.72022		0.30016	-0.16801	0.48369	1.14082	1.8356
0.29916	-0.44954	-0.23755	0.20041	0.65238		0.29916	-0.20278	0.43332	1.08316	1.76777
0.29816	-0.46865	-0.27752	0.14308	0.58454		0.29816	-0.23404	0.38289	1.02776	1.69823
0.29716	-0.48951	-0.31749	0.08921	0.51846		0.29716	-0.26361	0.33428	0.97009	1.63096
0.29616	-0.50862	-0.35395	0.03533	0.45418		0.29616	-0.29142	0.28735	0.91469	1.56481
0.29516	-0.52428	-0.39047	-0.01681	0.3916		0.29516	-0.31918	0.24043	0.86099	1.49867
0.29416	-0.53468	-0.42524	-0.06722	0.33077		0.29416	-0.3453	0.19521	0.80672	1.43253
0.29316	-0.54514	-0.45995	-0.11759	0.26994		0.29316	-0.36786	0.15179	0.75301	1.36808
0.29216	-0.5573	-0.49127	-0.16451	0.21262		0.29216	-0.39392	0.11007	0.701	1.3059
0.29116	-0.56758	-0.51908	-0.21318	0.15524		0.29116	-0.42173	0.0701	0.64899	1.24315
0.29016	-0.58002	-0.54859	-0.26011	0.09961		0.29016	-0.44954	0.03011	0.59642	1.18209
0.28916	-0.59359	-0.57663	-0.30527	0.04576		0.28916	-0.47911	-0.00985	0.54627	1.1233
0.28816	-0.60772	-0.60263	-0.34875	-0.00812		0.28816	-0.50517	-0.04983	0.4959	1.06563
0.28716	-0.62525	-0.62864	-0.39392	-0.06202		0.28716	-0.53299	-0.08808	0.44547	1.00854
0.28616	-0.64221	-0.65464	-0.43739	-0.11239		0.28616	-0.55905	-0.12805	0.3951	0.95313
0.28516	-0.65634	-0.67726	-0.48081	-0.16281		0.28516	-0.58511	-0.16626	0.34643	0.89717
0.28416	-0.67047	-0.70326	-0.52078	-0.21143		0.28416	-0.60603	-0.20278	0.296	0.84346
0.28316	-0.68065	-0.72587	-0.5608	-0.26186		0.28316	-0.62525	-0.23755	0.24908	0.78976
0.28216	-0.69139	-0.75018	-0.59755	-0.30878		0.28216	-0.64616	-0.27056	0.20216	0.73718
0.28116	-0.70157	-0.77449	-0.63712	-0.3557		0.28116	-0.66652	-0.30358	0.15524	0.68348
0.28016	-0.71174	-0.7988	-0.67217	-0.40262		0.28016	-0.68743	-0.33484	0.11007	0.63316
0.27916	-0.72079	-0.82311	-0.70835	-0.44779		0.27916	-0.70835	-0.36786	0.0649	0.58285
0.27816	-0.72587	-0.84742	-0.7417	-0.49302		0.27816	-0.72587	-0.40087	0.01969	0.53236
0.27716	-0.73605	-0.87173	-0.77619	-0.53644		0.27716	-0.74679	-0.43219	-0.02376	0.48369
0.27616	-0.7451	-0.89604	-0.80954	-0.58172		0.27616	-0.76601	-0.4652	-0.06722	0.43507
0.27516	-0.75527	-0.91865	-0.84064	-0.62186		0.27516	-0.78297	-0.49822	-0.10719	0.38815
0.27416	-0.76262	-0.93957	-0.87003	-0.66312		0.27416	-0.79371	-0.52948	-0.14891	0.34123
0.27316	-0.76601	-0.96048	-0.90112	-0.70326		0.27316	-0.8005	-0.5625	-0.18712	0.29431
0.27216	-0.76771	-0.97801	-0.93278	-0.7417		0.27216	-0.81124	-0.59189	-0.22534	0.24908
0.27116	-0.7694	-0.99497	-0.96048	-0.77958		0.27116	-0.82481	-0.62355	-0.26531	0.20566
0.27016	-0.7711	-1.01249	-0.98988	-0.81633		0.27016	-0.84233	-0.65464	-0.30183	0.16044
0.26916	-0.77449	-1.03002	-1.01758	-0.85251		0.26916	-0.85986	-0.68574	-0.33835	0.11527
0.26816	-0.77958	-1.04585	-1.04585	-0.88756		0.26816	-0.87682	-0.71739	-0.37656	0.07185
0.26716	-0.78863	-1.06111	-1.07355	-0.92204		0.26716	-0.89604	-0.74679	-0.41303	0.02838
0.26616	-0.7988	-1.07694	-1.10125	-0.9554		0.26616	-0.91695	-0.77619	-0.4513	-0.01681
0.26516	-0.80954	-1.09107	-1.12895	-0.98818		0.26516	-0.93448	-0.80219	-0.48776	-0.06026
0.26416	-0.81972	-1.10464	-1.15496	-1.02154		0.26416	-0.94805	-0.8282	-0.52428	-0.10368
0.26316	-0.8282	-1.11708	-1.18096	-1.05433		0.26316	-0.95709	-0.85081	-0.5608	-0.14715
0.26216	-0.83555	-1.13065	-1.20753	-1.08372		0.26216	-0.96557	-0.87342	-0.59529	-0.18712
0.26116	-0.84064	-1.14478	-1.23014	-1.11708		0.26116	-0.97801	-0.89773	-0.62864	-0.22884
0.26016	-0.84572	-1.15835	-1.25445	-1.14817		0.26016	-0.99158	-0.92204	-0.66143	-0.27056
0.25916	-0.84912	-1.17248	-1.27706	-1.17926		0.25916	-1.00401	-0.94635	-0.69309	-0.31053
0.25816	-0.8542	-1.19001	-1.29742	-1.20923		0.25816	-1.01589	-0.97066	-0.72418	-0.34875
0.25716	-0.85816	-1.20357	-1.31664	-1.24032		0.25716	-1.02832	-0.99327	-0.75527	-0.38696
0.25616	-0.86155	-1.21601	-1.33586	-1.26972		0.25616	-1.04415	-1.01758	-0.78297	-0.42348
0.25516	-0.86664	-1.22788	-1.35508	-1.30137		0.25516	-1.05942	-1.0385	-0.81293	-0.4617
0.25416	-0.87342	-1.23693	-1.37091	-1.32907		0.25416	-1.06676	-1.06111	-0.84064	-0.49822
0.25316	-0.87908	-1.24541	-1.38787	-1.35847		0.25316	-1.06846	-1.08372	-0.87003	-0.53468
0.25216	-0.88247	-1.25219	-1.4037	-1.38617		0.25216	-1.06846	-1.10464	-0.89773	-0.56928
0.25116	-0.88247	-1.25784	-1.42122	-1.41387		0.25116	-1.07185	-1.12895	-0.926	-0.60603
0.25016	-0.88077	-1.26463	-1.43649	-1.44384		0.25016	-1.07864	-1.15326	-0.9537	-0.64051
0.24916	-0.87682	-1.26972	-1.45401	-1.47323		0.24916	-1.08712	-1.17587	-0.9814	-0.67726
0.24816	-0.87512	-1.27706	-1.46984	-1.49924		0.24816	-1.09955	-1.19679	-1.00741	-0.71005
0.24716	-0.87908	-1.28385	-1.4868	-1.52863		0.24716	-1.11143	-1.21431	-1.03511	-0.7451
0.24616	-0.88247	-1.29063	-1.50602	-1.55464		0.24616	-1.12725	-1.23014	-1.06111	-0.78128
0.24516	-0.88925	-1.29911	-1.52185	-1.58121		0.24516	-1.14478	-1.24371	-1.08938	-0.81463
0.24416	-0.89773	-1.30816	-1.54107	-1.60891		0.24416	-1.15665	-1.25615	-1.11538	-0.84912
0.24316	-0.90508	-1.31833	-1.55633	-1.63491		0.24316	-1.164	-1.26632	-1.14308	-0.88417
0.24216	-0.91356	-1.32907	-1.57386	-1.66092		0.24216	-1.16739	-1.28046	-1.17248	-0.91865
0.24116	-0.92035	-1.34095	-1.59478	-1.68353		0.24116	-1.17078	-1.29402	-1.19848	-0.952
0.24016	-0.92374	-1.35338	-1.61061	-1.70784		0.24016	-1.17757	-1.30985	-1.22788	-0.98479
0.23916	-0.926	-1.36695	-1.62983	-1.73045		0.23916	-1.18661	-1.32738	-1.25615	-1.01758
0.23816	-0.92939	-1.37939	-1.64848	-1.75307		0.23816	-1.1917	-1.34434	-1.28385	-1.05094
0.23716	-0.93109	-1.38956	-1.66601	-1.77398		0.23716	-1.20018	-1.36017	-1.31155	-1.08203
0.23616	-0.93448	-1.39861	-1.68353	-1.7949		0.23616	-1.21262	-1.37769	-1.33925	-1.11538
0.23516	-0.93618	-1.40709	-1.70106	-1.81356		0.23516	-1.22449	-1.39522	-1.36695	-1.14817
0.23416	-0.93787	-1.41557	-1.71632	-1.83447		0.23416	-1.23523	-1.41218	-1.39126	-1.17926
0.23316	-0.94296	-1.42122	-1.73385	-1.852		0.23316	-1.23862	-1.43309	-1.41557	-1.21262
0.23216	-0.94805	-1.42631	-1.74798	-1.87122		0.23216	-1.23693	-1.45401	-1.43988	-1.24541
0.23116	-0.952	-1.43309	-1.76155	-1.89044		0.23116	-1.23353	-1.47323	-1.46079	-1.27706
0.23016	-0.952	-1.43818	-1.77568	-1.9074		0.23016	-1.23184	-1.49415	-1.48341	-1.30985
0.22916	-0.94635	-1.44384	-1.78586	-1.92493		0.22916	-1.23523	-1.51167	-1.50432	-1.34095
0.22816	-0.94126	-1.44892	-1.79829	-1.94245		0.22816	-1.23862	-1.52524	-1.52355	-1.37091
0.22716	-0.93957	-1.45571	-1.80677	-1.95998		0.22716	-1.24541	-1.53768	-1.54446	-1.39861
0.22616	-0.93957	-1.4591	-1.81921	-1.97693		0.22616	-1.25615	-1.54785	-1.56199	-1.42801
0.22516	-0.94296	-1.46475	-1.82939	-1.99616		0.22516	-1.26972	-1.55633	-1.58121	-1.45571
0.22416	-0.94635	-1.46984	-1.83787	-2.01029		0.22416	-1.28385	-1.56538	-1.60156	-1.48171
0.22316	-0.952	-1.47662	-1.8503	-2.02781		0.22316	-1.29402	-1.57725	-1.61909	-1.50772
0.22216	-0.96218	-1.48341	-1.85878	-2.04477		0.22216	-1.29742	-1.58799	-1.63831	-1.53203
0.22116	-0.96896	-1.49245	-1.86952	-2.05891		0.22116	-1.29911	-1.59986	-1.65753	-1.55633
0.22016	-0.97631	-1.49924	-1.8814	-2.07474		0.22016	-1.30137	-1.6123	-1.67675	-1.58121
0.21916	-0.97801	-1.50772	-1.89044	-2.0917		0.21916	-1.30307	-1.62587	-1.6954	-1.60326
0.21816	-0.9797	-1.51507	-1.90062	-2.10752		0.21816	-1.30816	-1.63661	-1.71293	-1.62813
0.21716	-0.9814	-1.52015	-1.90966	-2.12166		0.21716	-1.31155	-1.64848	-1.73385	-1.65018
0.21616	-0.98479	-1.52524	-1.91814	-2.13523		0.21616	-1.31833	-1.66092	-1.75307	-1.67279
0.21516	-0.98479	-1.52863	-1.92832	-2.15275		0.21516	-1.32738	-1.67505	-1.77229	-1.6971
0.21416	-0.98479	-1.53033	-1.93906	-2.16858		0.21416	-1.33755	-1.69032	-1.7932	-1.72197
0.21316	-0.98649	-1.53033	-1.94923	-2.18384		0.21316	-1.34603	-1.70615	-1.81356	-1.74402
0.21216	-0.99158	-1.52863	-1.96167	-2.20137		0.21216	-1.34999	-1.72197	-1.83278	-1.77059
0.21116	-0.99723	-1.52863	-1.97185	-2.2172		0.21116	-1.3483	-1.73554	-1.85539	-1.7932
0.21016	-1.00062	-1.52863	-1.98428	-2.23416		0.21016	-1.34264	-1.74798	-1.87461	-1.81751
0.20916	-0.99893	-1.53033	-1.99616	-2.25168		0.20916	-1.33755	-1.75646	-1.89383	-1.84182
0.20816	-0.99327	-1.53203	-2.0069	-2.26921		0.20816	-1.33416	-1.76324	-1.91305	-1.86444
0.20716	-0.98988	-1.53598	-2.02046	-2.28277		0.20716	-1.33586	-1.76663	-1.93001	-1.88705
0.20616	-0.98649	-1.54107	-2.02951	-2.2986		0.20616	-1.34264	-1.7689	-1.94923	-1.90966
0.20516	-0.98479	-1.54616	-2.03799	-2.31274		0.20516	-1.35338	-1.77059	-1.96337	-1.93171
0.20416	-0.98479	-1.55125	-2.04477	-2.32461		0.20416	-1.36356	-1.77398	-1.97863	-1.95263
0.20316	-0.98649	-1.56029	-2.05043	-2.33705		0.20316	-1.3743	-1.77907	-1.99276	-1.97524
0.20216	-0.99327	-1.56708	-2.05551	-2.34722		0.20216	-1.38278	-1.78586	-2.00351	-1.99955
0.20116	-1.00232	-1.57556	-2.05891	-2.35796		0.20116	-1.38956	-1.7932	-2.01538	-2.02216
0.20016	-1.0108	-1.5846	-2.0606	-2.36644		0.20016	-1.39126	-1.79999	-2.02386	-2.04477
0.19916	-1.01419	-1.59308	-2.06399	-2.37323		0.19916	-1.38956	-1.80847	-2.03121	-2.06908
0.19816	-1.01758	-1.59986	-2.06569	-2.38227		0.19816	-1.38787	-1.81921	-2.04138	-2.0917
0.19716	-1.01984	-1.60552	-2.06908	-2.38906		0.19716	-1.38787	-1.82939	-2.05043	-2.116
0.19616	-1.02154	-1.61061	-2.07474	-2.39584		0.19616	-1.39296	-1.84352	-2.0606	-2.13862
0.19516	-1.02323	-1.614	-2.07813	-2.40488		0.19516	-1.39861	-1.85709	-2.07078	-2.16123
0.19416	-1.02323	-1.61569	-2.08322	-2.41167		0.19416	-1.40539	-1.87292	-2.08152	-2.18215
0.19316	-1.02323	-1.61569	-2.09	-2.42015		0.19316	-1.41387	-1.88705	-2.09509	-2.20306
0.19216	-1.02323	-1.61909	-2.09509	-2.4275		0.19216	-1.42122	-1.89892	-2.10583	-2.22229
0.19116	-1.02663	-1.62078	-2.10244	-2.43767		0.19116	-1.42801	-1.91136	-2.11996	-2.2432
0.19016	-1.03341	-1.62248	-2.10752	-2.44446		0.19016	-1.42801	-1.91984	-2.13353	-2.26073
0.18916	-1.03511	-1.62587	-2.116	-2.45181		0.18916	-1.42122	-1.92493	-2.14936	-2.27599
0.18816	-1.03511	-1.62983	-2.12335	-2.46198		0.18816	-1.41218	-1.93001	-2.16462	-2.29182
0.18716	-1.03171	-1.63152	-2.13014	-2.47046		0.18716	-1.40539	-1.93397	-2.18215	-2.30369
0.18616	-1.02832	-1.63491	-2.14031	-2.47951		0.18616	-1.40539	-1.93736	-2.19798	-2.31782
0.18516	-1.02154	-1.63831	-2.14936	-2.48799		0.18516	-1.40879	-1.93906	-2.21381	-2.3297
0.18416	-1.01758	-1.64	-2.15784	-2.49873		0.18416	-1.41783	-1.94415	-2.22907	-2.34044
0.18316	-1.01758	-1.64679	-2.17028	-2.50721		0.18316	-1.42461	-1.94754	-2.24659	-2.35231
0.18216	-1.02154	-1.65244	-2.18045	-2.51738		0.18216	-1.43309	-1.95263	-2.26242	-2.36475
0.18116	-1.02663	-1.65753	-2.19119	-2.52812		0.18116	-1.44553	-1.95998	-2.27938	-2.37662
0.18016	-1.03341	-1.66601	-2.20137	-2.5383		0.18016	-1.45401	-1.96676	-2.29521	-2.39075
0.17916	-1.04019	-1.6694	-2.20985	-2.54904		0.17916	-1.45571	-1.97524	-2.30934	-2.40488
0.17816	-1.04754	-1.67505	-2.21889	-2.56091		0.17816	-1.45231	-1.98428	-2.32291	-2.42015
0.17716	-1.05094	-1.67505	-2.22398	-2.57335		0.17716	-1.44723	-1.99446	-2.33365	-2.43598
0.17616	-1.05094	-1.67505	-2.23076	-2.58522		0.17616	-1.44723	-2.0052	-2.34383	-2.45011
0.17516	-1.05263	-1.6711	-2.23416	-2.59936		0.17516	-1.45231	-2.01538	-2.35457	-2.46537
0.17416	-1.05263	-1.6677	-2.23811	-2.61349		0.17416	-1.45571	-2.02555	-2.36135	-2.47951
0.17316	-1.05263	-1.66601	-2.24151	-2.62536		0.17316	-1.4591	-2.03629	-2.36814	-2.49534
0.17216	-1.05433	-1.66262	-2.2432	-2.6378		0.17216	-1.46475	-2.04647	-2.37492	-2.5106
0.17116	-1.05433	-1.66262	-2.24659	-2.64967		0.17116	-1.47323	-2.05212	-2.38058	-2.52812
0.17016	-1.05772	-1.66431	-2.24999	-2.65871		0.17016	-1.48171	-2.05551	-2.38736	-2.54226
0.16916	-1.06111	-1.66601	-2.25338	-2.67059		0.16916	-1.4851	-2.05721	-2.39245	-2.55922
0.16816	-1.0645	-1.6694	-2.25847	-2.67907		0.16816	-1.47832	-2.05551	-2.40149	-2.57674
0.16716	-1.06676	-1.6711	-2.26242	-2.68811		0.16716	-1.46814	-2.05212	-2.40997	-2.59427
0.16616	-1.06281	-1.67505	-2.26581	-2.6949		0.16616	-1.46079	-2.04817	-2.41845	-2.60953
0.16516	-1.05602	-1.68014	-2.2709	-2.69998		0.16516	-1.4591	-2.04647	-2.4275	-2.62706
0.16416	-1.05094	-1.68692	-2.27429	-2.70733		0.16416	-1.4591	-2.04647	-2.43767	-2.64628
0.16316	-1.04585	-1.69371	-2.27769	-2.71242		0.16316	-1.46249	-2.04817	-2.44841	-2.6638
0.16216	-1.04585	-1.70275	-2.28108	-2.71751		0.16216	-1.46814	-2.05212	-2.45859	-2.68302
0.16116	-1.04924	-1.71123	-2.28504	-2.7226		0.16116	-1.47832	-2.05721	-2.47046	-2.70168
0.16016	-1.05263	-1.71632	-2.29012	-2.72599		0.16016	-1.49076	-2.06399	-2.4812	-2.7209
0.15916	-1.05772	-1.72367	-2.29352	-2.73334		0.15916	-1.50093	-2.07247	-2.49307	-2.73843
0.15816	-1.06676	-1.72537	-2.3003	-2.73843		0.15816	-1.50263	-2.08322	-2.50551	-2.75595
0.15716	-1.07355	-1.72706	-2.30765	-2.74521		0.15716	-1.50093	-2.09339	-2.51738	-2.77121
0.15616	-1.07694	-1.72706	-2.31613	-2.7503		0.15616	-1.49584	-2.10244	-2.52982	-2.78704
0.15516	-1.07864	-1.72706	-2.32461	-2.75595		0.15516	-1.49415	-2.11431	-2.54395	-2.79948
0.15416	-1.07694	-1.72876	-2.33365	-2.76273		0.15416	-1.49754	-2.12505	-2.55583	-2.80966
0.15316	-1.07694	-1.73045	-2.34044	-2.76782		0.15316	-1.49754	-2.13523	-2.56826	-2.81983
0.15216	-1.07864	-1.73045	-2.34722	-2.77291		0.15216	-1.50093	-2.14201	-2.57844	-2.82888
0.15116	-1.07864	-1.73385	-2.35231	-2.78026		0.15116	-1.50602	-2.14936	-2.58918	-2.83736
0.15016	-1.07864	-1.73554	-2.35796	-2.78365		0.15016	-1.51507	-2.15105	-2.59766	-2.8464
0.14916	-1.08033	-1.73554	-2.35966	-2.78704		0.14916	-1.52355	-2.15105	-2.60444	-2.85319
0.14816	-1.08372	-1.73554	-2.36135	-2.79383		0.14816	-1.52694	-2.15105	-2.60953	-2.86167
0.14716	-1.08938	-1.73724	-2.35966	-2.79948		0.14716	-1.52524	-2.14936	-2.61123	-2.87071
0.14616	-1.09107	-1.73893	-2.35796	-2.80457		0.14616	-1.51846	-2.14936	-2.61123	-2.87919
0.14516	-1.08542	-1.74402	-2.35796	-2.81135		0.14516	-1.50941	-2.14936	-2.61123	-2.88767
0.14416	-1.07864	-1.74967	-2.35457	-2.81644		0.14416	-1.50263	-2.15105	-2.60953	-2.89672
0.14316	-1.07185	-1.75646	-2.35457	-2.82379		0.14316	-1.49924	-2.15614	-2.60953	-2.90689
0.14216	-1.06846	-1.76155	-2.35627	-2.83227		0.14216	-1.49924	-2.16123	-2.61123	-2.91537
0.14116	-1.06846	-1.76663	-2.35457	-2.84075		0.14116	-1.50432	-2.16688	-2.61349	-2.92781
0.14016	-1.07016	-1.77059	-2.35627	-2.85149		0.14016	-1.51507	-2.17367	-2.61688	-2.93798
0.13916	-1.07524	-1.77059	-2.35796	-2.85997		0.13916	-1.52355	-2.17876	-2.62197	-2.94873
0.13816	-1.08033	-1.7689	-2.35966	-2.86845		0.13816	-1.53598	-2.18724	-2.62875	-2.9606
0.13716	-1.08938	-1.76494	-2.36305	-2.87919		0.13716	-1.54107	-2.19458	-2.6361	-2.96964
0.13616	-1.09616	-1.76155	-2.36475	-2.88767		0.13616	-1.54107	-2.20306	-2.64458	-2.98151
0.13516	-1.09955	-1.75815	-2.36814	-2.89672		0.13516	-1.53937	-2.21154	-2.65306	-2.99226
0.13416	-1.09786	-1.75476	-2.37153	-2.9035		0.13416	-1.53372	-2.22059	-2.66211	-3.00413
0.13316	-1.09786	-1.75307	-2.37662	-2.91198		0.13316	-1.53203	-2.22737	-2.67228	-3.01487
0.13216	-1.09955	-1.75137	-2.38227	-2.91763		0.13216	-1.53203	-2.23246	-2.68302	-3.02674
0.13116	-1.09955	-1.75137	-2.38736	-2.92272		0.13116	-1.53598	-2.23076	-2.6932	-3.03918
0.13016	-1.09955	-1.75137	-2.39584	-2.92611		0.13016	-1.54107	-2.22907	-2.70337	-3.05274
0.12916	-1.09786	-1.75307	-2.40488	-2.9295		0.12916	-1.54785	-2.22398	-2.71412	-3.06688
0.12816	-1.09955	-1.75646	-2.41336	-2.9295		0.12816	-1.55294	-2.2172	-2.72599	-3.08271
0.12716	-1.10464	-1.75985	-2.42184	-2.9312		0.12716	-1.56029	-2.20985	-2.73843	-3.09627
0.12616	-1.10973	-1.76663	-2.43089	-2.9312		0.12616	-1.56199	-2.20646	-2.7503	-3.11041
0.12516	-1.10973	-1.77398	-2.43767	-2.9329		0.12516	-1.5586	-2.20646	-2.76273	-3.12398
0.12416	-1.10464	-1.78246	-2.44446	-2.9329		0.12416	-1.54955	-2.20815	-2.77291	-3.13811
0.12316	-1.09616	-1.78925	-2.44841	-2.93459		0.12316	-1.53937	-2.21154	-2.78026	-3.15224
0.12216	-1.09107	-1.7966	-2.45181	-2.93459		0.12216	-1.53203	-2.2155	-2.78704	-3.16242
0.12116	-1.08938	-1.79999	-2.4552	-2.93629		0.12116	-1.53203	-2.22229	-2.79043	-3.17259
0.12016	-1.08712	-1.80338	-2.4552	-2.93798		0.12016	-1.53598	-2.22907	-2.79383	-3.18333
0.11916	-1.08938	-1.80338	-2.45689	-2.94025		0.11916	-1.54277	-2.23585	-2.79552	-3.19181
0.11816	-1.09447	-1.80338	-2.4552	-2.94194		0.11816	-1.54955	-2.2432	-2.79383	-3.19916
0.11716	-1.10125	-1.80338	-2.45689	-2.94364		0.11716	-1.56029	-2.25168	-2.79383	-3.20425
0.11616	-1.10973	-1.80338	-2.45859	-2.94703		0.11616	-1.57047	-2.26412	-2.79383	-3.20764
0.11516	-1.11538	-1.80508	-2.45859	-2.94873		0.11516	-1.57386	-2.27429	-2.79552	-3.20934
0.11416	-1.11708	-1.80508	-2.46029	-2.95212		0.11416	-1.57386	-2.28504	-2.79722	-3.21273
0.11316	-1.11538	-1.80508	-2.46198	-2.95551		0.11316	-1.56708	-2.28843	-2.80118	-3.21273
0.11216	-1.11708	-1.80508	-2.46368	-2.9589		0.11216	-1.56199	-2.29182	-2.80457	-3.21443
0.11116	-1.11877	-1.80508	-2.46537	-2.96455		0.11116	-1.56199	-2.29012	-2.80966	-3.21612
0.11016	-1.11708	-1.80508	-2.46707	-2.96964		0.11016	-1.56538	-2.28673	-2.81644	-3.21782
0.10916	-1.11708	-1.80508	-2.46707	-2.97303		0.10916	-1.56877	-2.28277	-2.82379	-3.22178
0.10816	-1.11538	-1.80847	-2.47046	-2.97812		0.10816	-1.57047	-2.27938	-2.82888	-3.22517
0.10716	-1.11877	-1.81016	-2.47046	-2.98491		0.10716	-1.57725	-2.27769	-2.83736	-3.23026
0.10616	-1.12386	-1.81582	-2.47272	-2.99395		0.10616	-1.5846	-2.27938	-2.84414	-3.23534
0.10516	-1.12725	-1.8226	-2.47612	-3.00243		0.10516	-1.59138	-2.28108	-2.85149	-3.24213
0.10416	-1.12556	-1.82769	-2.47951	-3.00921		0.10416	-1.59138	-2.28673	-2.85997	-3.24778
0.10316	-1.12047	-1.83108	-2.48629	-3.01996		0.10316	-1.5829	-2.29012	-2.86675	-3.25456
0.10216	-1.11369	-1.83447	-2.48968	-3.02844		0.10216	-1.56877	-2.29352	-2.87749	-3.26135
0.10116	-1.10803	-1.83447	-2.49873	-3.03748		0.10116	-1.56199	-2.29691	-2.88767	-3.2687
0.10016	-1.10464	-1.83278	-2.50382	-3.04766		0.10016	-1.56029	-2.302	-2.89672	-3.27718
0.09916	-1.10464	-1.83108	-2.5106	-3.05444		0.09916	-1.56029	-2.30765	-2.90689	-3.28566
0.09816	-1.10634	-1.82599	-2.51738	-3.06179		0.09816	-1.56199	-2.31613	-2.91763	-3.2947
0.09716	-1.11143	-1.8226	-2.52304	-3.06688		0.09716	-1.56877	-2.3263	-2.92611	-3.30488
0.09616	-1.11877	-1.81921	-2.52643	-3.07366		0.09616	-1.57895	-2.33535	-2.9329	-3.31732
0.09516	-1.12556	-1.81582	-2.52812	-3.07705		0.09516	-1.59138	-2.34213	-2.93629	-3.32749
0.09416	-1.13065	-1.81356	-2.52812	-3.08271		0.09416	-1.59817	-2.34553	-2.94025	-3.33993
0.09316	-1.13404	-1.81016	-2.52812	-3.0844		0.09316	-1.59817	-2.34722	-2.93798	-3.3501
0.09216	-1.13404	-1.81016	-2.52473	-3.08779		0.09216	-1.59308	-2.34213	-2.93629	-3.36254
0.09116	-1.13404	-1.81186	-2.52134	-3.08779		0.09116	-1.58799	-2.33705	-2.9312	-3.37441
0.09016	-1.13404	-1.81582	-2.51964	-3.09119		0.09016	-1.5863	-2.328	-2.92442	-3.38855
0.08916	-1.13404	-1.81751	-2.51399	-3.09288		0.08916	-1.5863	-2.32122	-2.92102	-3.40042
0.08816	-1.13234	-1.8226	-2.5123	-3.09288		0.08816	-1.58799	-2.31613	-2.91763	-3.41286
0.08716	-1.13234	-1.82939	-2.5106	-3.09458		0.08716	-1.58969	-2.31443	-2.91537	-3.42473
0.08616	-1.1363	-1.83617	-2.5106	-3.09627		0.08616	-1.59478	-2.31274	-2.91537	-3.43547
0.08516	-1.14139	-1.84352	-2.5089	-3.09797		0.08516	-1.60326	-2.31443	-2.91763	-3.44395
0.08416	-1.14478	-1.8503	-2.5089	-3.09967		0.08416	-1.61061	-2.31613	-2.91933	-3.45073
0.08316	-1.14308	-1.85369	-2.5089	-3.10136		0.08316	-1.6123	-2.31782	-2.92442	-3.45808
0.08216	-1.13969	-1.85709	-2.5089	-3.10306		0.08216	-1.60721	-2.32291	-2.92781	-3.46147
0.08116	-1.13234	-1.85878	-2.5106	-3.10702		0.08116	-1.59647	-2.328	-2.93459	-3.46487
0.08016	-1.12556	-1.86048	-2.5123	-3.10702		0.08016	-1.5863	-2.33705	-2.94025	-3.46826
0.07916	-1.12217	-1.85878	-2.51569	-3.11041		0.07916	-1.58121	-2.34553	-2.94703	-3.46995
0.07816	-1.12217	-1.85878	-2.51964	-3.1121		0.07816	-1.57725	-2.35627	-2.95381	-3.46995
0.07716	-1.12556	-1.85878	-2.52473	-3.1138		0.07716	-1.57725	-2.36644	-2.9606	-3.47335
0.07616	-1.13065	-1.85709	-2.52982	-3.1155		0.07616	-1.5846	-2.37492	-2.96964	-3.47504
0.07516	-1.138	-1.85709	-2.5366	-3.11719		0.07516	-1.59308	-2.38227	-2.97812	-3.47674
0.07416	-1.14478	-1.85709	-2.54395	-3.12058		0.07416	-1.60326	-2.38227	-2.98717	-3.479
0.07316	-1.14987	-1.85539	-2.55243	-3.12398		0.07316	-1.6123	-2.38227	-2.99904	-3.48069
0.07216	-1.15326	-1.85709	-2.55922	-3.12793		0.07216	-1.61569	-2.37888	-3.00921	-3.48409
0.07116	-1.15496	-1.85709	-2.56657	-3.13302		0.07116	-1.6123	-2.37492	-3.01996	-3.48748
0.07016	-1.15326	-1.85878	-2.57165	-3.13641		0.07016	-1.60891	-2.37153	-3.02844	-3.49087
0.06916	-1.15326	-1.86274	-2.57674	-3.1432		0.06916	-1.60326	-2.36814	-3.03578	-3.49596
0.06816	-1.15326	-1.86613	-2.58013	-3.14998		0.06816	-1.60156	-2.36814	-3.04087	-3.50105
0.06716	-1.15326	-1.87122	-2.58183	-3.15733		0.06716	-1.60156	-2.36814	-3.04257	-3.5067
0.06616	-1.15496	-1.87631	-2.58353	-3.16411		0.06616	-1.60552	-2.36983	-3.04257	-3.51348
0.06516	-1.15665	-1.8814	-2.58353	-3.1709		0.06516	-1.60891	-2.37153	-3.04257	-3.51857
0.06416	-1.1623	-1.88309	-2.58353	-3.17825		0.06416	-1.61569	-2.37323	-3.03748	-3.52592
0.06316	-1.1657	-1.88705	-2.58183	-3.18333		0.06316	-1.62248	-2.37662	-3.03578	-3.5327
0.06216	-1.1657	-1.88705	-2.58183	-3.19012		0.06216	-1.62587	-2.38227	-3.03409	-3.53949
0.06116	-1.1623	-1.88479	-2.58183	-3.19521		0.06116	-1.62417	-2.38736	-3.03183	-3.54627
0.06016	-1.15496	-1.8814	-2.58183	-3.20086		0.06016	-1.61739	-2.39584	-3.03013	-3.55701
0.05916	-1.14817	-1.87631	-2.58183	-3.20425		0.05916	-1.60721	-2.40319	-3.03013	-3.56549
0.05816	-1.14478	-1.87122	-2.58183	-3.20764		0.05816	-1.59647	-2.41167	-3.03409	-3.57623
0.05716	-1.14478	-1.86783	-2.58353	-3.20764		0.05716	-1.59138	-2.41845	-3.03578	-3.58471
0.05616	-1.14648	-1.86444	-2.58183	-3.20764		0.05616	-1.59138	-2.42354	-3.03918	-3.59715
0.05516	-1.15156	-1.86274	-2.58353	-3.20764		0.05516	-1.59647	-2.4258	-3.04426	-3.60733
0.05416	-1.15835	-1.86274	-2.58353	-3.20595		0.05416	-1.60326	-2.42354	-3.04766	-3.6175
0.05316	-1.16739	-1.86274	-2.58353	-3.20425		0.05316	-1.6123	-2.41845	-3.05274	-3.62824
0.05216	-1.17418	-1.86613	-2.58522	-3.20256		0.05216	-1.62078	-2.41167	-3.0584	-3.63672
0.05116	-1.17587	-1.86783	-2.58692	-3.20086		0.05116	-1.62813	-2.40319	-3.06179	-3.64577
0.05016	-1.17757	-1.87292	-2.59088	-3.19916		0.05016	-1.62983	-2.39584	-3.06857	-3.65255
0.04916	-1.17587	-1.87631	-2.59427	-3.19916		0.04916	-1.62587	-2.39075	-3.07536	-3.65934
0.04816	-1.17587	-1.88309	-2.59936	-3.19747		0.04816	-1.61909	-2.38736	-3.08271	-3.66442
0.04716	-1.17757	-1.89044	-2.60444	-3.19521		0.04716	-1.614	-2.38566	-3.09288	-3.66838
0.04616	-1.17587	-1.89892	-2.61123	-3.19351		0.04616	-1.61569	-2.38566	-3.10136	-3.67177
0.04516	-1.17757	-1.90401	-2.61858	-3.19521		0.04516	-1.61739	-2.38736	-3.11041	-3.67177
0.04416	-1.17926	-1.90966	-2.62366	-3.19521		0.04416	-1.62248	-2.39075	-3.12058	-3.67177
0.04316	-1.18492	-1.91305	-2.62875	-3.19521		0.04316	-1.62417	-2.39584	-3.12793	-3.67008
0.04216	-1.19001	-1.91475	-2.63214	-3.19747		0.04216	-1.63152	-2.40319	-3.13472	-3.66838
0.04116	-1.1917	-1.91475	-2.6361	-3.19916		0.04116	-1.63831	-2.41167	-3.13811	-3.66442
0.04016	-1.18831	-1.91136	-2.6361	-3.19916		0.04016	-1.6417	-2.42015	-3.1398	-3.66103
0.03916	-1.17926	-1.91136	-2.6361	-3.20256		0.03916	-1.63661	-2.42919	-3.13811	-3.65764
0.03816	-1.17248	-1.91136	-2.63384	-3.20595		0.03816	-1.62417	-2.43767	-3.13302	-3.65594
0.03716	-1.17078	-1.91136	-2.63045	-3.20934		0.03716	-1.6123	-2.44615	-3.12793	-3.65425
0.03616	-1.17078	-1.91305	-2.62706	-3.21273		0.03616	-1.60552	-2.44841	-3.12058	-3.65425
0.03516	-1.17248	-1.91305	-2.62366	-3.21782		0.03516	-1.60552	-2.45011	-3.1138	-3.65425
0.03416	-1.17587	-1.91305	-2.62027	-3.22347		0.03416	-1.60891	-2.44841	-3.10702	-3.65594
0.03316	-1.18322	-1.91475	-2.61858	-3.23026		0.03316	-1.6123	-2.44446	-3.10306	-3.65764
0.03216	-1.1917	-1.91475	-2.61518	-3.23704		0.03216	-1.61909	-2.44107	-3.10136	-3.66103
0.03116	-1.20018	-1.91645	-2.61349	-3.24609		0.03116	-1.63152	-2.43598	-3.09967	-3.66669
0.03016	-1.20188	-1.91984	-2.61349	-3.25287		0.03016	-1.6417	-2.43259	-3.09967	-3.66838
0.02916	-1.20188	-1.92323	-2.61123	-3.25965		0.02916	-1.64339	-2.43089	-3.10306	-3.67517
0.02816	-1.20188	-1.92832	-2.61349	-3.2687		0.02816	-1.64	-2.43089	-3.10532	-3.68025
0.02716	-1.20357	-1.93567	-2.61349	-3.27548		0.02716	-1.63152	-2.43089	-3.10702	-3.68704
0.02616	-1.20357	-1.94075	-2.61518	-3.28227		0.02616	-1.62813	-2.43428	-3.1121	-3.69439
0.02516	-1.20357	-1.94415	-2.61858	-3.28905		0.02516	-1.62813	-2.43598	-3.1155	-3.70287
0.02416	-1.20357	-1.94584	-2.62197	-3.29301		0.02416	-1.62983	-2.44107	-3.12058	-3.71135
0.02316	-1.20527	-1.94584	-2.62706	-3.29809		0.02316	-1.63152	-2.44446	-3.12793	-3.72039
0.02216	-1.21092	-1.94075	-2.63214	-3.30149		0.02216	-1.63322	-2.45181	-3.13472	-3.72887
0.02116	-1.21771	-1.93567	-2.6378	-3.30657		0.02116	-1.6417	-2.45859	-3.1432	-3.73961
0.02016	-1.21771	-1.93171	-2.64628	-3.30827		0.02016	-1.65018	-2.46537	-3.15224	-3.7464
0.01916	-1.21431	-1.92832	-2.65306	-3.30827		0.01916	-1.65414	-2.47272	-3.16242	-3.75657
0.01816	-1.20753	-1.92493	-2.66041	-3.30997		0.01816	-1.65018	-2.47781	-3.17259	-3.76731
0.01716	-1.20018	-1.92323	-2.66889	-3.31166		0.01716	-1.63831	-2.4812	-3.18164	-3.77749
0.01616	-1.19679	-1.92153	-2.67567	-3.30997		0.01616	-1.62587	-2.4812	-3.19012	-3.78653
0.01516	-1.19679	-1.92323	-2.68076	-3.30997		0.01516	-1.61909	-2.47951	-3.19747	-3.79671
0.01416	-1.19679	-1.92323	-2.68642	-3.30997		0.01416	-1.61739	-2.47272	-3.20256	-3.80349
0.01316	-1.20018	-1.92662	-2.68811	-3.31166		0.01316	-1.61569	-2.46368	-3.20425	-3.80915
0.01216	-1.20753	-1.93001	-2.6915	-3.31166		0.01216	-1.61909	-2.4552	-3.20256	-3.81423
0.01116	-1.21771	-1.93567	-2.6915	-3.31336		0.01116	-1.62813	-2.44615	-3.20086	-3.81763
0.01016	-1.22449	-1.94075	-2.6932	-3.31336		0.01016	-1.63831	-2.44107	-3.19747	-3.81932
0.00916	-1.22788	-1.94923	-2.6915	-3.31562		0.00916	-1.65018	-2.43767	-3.19351	-3.82102
0.00816	-1.22788	-1.95828	-2.68981	-3.31562		0.00816	-1.65414	-2.43767	-3.19012	-3.82102
0.00716	-1.22788	-1.96506	-2.6915	-3.31732		0.00716	-1.65018	-2.43767	-3.18673	-3.81932
0.00616	-1.23014	-1.97185	-2.6915	-3.31901		0.00616	-1.64509	-2.44276	-3.18503	-3.81763
0.00516	-1.23014	-1.97354	-2.68981	-3.32071		0.00516	-1.64	-2.44615	-3.18333	-3.81593
0.00416	-1.23014	-1.97693	-2.6915	-3.3241		0.00416	-1.63831	-2.4535	-3.18333	-3.81423
0.00316	-1.22788	-1.97693	-2.6915	-3.3241		0.00316	-1.63831	-2.45859	-3.18503	-3.81254
0.00216	-1.23184	-1.97693	-2.6932	-3.32749		0.00216	-1.63831	-2.46537	-3.18673	-3.81084
0.00116	-1.23693	-1.97524	-2.6932	-3.32919		0.00116	-1.6417	-2.47442	-3.18842	-3.81084
0.00016	-1.24201	-1.97693	-2.6932	-3.33258		0.00016	-1.64848	-2.4829	-3.19012	-3.80915
-0.00084	-1.24541	-1.97693	-2.69659	-3.33597		-0.00084	-1.65753	-2.49138	-3.19351	-3.81084
-0.00184	-1.24201	-1.97693	-2.69829	-3.34162		-0.00184	-1.66092	-2.49703	-3.19747	-3.81423
-0.00284	-1.23693	-1.97863	-2.69998	-3.34502		-0.00284	-1.65922	-2.50042	-3.20086	-3.81593
-0.00384	-1.23014	-1.97863	-2.70337	-3.3501		-0.00384	-1.65244	-2.49873	-3.20595	-3.81932
-0.00484	-1.22619	-1.97863	-2.70564	-3.35519		-0.00484	-1.64	-2.49534	-3.21273	-3.82271
-0.00584	-1.22279	-1.97863	-2.71242	-3.36593		-0.00584	-1.63152	-2.48968	-3.21951	-3.8278
-0.00684	-1.22279	-1.98089	-2.71581	-3.37102		-0.00684	-1.62587	-2.48459	-3.22856	-3.83346
-0.00784	-1.22788	-1.98259	-2.7226	-3.37781		-0.00784	-1.62417	-2.47781	-3.23704	-3.83854
-0.00884	-1.23523	-1.98937	-2.72995	-3.38685		-0.00884	-1.62587	-2.47442	-3.24609	-3.84363
-0.00984	-1.24371	-1.99446	-2.73673	-3.39194		-0.00984	-1.63491	-2.47442	-3.25456	-3.84872
-0.01084	-1.25049	-2.00124	-2.74351	-3.39872		-0.01084	-1.64509	-2.47612	-3.26135	-3.85437
-0.01184	-1.25615	-2.00859	-2.7486	-3.40551		-0.01184	-1.65414	-2.47781	-3.2687	-3.86285
-0.01284	-1.25954	-2.01198	-2.75256	-3.41116		-0.01284	-1.66092	-2.4812	-3.27039	-3.86964
-0.01384	-1.25954	-2.01538	-2.75765	-3.41455		-0.01384	-1.66092	-2.48459	-3.27209	-3.87699
-0.01484	-1.25954	-2.01538	-2.75765	-3.41625		-0.01484	-1.65753	-2.48629	-3.27209	-3.88547
-0.01584	-1.25954	-2.01198	-2.75765	-3.41794		-0.01584	-1.65244	-2.49138	-3.2687	-3.89395
-0.01684	-1.25954	-2.00859	-2.75595	-3.41794		-0.01684	-1.64679	-2.49703	-3.26304	-3.90129
-0.01784	-1.26124	-2.0052	-2.75256	-3.41794		-0.01784	-1.64679	-2.50382	-3.25626	-3.90977
-0.01884	-1.26124	-2.00124	-2.7486	-3.41625		-0.01884	-1.64848	-2.5123	-3.24778	-3.91825
-0.01984	-1.26802	-1.99785	-2.74521	-3.41455		-0.01984	-1.65244	-2.51964	-3.24043	-3.9273
-0.02084	-1.27311	-1.99616	-2.74012	-3.41286		-0.02084	-1.65922	-2.52473	-3.23365	-3.93408
-0.02184	-1.27876	-1.99446	-2.74012	-3.40946		-0.02184	-1.66431	-2.52643	-3.23026	-3.94087
-0.02284	-1.27706	-1.99276	-2.73673	-3.40946		-0.02284	-1.6694	-2.52473	-3.22686	-3.94596
-0.02384	-1.27311	-1.99446	-2.73673	-3.4072		-0.02384	-1.67279	-2.51738	-3.22517	-3.94991
-0.02484	-1.26632	-1.99616	-2.73503	-3.40551		-0.02484	-1.6677	-2.50721	-3.22517	-3.9533
-0.02584	-1.25954	-1.99955	-2.73503	-3.40551		-0.02584	-1.65753	-2.49703	-3.22686	-3.9533
-0.02684	-1.25784	-2.0069	-2.73843	-3.40551		-0.02684	-1.64509	-2.48799	-3.22686	-3.9533
-0.02784	-1.25954	-2.01198	-2.74012	-3.4072		-0.02784	-1.63831	-2.4829	-3.23026	-3.94991
-0.02884	-1.26293	-2.02046	-2.74351	-3.40551		-0.02884	-1.63661	-2.47951	-3.23365	-3.94596
-0.02984	-1.26972	-2.03121	-2.7469	-3.4072		-0.02984	-1.64	-2.47951	-3.23704	-3.94087
-0.03084	-1.27876	-2.03969	-2.7503	-3.40946		-0.03084	-1.64679	-2.47951	-3.24439	-3.93408
-0.03184	-1.28554	-2.04477	-2.75595	-3.41116		-0.03184	-1.65414	-2.4812	-3.25117	-3.9273
-0.03284	-1.29402	-2.05043	-2.76273	-3.41455		-0.03284	-1.66431	-2.48459	-3.25796	-3.92391
-0.03384	-1.29742	-2.05382	-2.76782	-3.41794		-0.03384	-1.67505	-2.48799	-3.26644	-3.91825
-0.03484	-1.29742	-2.05551	-2.77687	-3.42134		-0.03484	-1.67844	-2.49534	-3.27548	-3.91486
-0.03584	-1.29742	-2.05721	-2.78535	-3.42642		-0.03584	-1.67505	-2.50212	-3.28566	-3.91317
-0.03684	-1.29911	-2.05721	-2.79383	-3.42982		-0.03684	-1.6677	-2.5089	-3.2947	-3.91147
-0.03784	-1.30137	-2.05721	-2.80118	-3.43377		-0.03784	-1.66092	-2.51964	-3.30318	-3.90977
-0.03884	-1.30307	-2.05891	-2.80966	-3.44056		-0.03884	-1.66092	-2.52982	-3.30997	-3.91317
-0.03984	-1.30307	-2.05891	-2.81644	-3.44734		-0.03984	-1.66431	-2.5366	-3.31336	-3.91317
-0.04084	-1.30646	-2.0606	-2.82153	-3.45639		-0.04084	-1.6677	-2.54226	-3.31732	-3.91656
-0.04184	-1.31325	-2.0606	-2.82548	-3.46317		-0.04184	-1.6711	-2.54	-3.31732	-3.91995
-0.04284	-1.32003	-2.0623	-2.82888	-3.47335		-0.04284	-1.67844	-2.53491	-3.31562	-3.9256
-0.04384	-1.32173	-2.06399	-2.83057	-3.48239		-0.04384	-1.68523	-2.52982	-3.31336	-3.93069
-0.04484	-1.31664	-2.06569	-2.83057	-3.49087		-0.04484	-1.69032	-2.52473	-3.30827	-3.93408
-0.04584	-1.30985	-2.06908	-2.82888	-3.49935		-0.04584	-1.68862	-2.51964	-3.30488	-3.94087
-0.04684	-1.30477	-2.07247	-2.82888	-3.51009		-0.04684	-1.67675	-2.51569	-3.30149	-3.94822
-0.04784	-1.30307	-2.08152	-2.82888	-3.51518		-0.04784	-1.66431	-2.51569	-3.2964	-3.9533
-0.04884	-1.30477	-2.0883	-2.82888	-3.52196		-0.04884	-1.65753	-2.51569	-3.2947	-3.96009
-0.04984	-1.30646	-2.09509	-2.83057	-3.52931		-0.04984	-1.65583	-2.51738	-3.29301	-3.96857
-0.05084	-1.31325	-2.10244	-2.83057	-3.5327		-0.05084	-1.65753	-2.52134	-3.29301	-3.97592
-0.05184	-1.32173	-2.10752	-2.83227	-3.5361		-0.05184	-1.66262	-2.52134	-3.29301	-3.9827
-0.05284	-1.33416	-2.10922	-2.83566	-3.53949		-0.05284	-1.6694	-2.52473	-3.29301	-3.99118
-0.05384	-1.34264	-2.11092	-2.83566	-3.54118		-0.05384	-1.68014	-2.52982	-3.2964	-4.00192
-0.05484	-1.34603	-2.10752	-2.83905	-3.54288		-0.05484	-1.69201	-2.5366	-3.29809	-4.0104
-0.05584	-1.34603	-2.10583	-2.84075	-3.54288		-0.05584	-1.6971	-2.54395	-3.30149	-4.01945
-0.05684	-1.34603	-2.10244	-2.84414	-3.54288		-0.05684	-1.69371	-2.55413	-3.30488	-4.02793
-0.05784	-1.34999	-2.09904	-2.8481	-3.54288		-0.05784	-1.68692	-2.56091	-3.30997	-4.03641
-0.05884	-1.35169	-2.09509	-2.85149	-3.54458		-0.05884	-1.68184	-2.56657	-3.31562	-4.04206
-0.05984	-1.35169	-2.09339	-2.85488	-3.54627		-0.05984	-1.68184	-2.56826	-3.3241	-4.04545
-0.06084	-1.35338	-2.09339	-2.85997	-3.54797		-0.06084	-1.68353	-2.56657	-3.33088	-4.04884
-0.06184	-1.35847	-2.09509	-2.86675	-3.55023		-0.06184	-1.68523	-2.56091	-3.33993	-4.04884
-0.06284	-1.36695	-2.09904	-2.8758	-3.55192		-0.06284	-1.68692	-2.55243	-3.34671	-4.04884
-0.06384	-1.3743	-2.10413	-2.88258	-3.55532		-0.06384	-1.6954	-2.54226	-3.3535	-4.04545
-0.06484	-1.37769	-2.10922	-2.89332	-3.55701		-0.06484	-1.70445	-2.53321	-3.36254	-4.04376
-0.06584	-1.3726	-2.116	-2.9018	-3.5604		-0.06584	-1.71123	-2.52812	-3.36763	-4.0381
-0.06684	-1.36526	-2.12505	-2.90859	-3.5621		-0.06684	-1.70784	-2.52473	-3.37272	-4.03471
-0.06784	-1.36186	-2.13353	-2.91537	-3.56549		-0.06784	-1.6971	-2.52304	-3.37611	-4.03132
-0.06884	-1.35847	-2.14427	-2.91933	-3.56888		-0.06884	-1.68523	-2.52304	-3.37611	-4.02793
-0.06984	-1.36017	-2.15275	-2.92102	-3.57284		-0.06984	-1.67844	-2.52304	-3.37441	-4.02454
-0.07084	-1.36356	-2.16123	-2.92272	-3.57623		-0.07084	-1.67675	-2.52643	-3.37102	-4.02284
-0.07184	-1.36865	-2.16858	-2.92102	-3.57963		-0.07184	-1.67505	-2.52982	-3.36424	-4.02114
-0.07284	-1.37939	-2.17367	-2.91763	-3.58302		-0.07284	-1.68014	-2.5366	-3.35689	-4.02284
-0.07384	-1.39126	-2.17536	-2.91537	-3.58811		-0.07384	-1.68862	-2.54565	-3.34671	-4.02454
-0.07484	-1.40031	-2.17876	-2.91368	-3.59319		-0.07484	-1.70106	-2.55413	-3.34162	-4.02623
-0.07584	-1.40539	-2.17876	-2.91198	-3.60054		-0.07584	-1.71293	-2.56431	-3.33428	-4.02962
-0.07684	-1.40709	-2.18045	-2.91028	-3.60733		-0.07684	-1.71632	-2.57335	-3.32919	-4.03132
-0.07784	-1.40879	-2.18215	-2.91028	-3.61581		-0.07784	-1.71462	-2.58183	-3.32749	-4.03641
-0.07884	-1.41218	-2.18384	-2.91198	-3.62655		-0.07884	-1.70954	-2.58522	-3.3258	-4.0381
-0.07984	-1.41387	-2.18554	-2.91198	-3.63503		-0.07984	-1.70445	-2.58522	-3.3258	-4.04376
-0.08084	-1.41387	-2.18893	-2.91537	-3.64577		-0.08084	-1.70445	-2.58183	-3.3258	-4.04884
-0.08184	-1.41557	-2.19119	-2.91763	-3.65425		-0.08184	-1.70445	-2.57674	-3.32919	-4.05224
-0.08284	-1.42122	-2.19458	-2.92272	-3.66273		-0.08284	-1.70615	-2.57335	-3.33258	-4.05732
-0.08384	-1.4314	-2.19967	-2.92781	-3.67347		-0.08384	-1.70954	-2.56826	-3.33597	-4.06241
-0.08484	-1.43818	-2.20306	-2.9312	-3.68195		-0.08484	-1.71802	-2.56431	-3.34332	-4.06806
-0.08584	-1.44384	-2.20985	-2.93629	-3.68704		-0.08584	-1.72876	-2.56431	-3.3501	-4.07485
-0.08684	-1.44214	-2.21889	-2.94364	-3.69439		-0.08684	-1.73385	-2.56261	-3.35689	-4.08333
-0.08784	-1.43649	-2.22907	-2.95042	-3.69778		-0.08784	-1.73215	-2.56431	-3.36593	-4.09068
-0.08884	-1.43309	-2.23811	-2.9606	-3.70117		-0.08884	-1.72367	-2.56657	-3.37272	-4.09916
-0.08984	-1.42801	-2.24659	-2.96964	-3.70117		-0.08984	-1.71293	-2.56996	-3.3812	-4.10764
-0.09084	-1.42801	-2.25338	-2.97982	-3.70287		-0.09084	-1.70445	-2.57335	-3.39024	-4.11668
-0.09184	-1.4297	-2.25677	-2.99395	-3.70287		-0.09184	-1.69936	-2.57844	-3.39872	-4.12516
-0.09284	-1.43649	-2.25677	-3.00413	-3.70117		-0.09284	-1.69936	-2.58522	-3.4072	-4.13195
-0.09384	-1.44723	-2.25507	-3.01487	-3.70117		-0.09384	-1.70445	-2.59427	-3.41286	-4.1393
-0.09484	-1.4591	-2.25338	-3.02504	-3.70117		-0.09484	-1.71293	-2.60275	-3.41625	-4.14438
-0.09584	-1.46984	-2.24999	-3.03013	-3.70117		-0.09584	-1.72367	-2.60953	-3.41964	-4.14778
-0.09684	-1.47662	-2.24829	-3.03748	-3.70117		-0.09684	-1.73554	-2.61518	-3.41964	-4.15117
-0.09784	-1.48002	-2.24829	-3.04257	-3.70287		-0.09784	-1.74063	-2.61858	-3.41794	-4.15117
-0.09884	-1.48002	-2.24999	-3.04426	-3.70456		-0.09884	-1.74063	-2.61858	-3.41455	-4.14947
-0.09984	-1.48341	-2.25168	-3.04766	-3.70626		-0.09984	-1.73724	-2.61518	-3.40946	-4.14608
-0.10084	-1.4851	-2.25507	-3.04935	-3.70965		-0.10084	-1.73215	-2.60614	-3.40551	-4.14099
-0.10184	-1.4868	-2.26073	-3.05105	-3.71135		-0.10184	-1.72876	-2.59936	-3.40211	-4.13364
-0.10284	-1.49076	-2.26581	-3.05274	-3.7153		-0.10284	-1.72876	-2.58918	-3.39703	-4.12516
-0.10384	-1.49584	-2.2726	-3.05614	-3.72039		-0.10384	-1.73215	-2.58353	-3.39363	-4.12007
-0.10484	-1.50432	-2.28108	-3.06009	-3.72548		-0.10484	-1.73724	-2.57844	-3.39194	-4.11329
-0.10584	-1.51167	-2.29182	-3.06349	-3.72887		-0.10584	-1.74628	-2.57505	-3.39194	-4.10594
-0.10684	-1.51846	-2.30539	-3.06857	-3.73396		-0.10684	-1.75307	-2.57505	-3.39363	-4.10255
-0.10784	-1.52015	-2.31782	-3.07197	-3.74131		-0.10784	-1.75985	-2.57505	-3.39533	-4.10085
-0.10884	-1.51507	-2.3297	-3.07536	-3.7464		-0.10884	-1.76155	-2.57844	-3.39872	-4.09916
-0.10984	-1.50941	-2.33874	-3.08101	-3.75318		-0.10984	-1.75646	-2.58522	-3.40211	-4.09916
-0.11084	-1.50432	-2.34553	-3.0861	-3.76223		-0.11084	-1.74402	-2.59257	-3.40551	-4.10085
-0.11184	-1.50263	-2.35061	-3.08949	-3.7724		-0.11184	-1.73215	-2.60105	-3.41116	-4.10255
-0.11284	-1.50772	-2.35457	-3.09458	-3.78314		-0.11284	-1.72876	-2.60953	-3.41625	-4.10425
-0.11384	-1.51337	-2.35627	-3.10136	-3.79332		-0.11384	-1.72876	-2.61858	-3.42303	-4.10594
-0.11484	-1.52185	-2.35966	-3.10871	-3.80745		-0.11484	-1.73385	-2.62875	-3.42982	-4.10933
-0.11584	-1.53372	-2.36135	-3.11719	-3.81932		-0.11584	-1.74233	-2.6378	-3.43886	-4.11499
-0.11684	-1.54616	-2.36644	-3.12963	-3.83346		-0.11684	-1.75307	-2.64289	-3.44564	-4.11838
-0.11784	-1.55633	-2.36983	-3.1415	-3.84702		-0.11784	-1.76324	-2.64289	-3.45243	-4.12347
-0.11884	-1.56029	-2.37323	-3.15394	-3.85946		-0.11884	-1.77229	-2.64289	-3.46147	-4.12855
-0.11984	-1.56199	-2.37662	-3.16411	-3.86964		-0.11984	-1.77568	-2.63949	-3.46826	-4.13364
-0.12084	-1.56368	-2.38227	-3.17825	-3.88207		-0.12084	-1.77229	-2.63384	-3.47504	-4.14099
-0.12184	-1.56538	-2.38566	-3.18842	-3.89225		-0.12184	-1.76494	-2.63045	-3.479	-4.14778
-0.12284	-1.56877	-2.39245	-3.19747	-3.89903		-0.12284	-1.76155	-2.62536	-3.48239	-4.15626
-0.12384	-1.57216	-2.39923	-3.20595	-3.90638		-0.12384	-1.76155	-2.62366	-3.48409	-4.1653
-0.12484	-1.57556	-2.40997	-3.20934	-3.91486		-0.12484	-1.76663	-2.62197	-3.48069	-4.17378
-0.12584	-1.5829	-2.42184	-3.21273	-3.91995		-0.12584	-1.77229	-2.62366	-3.47504	-4.18283
-0.12684	-1.59308	-2.43259	-3.21443	-3.9256		-0.12684	-1.77738	-2.62706	-3.46826	-4.193
-0.12784	-1.60326	-2.44446	-3.21443	-3.929		-0.12784	-1.78586	-2.63045	-3.45978	-4.20318
-0.12884	-1.60721	-2.4552	-3.21612	-3.93408		-0.12884	-1.7966	-2.6361	-3.45073	-4.21222
-0.12984	-1.60156	-2.46029	-3.21443	-3.93748		-0.12984	-1.79999	-2.64119	-3.44225	-4.2207
-0.13084	-1.59478	-2.46368	-3.21612	-3.94087		-0.13084	-1.7949	-2.64967	-3.43716	-4.22579
-0.13184	-1.59138	-2.46368	-3.21951	-3.94822		-0.13184	-1.78077	-2.65645	-3.43377	-4.23144
-0.13284	-1.58969	-2.46368	-3.22178	-3.9533		-0.13284	-1.77059	-2.6655	-3.43208	-4.23314
-0.13384	-1.59308	-2.46198	-3.22517	-3.9567		-0.13384	-1.76494	-2.67228	-3.43208	-4.23484
-0.13484	-1.59817	-2.46198	-3.22856	-3.96348		-0.13484	-1.76663	-2.67907	-3.43208	-4.23314
-0.13584	-1.60552	-2.46198	-3.23365	-3.96857		-0.13584	-1.77229	-2.68472	-3.43547	-4.22975
-0.13684	-1.61909	-2.46368	-3.23874	-3.97592		-0.13684	-1.77907	-2.68642	-3.43886	-4.22749
-0.13784	-1.63322	-2.46537	-3.24439	-3.98101		-0.13784	-1.78925	-2.68472	-3.44395	-4.22409
-0.13884	-1.64509	-2.46877	-3.25117	-3.98779		-0.13884	-1.80168	-2.67567	-3.44904	-4.21901
-0.13984	-1.65018	-2.47272	-3.25965	-3.99288		-0.13984	-1.81356	-2.66889	-3.45639	-4.21731
-0.14084	-1.65018	-2.47951	-3.2687	-3.99853		-0.14084	-1.81751	-2.65871	-3.46317	-4.21222
-0.14184	-1.65414	-2.48799	-3.27718	-4.00701		-0.14184	-1.81186	-2.64967	-3.46995	-4.21053
-0.14284	-1.65583	-2.49703	-3.28905	-4.01379		-0.14284	-1.80677	-2.64458	-3.479	-4.20713
-0.14384	-1.65922	-2.5089	-3.30149	-4.02114		-0.14384	-1.80338	-2.64289	-3.48578	-4.20713
-0.14484	-1.66092	-2.52304	-3.31732	-4.02793		-0.14484	-1.80508	-2.64289	-3.49596	-4.20713
-0.14584	-1.66601	-2.5366	-3.33258	-4.03641		-0.14584	-1.81016	-2.64458	-3.505	-4.20883
-0.14684	-1.67279	-2.55243	-3.34841	-4.04545		-0.14684	-1.81186	-2.64967	-3.51348	-4.21053
-0.14784	-1.68523	-2.56431	-3.36424	-4.05732		-0.14784	-1.81921	-2.65645	-3.52196	-4.21222
-0.14884	-1.6954	-2.57335	-3.37781	-4.06806		-0.14884	-1.82939	-2.6638	-3.52931	-4.21731
-0.14984	-1.70106	-2.58013	-3.39024	-4.08163		-0.14984	-1.84013	-2.67228	-3.5344	-4.21901
-0.15084	-1.69936	-2.58692	-3.40042	-4.09577		-0.15084	-1.84691	-2.67907	-3.5361	-4.2224
-0.15184	-1.69201	-2.59088	-3.41116	-4.10933		-0.15184	-1.84013	-2.68981	-3.5344	-4.22579
-0.15284	-1.68862	-2.59427	-3.41794	-4.12516		-0.15284	-1.82769	-2.69998	-3.5344	-4.22975
-0.15384	-1.68692	-2.59766	-3.42473	-4.1393		-0.15384	-1.81751	-2.70903	-3.52931	-4.23314
-0.15484	-1.68692	-2.60275	-3.42982	-4.15456		-0.15484	-1.81356	-2.71751	-3.52366	-4.23992
-0.15584	-1.69201	-2.60614	-3.43547	-4.16869		-0.15584	-1.81356	-2.7192	-3.51857	-4.24332
-0.15684	-1.69936	-2.61123	-3.43886	-4.18283		-0.15684	-1.81751	-2.7192	-3.51518	-4.2501
-0.15784	-1.71462	-2.61688	-3.44564	-4.193		-0.15784	-1.82599	-2.71581	-3.51179	-4.25745
-0.15884	-1.73045	-2.62027	-3.45073	-4.20544		-0.15884	-1.83617	-2.71072	-3.51009	-4.26593
-0.15984	-1.74063	-2.62536	-3.45808	-4.21561		-0.15984	-1.8503	-2.70564	-3.5084	-4.27497
-0.16084	-1.74798	-2.63214	-3.46487	-4.22409		-0.16084	-1.86444	-2.70168	-3.51009	-4.28345
-0.16184	-1.75137	-2.64119	-3.47165	-4.23144		-0.16184	-1.86783	-2.69829	-3.51348	-4.29363
-0.16284	-1.75476	-2.65137	-3.47674	-4.23653		-0.16284	-1.86444	-2.69998	-3.51687	-4.30437
-0.16384	-1.75815	-2.6638	-3.48409	-4.24162		-0.16384	-1.85878	-2.70168	-3.52196	-4.31285
-0.16484	-1.76155	-2.67737	-3.49087	-4.24501		-0.16484	-1.85539	-2.70733	-3.52592	-4.32189
-0.16584	-1.76324	-2.6915	-3.49765	-4.2484		-0.16584	-1.85709	-2.71072	-3.53101	-4.33037
-0.16684	-1.76663	-2.70337	-3.505	-4.25406		-0.16684	-1.86048	-2.71581	-3.5361	-4.33546
-0.16784	-1.77568	-2.71412	-3.51348	-4.25575		-0.16784	-1.86444	-2.7209	-3.54118	-4.33885
-0.16884	-1.78755	-2.7209	-3.52196	-4.26254		-0.16884	-1.87292	-2.72768	-3.54797	-4.34225
-0.16984	-1.79999	-2.72429	-3.5344	-4.26593		-0.16984	-1.88309	-2.73673	-3.55532	-4.34225
-0.17084	-1.80677	-2.72599	-3.54627	-4.27102		-0.17084	-1.89553	-2.74521	-3.5638	-4.34055
-0.17184	-1.80677	-2.72429	-3.5604	-4.27837		-0.17184	-1.90231	-2.75425	-3.57284	-4.33885
-0.17284	-1.80338	-2.72429	-3.57623	-4.28345		-0.17284	-1.89722	-2.76273	-3.58132	-4.33546
-0.17384	-1.79829	-2.72599	-3.5915	-4.28854		-0.17384	-1.88874	-2.76952	-3.5915	-4.32868
-0.17484	-1.7949	-2.72599	-3.60902	-4.29532		-0.17484	-1.878	-2.77291	-3.60054	-4.32359
-0.17584	-1.7949	-2.72768	-3.62485	-4.30267		-0.17584	-1.87292	-2.77121	-3.60733	-4.31455
-0.17684	-1.79999	-2.73164	-3.63842	-4.30946		-0.17684	-1.87292	-2.76443	-3.61241	-4.30946
-0.17784	-1.80677	-2.73673	-3.65086	-4.31794		-0.17784	-1.87631	-2.75425	-3.61581	-4.30437
-0.17884	-1.82091	-2.74182	-3.66103	-4.32698		-0.17884	-1.88479	-2.74521	-3.61581	-4.30098
-0.17984	-1.83787	-2.7503	-3.67177	-4.33716		-0.17984	-1.89722	-2.73673	-3.61241	-4.29928
-0.18084	-1.852	-2.76104	-3.67686	-4.3479		-0.18084	-1.91305	-2.73334	-3.60733	-4.29702
-0.18184	-1.86048	-2.77461	-3.68195	-4.35977		-0.18184	-1.92662	-2.73164	-3.59885	-4.29532
-0.18284	-1.86613	-2.78874	-3.68534	-4.37221		-0.18284	-1.93001	-2.73334	-3.5898	-4.29702
-0.18384	-1.86952	-2.80626	-3.68704	-4.38578		-0.18384	-1.93001	-2.73673	-3.58132	-4.29702
-0.18484	-1.87122	-2.82153	-3.68873	-4.40161		-0.18484	-1.92662	-2.74182	-3.57454	-4.30098
-0.18584	-1.87461	-2.83736	-3.69439	-4.41743		-0.18584	-1.92493	-2.7469	-3.57058	-4.30267
-0.18684	-1.878	-2.84979	-3.69778	-4.43439		-0.18684	-1.92493	-2.75425	-3.56719	-4.30437
-0.18784	-1.88309	-2.85997	-3.70287	-4.45192		-0.18784	-1.92662	-2.76104	-3.56888	-4.30776
-0.18884	-1.89044	-2.87071	-3.70626	-4.47114		-0.18884	-1.93397	-2.77121	-3.56888	-4.31285
-0.18984	-1.90231	-2.87749	-3.71361	-4.49206		-0.18984	-1.94415	-2.78195	-3.57454	-4.31963
-0.19084	-1.91814	-2.88258	-3.72039	-4.51128		-0.19084	-1.95658	-2.79552	-3.57623	-4.32529
-0.19184	-1.92662	-2.88767	-3.72548	-4.52654		-0.19184	-1.96845	-2.80796	-3.58132	-4.33207
-0.19284	-1.93001	-2.89106	-3.73396	-4.54407		-0.19284	-1.97524	-2.81644	-3.58641	-4.33885
-0.19384	-1.92832	-2.89672	-3.743	-4.5599		-0.19384	-1.97524	-2.81983	-3.5915	-4.3479
-0.19484	-1.92153	-2.9018	-3.75318	-4.57346		-0.19484	-1.96845	-2.82153	-3.59885	-4.35638
-0.19584	-1.91814	-2.90689	-3.76562	-4.5876		-0.19584	-1.95828	-2.81814	-3.60733	-4.36656
-0.19684	-1.91645	-2.91198	-3.77749	-4.59947		-0.19684	-1.95093	-2.81135	-3.61411	-4.3756
-0.19784	-1.92153	-2.92102	-3.79162	-4.61021		-0.19784	-1.95093	-2.80796	-3.62485	-4.38578
-0.19884	-1.92832	-2.92781	-3.80745	-4.62039		-0.19884	-1.95432	-2.80457	-3.63333	-4.39652
-0.19984	-1.94075	-2.93629	-3.82441	-4.62943		-0.19984	-1.96676	-2.80287	-3.64407	-4.40839
-0.20084	-1.95828	-2.94873	-3.84533	-4.63791		-0.20084	-1.97863	-2.80457	-3.65594	-4.41743
-0.20184	-1.97354	-2.9606	-3.86455	-4.64469		-0.20184	-1.99446	-2.80796	-3.66838	-4.42761
-0.20284	-1.98598	-2.97643	-3.88207	-4.65204		-0.20284	-2.00859	-2.81305	-3.67686	-4.43609
-0.20384	-1.99446	-2.99226	-3.90129	-4.66052		-0.20384	-2.01707	-2.81644	-3.68365	-4.44174
-0.20484	-1.99446	-3.00752	-3.91656	-4.669		-0.20484	-2.01877	-2.82153	-3.69099	-4.44514
-0.20584	-1.99785	-3.02165	-3.93069	-4.67974		-0.20584	-2.01538	-2.82718	-3.69269	-4.44683
-0.20684	-2.00124	-3.03409	-3.94426	-4.68653		-0.20684	-2.01029	-2.83566	-3.69099	-4.44853
-0.20784	-2.0069	-3.04257	-3.9533	-4.69727		-0.20784	-2.01198	-2.84414	-3.68873	-4.44683
-0.20884	-2.01029	-3.04596	-3.96518	-4.70575		-0.20884	-2.01538	-2.85658	-3.68365	-4.44514
-0.20984	-2.01707	-3.04766	-3.97253	-4.71593		-0.20984	-2.02386	-2.86845	-3.68025	-4.44344
-0.21084	-2.02781	-3.04766	-3.97931	-4.72497		-0.21084	-2.0346	-2.87919	-3.67686	-4.43779
-0.21184	-2.04308	-3.04935	-3.98609	-4.73515		-0.21184	-2.04647	-2.88767	-3.67347	-4.43609
-0.21284	-2.05721	-3.04935	-3.99288	-4.74419		-0.21284	-2.05891	-2.89106	-3.67177	-4.43439
-0.21384	-2.06399	-3.05105	-4.00192	-4.75437		-0.21384	-2.07078	-2.89106	-3.67008	-4.4327
-0.21484	-2.0606	-3.05444	-4.00871	-4.76454		-0.21484	-2.07474	-2.88597	-3.67177	-4.431
-0.21584	-2.05382	-3.06179	-4.01549	-4.77528		-0.21584	-2.06569	-2.87749	-3.67517	-4.42931
-0.21684	-2.04817	-3.06857	-4.02623	-4.78716		-0.21684	-2.05551	-2.86845	-3.67856	-4.42931
-0.21784	-2.04817	-3.07875	-4.03471	-4.79959		-0.21784	-2.04817	-2.86167	-3.68365	-4.431
-0.21884	-2.05043	-3.08949	-4.04545	-4.81146		-0.21884	-2.04817	-2.85997	-3.68704	-4.4327
-0.21984	-2.05721	-3.10136	-4.05393	-4.82729		-0.21984	-2.05551	-2.85827	-3.69269	-4.43439
-0.22084	-2.06739	-3.11719	-4.06241	-4.84143		-0.22084	-2.06569	-2.85997	-3.69778	-4.43609
-0.22184	-2.08322	-3.13472	-4.07485	-4.85839		-0.22184	-2.07982	-2.86336	-3.70287	-4.44005
-0.22284	-2.10244	-3.15563	-4.08502	-4.87761		-0.22284	-2.09509	-2.86675	-3.70965	-4.44514
-0.22384	-2.116	-3.17485	-4.09577	-4.89683		-0.22384	-2.11261	-2.8741	-3.7187	-4.45022
-0.22484	-2.12335	-3.19181	-4.11159	-4.91605		-0.22484	-2.12505	-2.88258	-3.72718	-4.45362
-0.22584	-2.12505	-3.20595	-4.12516	-4.93697		-0.22584	-2.12675	-2.89106	-3.73792	-4.4604
-0.22684	-2.12675	-3.21782	-4.14438	-4.95619		-0.22684	-2.12335	-2.9035	-3.74979	-4.46775
-0.22784	-2.13014	-3.22856	-4.1636	-4.97654		-0.22784	-2.11996	-2.91763	-3.76223	-4.47453
-0.22884	-2.13353	-3.23365	-4.18283	-4.99576		-0.22884	-2.11996	-2.9312	-3.7724	-4.48132
-0.22984	-2.13692	-3.23704	-4.20318	-5.01498		-0.22984	-2.12844	-2.94703	-3.78314	-4.49036
-0.23084	-2.14031	-3.24213	-4.2224	-5.03251		-0.23084	-2.13523	-2.95721	-3.79332	-4.50054
-0.23184	-2.15105	-3.24778	-4.24162	-5.04834		-0.23184	-2.14597	-2.96455	-3.79841	-4.50958
-0.23284	-2.16688	-3.25456	-4.26084	-5.0636		-0.23284	-2.15784	-2.96625	-3.8018	-4.51976
-0.23384	-2.18215	-3.26135	-4.27497	-5.07773		-0.23384	-2.17367	-2.96455	-3.8018	-4.52993
-0.23484	-2.18893	-3.2687	-4.29024	-5.08791		-0.23484	-2.18893	-2.9606	-3.8001	-4.54067
-0.23584	-2.18724	-3.27548	-4.30098	-5.09865		-0.23584	-2.19458	-2.9589	-3.79501	-4.55255
-0.23684	-2.18045	-3.28396	-4.30776	-5.10713		-0.23684	-2.18724	-2.95721	-3.78823	-4.56329
-0.23784	-2.17367	-3.29301	-4.31455	-5.11391		-0.23784	-2.17367	-2.95721	-3.78088	-4.57177
-0.23884	-2.17197	-3.30149	-4.31963	-5.12126		-0.23884	-2.16858	-2.9589	-3.7741	-4.58081
-0.23984	-2.17028	-3.31336	-4.32529	-5.12805		-0.23984	-2.17028	-2.96229	-3.76901	-4.5876
-0.24084	-2.17367	-3.33088	-4.33037	-5.13483		-0.24084	-2.17706	-2.96625	-3.76731	-4.59268
-0.24184	-2.18215	-3.34841	-4.33546	-5.14387		-0.24184	-2.18724	-2.97303	-3.76731	-4.59608
-0.24284	-2.19798	-3.36763	-4.34225	-5.15066		-0.24284	-2.20137	-2.97812	-3.76731	-4.59777
-0.24384	-2.2172	-3.38289	-4.3496	-5.15914		-0.24384	-2.21889	-2.98717	-3.7707	-4.59777
-0.24484	-2.23076	-3.39703	-4.35638	-5.16818		-0.24484	-2.23981	-2.99565	-3.7741	-4.59777
-0.24584	-2.23811	-3.40946	-4.36486	-5.17836		-0.24584	-2.25338	-3.00921	-3.77749	-4.59438
-0.24684	-2.24151	-3.41455	-4.3739	-5.18684		-0.24684	-2.25507	-3.02165	-3.78314	-4.59099
-0.24784	-2.24151	-3.41625	-4.38408	-5.19758		-0.24784	-2.24999	-3.03748	-3.78823	-4.5859
-0.24884	-2.2432	-3.41455	-4.39821	-5.20945		-0.24884	-2.24829	-3.04935	-3.79671	-4.58081
-0.24984	-2.2449	-3.41455	-4.41009	-5.22189		-0.24984	-2.24999	-3.06009	-3.80519	-4.57516
-0.25084	-2.2449	-3.41455	-4.42422	-5.23376		-0.25084	-2.25847	-3.06857	-3.81423	-4.57177
-0.25184	-2.24829	-3.41455	-4.43779	-5.24789		-0.25184	-2.26581	-3.07027	-3.82611	-4.56838
-0.25284	-2.25677	-3.41794	-4.45701	-5.26203		-0.25284	-2.27599	-3.06857	-3.83685	-4.56668
-0.25384	-2.2709	-3.42134	-4.47623	-5.27729		-0.25384	-2.29182	-3.06518	-3.85042	-4.56668
-0.25484	-2.28504	-3.42473	-4.49545	-5.29482		-0.25484	-2.31104	-3.06009	-3.86455	-4.56838
-0.25584	-2.29352	-3.42982	-4.51806	-5.31065		-0.25584	-2.3263	-3.05274	-3.87868	-4.57007
-0.25684	-2.29352	-3.43886	-4.54237	-5.32987		-0.25684	-2.33196	-3.04935	-3.89225	-4.57177
-0.25784	-2.28504	-3.44734	-4.56498	-5.34852		-0.25784	-2.32461	-3.04766	-3.90299	-4.57516
-0.25884	-2.27769	-3.46147	-4.5876	-5.36944		-0.25884	-2.31274	-3.04935	-3.91317	-4.57855
-0.25984	-2.2709	-3.47674	-4.60851	-5.39375		-0.25984	-2.30765	-3.05274	-3.91825	-4.5859
-0.26084	-2.26751	-3.49596	-4.62773	-5.41806		-0.26084	-2.30934	-3.0584	-3.92165	-4.59099
-0.26184	-2.26921	-3.51687	-4.643	-5.44237		-0.26184	-2.31443	-3.06688	-3.92391	-4.59777
-0.26284	-2.27599	-3.5344	-4.65713	-5.46667		-0.26284	-2.32461	-3.07705	-3.92391	-4.60682
-0.26384	-2.29012	-3.55023	-4.669	-5.49098		-0.26384	-2.33874	-3.08949	-3.92165	-4.6153
-0.26484	-2.30539	-3.5604	-4.67974	-5.5119		-0.26484	-2.35966	-3.10306	-3.91825	-4.62378
-0.26584	-2.31952	-3.56888	-4.68822	-5.53451		-0.26584	-2.38227	-3.11889	-3.91656	-4.63452
-0.26684	-2.328	-3.57454	-4.69501	-5.55373		-0.26684	-2.39584	-3.13472	-3.91656	-4.64639
-0.26784	-2.33196	-3.57623	-4.70236	-5.57465		-0.26784	-2.39923	-3.14998	-3.91656	-4.65713
-0.26884	-2.3297	-3.57793	-4.70914	-5.59218		-0.26884	-2.39584	-3.16581	-3.91656	-4.66731
-0.26984	-2.328	-3.58132	-4.71762	-5.60914		-0.26984	-2.39414	-3.17655	-3.91995	-4.67974
-0.27084	-2.328	-3.58471	-4.72667	-5.62327		-0.27084	-2.39584	-3.18333	-3.92391	-4.69331
-0.27184	-2.328	-3.58811	-4.73345	-5.6374		-0.27184	-2.40149	-3.18673	-3.929	-4.70405
-0.27284	-2.3297	-3.5915	-4.74419	-5.64758		-0.27284	-2.40997	-3.18842	-3.93578	-4.71762
-0.27384	-2.33535	-3.59489	-4.75267	-5.65888		-0.27384	-2.42015	-3.18673	-3.94087	-4.73006
-0.27484	-2.34553	-3.59885	-4.76115	-5.67019		-0.27484	-2.43767	-3.18503	-3.94822	-4.74193
-0.27584	-2.35966	-3.60224	-4.77189	-5.67584		-0.27584	-2.45689	-3.18503	-3.955	-4.75267
-0.27684	-2.36983	-3.60902	-4.78037	-5.68715		-0.27684	-2.47442	-3.18673	-3.96348	-4.76115
-0.27784	-2.37153	-3.6175	-4.79111	-5.69846		-0.27784	-2.4829	-3.19012	-3.97422	-4.7685
-0.27884	-2.36305	-3.62824	-4.80298	-5.70976		-0.27884	-2.47951	-3.19521	-3.9844	-4.77189
-0.27984	-2.35231	-3.64407	-4.81542	-5.71542		-0.27984	-2.46877	-3.20425	-3.99853	-4.77528
-0.28084	-2.34383	-3.65934	-4.82729	-5.72672		-0.28084	-2.46198	-3.21443	-4.0121	-4.77698
-0.28184	-2.33874	-3.67517	-4.84482	-5.73803		-0.28184	-2.46029	-3.22517	-4.02623	-4.77868
-0.28284	-2.33705	-3.68873	-4.86234	-5.74934		-0.28284	-2.46537	-3.23534	-4.04206	-4.77698
-0.28384	-2.34213	-3.69947	-4.8827	-5.76064		-0.28384	-2.47612	-3.25117	-4.05393	-4.77698
-0.28484	-2.34892	-3.70456	-4.90192	-5.77195		-0.28484	-2.49307	-3.26474	-4.06806	-4.77528
-0.28584	-2.36475	-3.70456	-4.92283	-5.78326		-0.28584	-2.5123	-3.28057	-4.07994	-4.77528
-0.28684	-2.37888	-3.70117	-4.94205	-5.79456		-0.28684	-2.53491	-3.2964	-4.08898	-4.77359
-0.28784	-2.38906	-3.69778	-4.96128	-5.80587		-0.28784	-2.55074	-3.31166	-4.09577	-4.77359
-0.28884	-2.39075	-3.69269	-4.97654	-5.81717		-0.28884	-2.55922	-3.3258	-4.09916	-4.77528
-0.28984	-2.38736	-3.68873	-4.98898	-5.83413		-0.28984	-2.55922	-3.33428	-4.10085	-4.77698
-0.29084	-2.38566	-3.68704	-4.99746	-5.84544		-0.29084	-2.55583	-3.33993	-4.09916	-4.78037
-0.29184	-2.38227	-3.68365	-5.00481	-5.8624		-0.29184	-2.55583	-3.33993	-4.09577	-4.78546
-0.29284	-2.38227	-3.68365	-5.0065	-5.87371		-0.29284	-2.55922	-3.33597	-4.09237	-4.78885
-0.29384	-2.38058	-3.68365	-5.0065	-5.89067		-0.29384	-2.56826	-3.32919	-4.08672	-4.7962
-0.29484	-2.38058	-3.68704	-5.0065	-5.90763		-0.29484	-2.58013	-3.3241	-4.08333	-4.80298
-0.29584	-2.38906	-3.69099	-5.00481	-5.93024		-0.29584	-2.59766	-3.3224	-4.08163	-4.80977
-0.29684	-2.39923	-3.69947	-5.0082	-5.9472		-0.29684	-2.61688	-3.3241	-4.08163	-4.81881
-0.29784	-2.41167	-3.71135	-5.0082	-5.96981		-0.29784	-2.6361	-3.32919	-4.08502	-4.82729
-0.29884	-2.41506	-3.72548	-5.0082	-5.99242		-0.29884	-2.64797	-3.33823	-4.08898	-4.83803
-0.29984	-2.40658	-3.743	-5.01159	-6.01504		-0.29984	-2.65137	-3.34671	-4.09407	-4.84651
-0.30084	-2.39245	-3.75657	-5.01498	-6.032		-0.30084	-2.64458	-3.35858	-4.10085	-4.85669
-0.30184	-2.38058	-3.7707	-5.02007	-6.05461		-0.30184	-2.63045	-3.37272	-4.10764	-4.86743
-0.30284	-2.37153	-3.78088	-5.02572	-6.07157		-0.30284	-2.62706	-3.38685	-4.11668	-4.8793
-0.30384	-2.36644	-3.78653	-5.03081	-6.08853		-0.30384	-2.63045	-3.40381	-4.12686	-4.89174
-0.30484	-2.36644	-3.78993	-5.03759	-6.10549		-0.30484	-2.64119	-3.42134	-4.1393	-4.90531
-0.30584	-2.36983	-3.79162	-5.04607	-6.1168		-0.30584	-2.65871	-3.44056	-4.15456	-4.91944
-0.30684	-2.38227	-3.78823	-5.05512	-6.1281		-0.30684	-2.67567	-3.46147	-4.16869	-4.93357
-0.30784	-2.39584	-3.78653	-5.06529	-6.13941		-0.30784	-2.69829	-3.479	-4.18283	-4.94884
-0.30884	-2.40658	-3.78484	-5.07943	-6.13941		-0.30884	-2.7209	-3.49257	-4.19809	-4.96297
-0.30984	-2.40828	-3.78314	-5.09526	-6.14506		-0.30984	-2.73673	-3.49935	-4.21561	-4.97654
-0.31084	-2.40319	-3.78088	-5.11052	-6.14506		-0.31084	-2.73843	-3.505	-4.23314	-4.99067
-0.31184	-2.39754	-3.77918	-5.12974	-6.15072		-0.31184	-2.73334	-3.505	-4.2484	-5.00481
-0.31284	-2.39414	-3.77918	-5.15066	-6.15072		-0.31284	-2.72768	-3.505	-4.26423	-5.01498
-0.31384	-2.39075	-3.77918	-5.16988	-6.15072		-0.31384	-2.73334	-3.505	-4.28006	-5.02346
-0.31484	-2.38736	-3.77918	-5.18514	-6.15637		-0.31484	-2.74182	-3.505	-4.29024	-5.03251
-0.31584	-2.38397	-3.78314	-5.19928	-6.16202		-0.31584	-2.75425	-3.51009	-4.29928	-5.03759
-0.31684	-2.38736	-3.78823	-5.20945	-6.16202		-0.31684	-2.76782	-3.51857	-4.30437	-5.04099
-0.31784	-2.39754	-3.79841	-5.22019	-6.16767		-0.31784	-2.78704	-3.52931	-4.30776	-5.04268
-0.31884	-2.40658	-3.80915	-5.22528	-6.17333		-0.31884	-2.80966	-3.53949	-4.31115	-5.04268
-0.31984	-2.40997	-3.81932	-5.22867	-6.17898		-0.31984	-2.82888	-3.55192	-4.31115	-5.04099
-0.32084	-2.40488	-3.83006	-5.23037	-6.18463		-0.32084	-2.83736	-3.56549	-4.31285	-5.03929
-0.32184	-2.39075	-3.83685	-5.23037	-6.19029		-0.32184	-2.83057	-3.57963	-4.31285	-5.0359
-0.32284	-2.37662	-3.84194	-5.22867	-6.19594		-0.32284	-2.81644	-3.59489	-4.31455	-5.0342
-0.32384	-2.36644	-3.84194	-5.22867	-6.20159		-0.32384	-2.80966	-3.61411	-4.31794	-5.03251
-0.32484	-2.35627	-3.83515	-5.22867	-6.2129		-0.32484	-2.81305	-3.63333	-4.32189	-5.03251
-0.32584	-2.35231	-3.82611	-5.23037	-6.21855		-0.32584	-2.81983	-3.65425	-4.32868	-5.0342
-0.32684	-2.35231	-3.81593	-5.23207	-6.22986		-0.32684	-2.83396	-3.67347	-4.33546	-5.03759
-0.32784	-2.36135	-3.80519	-5.23207	-6.23551		-0.32784	-2.85149	-3.68873	-4.34394	-5.04099
-0.32884	-2.37492	-3.79671	-5.23602	-6.24682		-0.32884	-2.8741	-3.69947	-4.35299	-5.04834
-0.32984	-2.38397	-3.78823	-5.23772	-6.26378		-0.32984	-2.9018	-3.70287	-4.36316	-5.05512
-0.33084	-2.38906	-3.77918	-5.23941	-6.27509		-0.33084	-2.92102	-3.70287	-4.3756	-5.0636
-0.33184	-2.38736	-3.7741	-5.24111	-6.29205		-0.33184	-2.92611	-3.69778	-4.38917	-5.07264
-0.33284	-2.37888	-3.7724	-5.24281	-6.30901		-0.33284	-2.92272	-3.69269	-4.4033	-5.08112
-0.33384	-2.37492	-3.7724	-5.2445	-6.33162		-0.33384	-2.91763	-3.69099	-4.41743	-5.093
-0.33484	-2.36983	-3.7724	-5.24959	-6.34858		-0.33484	-2.91933	-3.69269	-4.4327	-5.10374
-0.33584	-2.36475	-3.77579	-5.25637	-6.36554		-0.33584	-2.92611	-3.69778	-4.45022	-5.11561
-0.33684	-2.36135	-3.78314	-5.26372	-6.38815		-0.33684	-2.93629	-3.70626	-4.46944	-5.12974
-0.33784	-2.36135	-3.79162	-5.2756	-6.39946		-0.33784	-2.95042	-3.717	-4.48697	-5.14387
-0.33884	-2.36983	-3.8018	-5.28803	-6.41642		-0.33884	-2.96795	-3.72887	-4.50562	-5.15575
-0.33984	-2.37888	-3.81254	-5.3016	-6.42772		-0.33984	-2.99395	-3.743	-4.52315	-5.17158
-0.34084	-2.38566	-3.81763	-5.31573	-6.43903		-0.34084	-3.01656	-3.75827	-4.54067	-5.18684
-0.34184	-2.38397	-3.82271	-5.32987	-6.45034		-0.34184	-3.02844	-3.77749	-4.55424	-5.20267
-0.34284	-2.37492	-3.82271	-5.34004	-6.45599		-0.34284	-3.02844	-3.79671	-4.56838	-5.22019
-0.34384	-2.36135	-3.81932	-5.34852	-6.46164		-0.34384	-3.01656	-3.81932	-4.57855	-5.23941
-0.34484	-2.34892	-3.81423	-5.35587	-6.46164		-0.34484	-3.00752	-3.84363	-4.5859	-5.25807
-0.34584	-2.34044	-3.80349	-5.35587	-6.46164		-0.34584	-3.00413	-3.86794	-4.59099	-5.27729
-0.34684	-2.33535	-3.79501	-5.35587	-6.46164		-0.34684	-3.00921	-3.88716	-4.59099	-5.29482
-0.34784	-2.33705	-3.78823	-5.35022	-6.46164		-0.34784	-3.01996	-3.90129	-4.59099	-5.31404
-0.34884	-2.34383	-3.78088	-5.34004	-6.46164		-0.34884	-3.03578	-3.90808	-4.5876	-5.32987
-0.34984	-2.35457	-3.77579	-5.33156	-6.46164		-0.34984	-3.06009	-3.91147	-4.5859	-5.34513
-0.35084	-2.36814	-3.7707	-5.32252	-6.46164		-0.35084	-3.08779	-3.91317	-4.5859	-5.35587
-0.35184	-2.37662	-3.76562	-5.31404	-6.46164		-0.35184	-3.1121	-3.91147	-4.5859	-5.36435
-0.35284	-2.37888	-3.76053	-5.30725	-6.46164		-0.35284	-3.12398	-3.91486	-4.59099	-5.37283
-0.35384	-2.37492	-3.75657	-5.2999	-6.46164		-0.35384	-3.12228	-3.91995	-4.59777	-5.37679
-0.35484	-2.37153	-3.75488	-5.29312	-6.46164		-0.35484	-3.11889	-3.9273	-4.60512	-5.38188
-0.35584	-2.36814	-3.75657	-5.28634	-6.46164		-0.35584	-3.11719	-3.93917	-4.6136	-5.38527
-0.35684	-2.36475	-3.76223	-5.28068	-6.4673		-0.35684	-3.12058	-3.94991	-4.62378	-5.38696
-0.35784	-2.36475	-3.76731	-5.27729	-6.4673		-0.35784	-3.12963	-3.96178	-4.63961	-5.38866
-0.35884	-2.36644	-3.7741	-5.2722	-6.4673		-0.35884	-3.1415	-3.97592	-4.65374	-5.39205
-0.35984	-2.37153	-3.78088	-5.27051	-6.4673		-0.35984	-3.16072	-3.99118	-4.66731	-5.39544
-0.36084	-2.38397	-3.78484	-5.26881	-6.4673		-0.36084	-3.18503	-4.00871	-4.68483	-5.3994
-0.36184	-2.39414	-3.78314	-5.26881	-6.4673		-0.36184	-3.20934	-4.02962	-4.70236	-5.40449
-0.36284	-2.40149	-3.77749	-5.27051	-6.4673		-0.36284	-3.22856	-4.05393	-4.71932	-5.41127
-0.36384	-2.39754	-3.76562	-5.2739	-6.47295		-0.36384	-3.23534	-4.07824	-4.74023	-5.41975
-0.36484	-2.38566	-3.75148	-5.27899	-6.4786		-0.36484	-3.23026	-4.10085	-4.75776	-5.43049
-0.36584	-2.37492	-3.73961	-5.28803	-6.48426		-0.36584	-3.21782	-4.12177	-4.78037	-5.44067
-0.36684	-2.36814	-3.72548	-5.29821	-6.48991		-0.36684	-3.20934	-4.1359	-4.80298	-5.45311
-0.36784	-2.36644	-3.7153	-5.30895	-6.49556		-0.36784	-3.20934	-4.14608	-4.8239	-5.46498
-0.36884	-2.36814	-3.70626	-5.31743	-6.50687		-0.36884	-3.21782	-4.14947	-4.84821	-5.47742
-0.36984	-2.37492	-3.69778	-5.32591	-6.51818		-0.36984	-3.23534	-4.14947	-4.86574	-5.49098
-0.37084	-2.35796	-3.67686	-5.27729	-6.4786		-0.37084	-3.23704	-4.13364	-4.84312	-5.46837
-0.36984	-2.22737	-3.54458	-5.11222	-6.32031		-0.36984	-3.15903	-4.04206	-4.74023	-5.36774
-0.36884	-2.09904	-3.38855	-4.95449	-6.16767		-0.36884	-3.0844	-3.93408	-4.63621	-5.27051
-0.36784	-1.97524	-3.24213	-4.7979	-6.01504		-0.36784	-3.00582	-3.83346	-4.53728	-5.17666
-0.36684	-1.85369	-3.10532	-4.643	-5.87371		-0.36684	-2.92442	-3.73961	-4.43779	-5.08791
-0.36584	-1.73893	-2.97643	-4.49206	-5.72672		-0.36584	-2.83736	-3.65255	-4.33885	-5.00141
-0.36484	-1.63491	-2.85658	-4.34394	-5.58313		-0.36484	-2.75256	-3.57058	-4.24501	-4.91605
-0.36384	-1.53768	-2.74012	-4.19979	-5.43897		-0.36384	-2.67567	-3.49426	-4.15286	-4.83577
-0.36284	-1.44892	-2.62706	-4.06241	-5.29651		-0.36284	-2.61123	-3.42134	-4.06637	-4.75776
-0.36184	-1.36356	-2.51569	-3.9273	-5.15744		-0.36184	-2.55413	-3.35689	-3.98101	-4.68144
-0.36084	-1.28554	-2.40828	-3.79671	-5.01668		-0.36084	-2.50212	-3.2947	-3.89903	-4.60682
-0.35984	-1.21601	-2.3003	-3.66838	-4.87591		-0.35984	-2.4535	-3.23534	-3.82271	-4.53389
-0.35884	-1.15326	-2.19458	-3.54458	-4.73854		-0.35884	-2.41167	-3.17994	-3.74809	-4.4604
-0.35784	-1.08938	-2.0917	-3.42473	-4.60512		-0.35784	-2.36814	-3.12567	-3.67856	-4.38917
-0.35684	-1.02323	-1.99276	-3.30657	-4.47114		-0.35684	-2.32461	-3.07027	-3.61072	-4.31624
-0.35584	-0.95709	-1.89722	-3.19351	-4.34055		-0.35584	-2.26921	-3.01487	-3.54288	-4.24501
-0.35484	-0.89434	-1.80677	-3.08101	-4.21561		-0.35484	-2.20476	-2.95381	-3.479	-4.17378
-0.35384	-0.83555	-1.71971	-2.97303	-4.09237		-0.35384	-2.14201	-2.89106	-3.41625	-4.10085
-0.35284	-0.78128	-1.63491	-2.86675	-3.96857		-0.35284	-2.0883	-2.82888	-3.35519	-4.02793
-0.35184	-0.73435	-1.55464	-2.76443	-3.85042		-0.35184	-2.04477	-2.76613	-3.2947	-3.9533
-0.35084	-0.68913	-1.47493	-2.6655	-3.73396		-0.35084	-2.0069	-2.70564	-3.23704	-3.87868
-0.34984	-0.65125	-1.39861	-2.57165	-3.62146		-0.34984	-1.97185	-2.64797	-3.18164	-3.80349
-0.34884	-0.6162	-1.32568	-2.47951	-3.51009		-0.34884	-1.94075	-2.59257	-3.12793	-3.72887
-0.34784	-0.58341	-1.25445	-2.38906	-3.40211		-0.34784	-1.91475	-2.5383	-3.07366	-3.65594
-0.34684	-0.54859	-1.18831	-2.30369	-3.2964		-0.34684	-1.89044	-2.48799	-3.02335	-3.58302
-0.34584	-0.51382	-1.12556	-2.21889	-3.19012		-0.34584	-1.85539	-2.43937	-2.97134	-3.51179
-0.34484	-0.48256	-1.06281	-2.13353	-3.08949		-0.34484	-1.81356	-2.39414	-2.92102	-3.44225
-0.34384	-0.4513	-1.00232	-2.05043	-2.99056		-0.34384	-1.7689	-2.35061	-2.87071	-3.37611
-0.34284	-0.42173	-0.94296	-1.96845	-2.89332		-0.34284	-1.72706	-2.30765	-2.81644	-3.31166
-0.34184	-0.39392	-0.88247	-1.88705	-2.79722		-0.34184	-1.69371	-2.26751	-2.76273	-3.25117
-0.34084	-0.36265	-0.82481	-1.80508	-2.70564		-0.34084	-1.66262	-2.22907	-2.70733	-3.19012
-0.33984	-0.33484	-0.76601	-1.72367	-2.61349		-0.33984	-1.63322	-2.19119	-2.64967	-3.13132
-0.33884	-0.30878	-0.70835	-1.64339	-2.52643		-0.33884	-1.60326	-2.15445	-2.59257	-3.07366
-0.33784	-0.28447	-0.65295	-1.56368	-2.43937		-0.33784	-1.57725	-2.116	-2.53321	-3.01656
-0.33684	-0.25835	-0.59924	-1.4851	-2.35627		-0.33684	-1.5586	-2.07813	-2.47612	-2.9606
-0.33584	-0.23229	-0.54689	-1.40879	-2.2726		-0.33584	-1.53203	-2.03799	-2.42015	-2.90689
-0.33484	-0.20448	-0.49647	-1.33416	-2.19119		-0.33484	-1.49924	-1.99446	-2.36475	-2.85319
-0.33384	-0.17842	-0.4461	-1.26124	-2.11261		-0.33384	-1.4591	-1.95093	-2.31443	-2.80287
-0.33284	-0.15411	-0.39917	-1.19001	-2.0329		-0.33284	-1.41783	-1.90401	-2.26581	-2.7503
-0.33184	-0.12805	-0.3557	-1.12047	-1.95432		-0.33184	-1.38108	-1.85878	-2.21889	-2.70168
-0.33084	-0.10719	-0.31223	-1.05263	-1.87631		-0.33084	-1.35169	-1.81186	-2.17197	-2.65306
-0.32984	-0.08808	-0.27056	-0.98649	-1.79829		-0.32984	-1.32173	-1.7689	-2.12675	-2.60444
-0.32884	-0.07242	-0.2306	-0.92204	-1.71802		-0.32884	-1.29911	-1.72706	-2.08491	-2.55922
-0.32784	-0.05676	-0.19408	-0.85986	-1.64339		-0.32784	-1.27876	-1.68862	-2.04138	-2.5123
-0.32684	-0.0394	-0.15756	-0.7988	-1.56708		-0.32684	-1.26124	-1.65244	-2.00124	-2.46877
-0.32584	-0.02376	-0.12109	-0.7417	-1.49415		-0.32584	-1.24541	-1.61739	-1.95998	-2.4258
-0.32484	-0.00812	-0.08632	-0.68404	-1.41953		-0.32484	-1.22449	-1.5863	-1.92153	-2.38397
-0.32384	0.00405	-0.04983	-0.62864	-1.34603		-0.32384	-1.19679	-1.55464	-1.88309	-2.34044
-0.32284	0.01795	-0.01507	-0.57493	-1.27311		-0.32284	-1.16739	-1.52694	-1.84521	-2.2986
-0.32184	0.03186	0.01795	-0.52253	-1.20188		-0.32184	-1.13969	-1.49754	-1.80847	-2.25507
-0.32084	0.04576	0.05097	-0.47041	-1.13234		-0.32084	-1.11538	-1.46814	-1.77398	-2.2155
-0.31984	0.05964	0.08225	-0.41828	-1.0645		-0.31984	-1.09107	-1.44214	-1.73893	-2.17197
-0.31884	0.0753	0.11352	-0.36786	-0.99497		-0.31884	-1.06846	-1.41557	-1.70615	-2.12844
-0.31784	0.09096	0.14308	-0.31749	-0.93109		-0.31784	-1.04585	-1.38787	-1.67279	-2.08491
-0.31684	0.10832	0.1709	-0.27056	-0.86494		-0.31684	-1.03002	-1.35847	-1.63831	-2.03799
-0.31584	0.12398	0.19871	-0.22014	-0.8005		-0.31584	-1.01249	-1.32907	-1.60552	-1.99276
-0.31484	0.14133	0.22822	-0.17321	-0.74001		-0.31484	-0.99327	-1.29742	-1.56877	-1.94923
-0.31384	0.15874	0.25603	-0.12629	-0.67726		-0.31384	-0.96896	-1.26463	-1.53203	-1.90401
-0.31284	0.17435	0.2821	-0.07937	-0.6162		-0.31284	-0.94126	-1.23353	-1.49415	-1.85878
-0.31184	0.19176	0.31166	-0.03419	-0.55385		-0.31184	-0.91187	-1.19848	-1.45571	-1.81356
-0.31084	0.20736	0.33772	0.011	-0.49647		-0.31084	-0.88247	-1.16739	-1.41783	-1.77059
-0.30984	0.22127	0.36554	0.05445	-0.43739		-0.30984	-0.85816	-1.1363	-1.37939	-1.72706
-0.30884	0.23348	0.3916	0.09616	-0.37831		-0.30884	-0.83555	-1.10803	-1.34095	-1.68523
-0.30784	0.24388	0.41941	0.13958	-0.32093		-0.30784	-0.81633	-1.08033	-1.30477	-1.64339
-0.30684	0.25603	0.44547	0.1796	-0.26706		-0.30684	-0.80219	-1.05433	-1.26972	-1.60326
-0.30584	0.26994	0.47329	0.22127	-0.20973		-0.30584	-0.79032	-1.03002	-1.23523	-1.56368
-0.30484	0.2804	0.5011	0.26124	-0.15411		-0.30484	-0.77619	-1.00401	-1.20188	-1.52524
-0.30384	0.2908	0.52716	0.29951	-0.10023		-0.30384	-0.76036	-0.97801	-1.17078	-1.4868
-0.30284	0.29776	0.55323	0.33948	-0.04809		-0.30284	-0.7417	-0.9537	-1.13969	-1.44892
-0.30184	0.30816	0.57946	0.37769	0.00405		-0.30184	-0.72248	-0.9277	-1.10634	-1.41218
-0.30084	0.31686	0.60377	0.41591	0.05619		-0.30084	-0.70326	-0.90339	-1.07524	-1.376
-0.29984	0.32382	0.62638	0.45418	0.10832		-0.29984	-0.68234	-0.88077	-1.04415	-1.33755
-0.29884	0.33252	0.64899	0.49064	0.15874		-0.29884	-0.66312	-0.85646	-1.01249	-1.30307
-0.29784	0.34468	0.6733	0.52716	0.20911		-0.29784	-0.64616	-0.83216	-0.9831	-1.26632
-0.29684	0.35683	0.69591	0.56368	0.25954		-0.29684	-0.63034	-0.80559	-0.952	-1.23184
-0.29584	0.37249	0.71853	0.60037	0.30991		-0.29584	-0.6162	-0.77958	-0.92204	-1.19679
-0.29484	0.3864	0.73944	0.63655	0.36034		-0.29484	-0.60094	-0.75188	-0.89434	-1.1623
-0.29384	0.40031	0.76206	0.6716	0.40726		-0.29384	-0.58341	-0.72248	-0.86664	-1.12725
-0.29284	0.41421	0.78071	0.70778	0.45763		-0.29284	-0.56425	-0.69309	-0.83894	-1.09616
-0.29184	0.42812	0.79993	0.74453	0.5063		-0.29184	-0.54514	-0.66482	-0.81124	-1.06281
-0.29084	0.44203	0.81915	0.77902	0.55323		-0.29084	-0.52253	-0.63882	-0.78523	-1.03171
-0.28984	0.45593	0.83837	0.81746	0.60037		-0.28984	-0.49997	-0.61281	-0.75866	-0.99893
-0.28884	0.46634	0.8576	0.85194	0.64729		-0.28884	-0.48081	-0.5902	-0.73096	-0.96727
-0.28784	0.47674	0.88021	0.88699	0.69252		-0.28784	-0.4617	-0.56758	-0.70157	-0.93618
-0.28684	0.4872	0.90056	0.92148	0.73549		-0.28684	-0.44779	-0.54689	-0.67387	-0.90508
-0.28584	0.4976	0.92317	0.95483	0.77902		-0.28584	-0.43739	-0.52603	-0.64447	-0.87342
-0.28484	0.50981	0.94409	0.98932	0.82424		-0.28484	-0.42348	-0.50342	-0.61451	-0.84064
-0.28384	0.52021	0.96161	1.02097	0.86607		-0.28384	-0.41303	-0.48431	-0.58511	-0.80954
-0.28284	0.52892	0.97914	1.05207	0.90791		-0.28284	-0.40087	-0.46345	-0.55385	-0.77788
-0.28184	0.53932	0.9944	1.08316	0.95144		-0.28184	-0.38872	-0.44434	-0.52603	-0.7451
-0.28084	0.54452	1.01023	1.11086	0.99101		-0.28084	-0.37481	-0.42524	-0.49647	-0.71174
-0.27984	0.54978	1.02437	1.14252	1.03285		-0.27984	-0.35915	-0.40782	-0.46865	-0.67895
-0.27884	0.55498	1.03963	1.17191	1.07298		-0.27884	-0.34355	-0.38872	-0.44084	-0.64616
-0.27784	0.56018	1.05376	1.19962	1.11256		-0.27784	-0.32964	-0.36961	-0.41303	-0.61451
-0.27684	0.57041	1.06959	1.23127	1.151		-0.27684	-0.31749	-0.3505	-0.38696	-0.58172
-0.27584	0.58285	1.08485	1.25897	1.19114		-0.27584	-0.30527	-0.32964	-0.3609	-0.55034
-0.27484	0.59472	1.10068	1.28668	1.22901		-0.27484	-0.29142	-0.30703	-0.33659	-0.51908
-0.27384	0.60885	1.11482	1.31438	1.26745		-0.27384	-0.27576	-0.28617	-0.31053	-0.48776
-0.27284	0.62299	1.13178	1.34208	1.3042		-0.27284	-0.26186	-0.26706	-0.28447	-0.4565
-0.27184	0.63825	1.14761	1.36808	1.34038		-0.27184	-0.2497	-0.2462	-0.26011	-0.42524
-0.27084	0.65238	1.16513	1.39465	1.37713		-0.27084	-0.23404	-0.22884	-0.2358	-0.39567
-0.26984	0.66256	1.18605	1.42066	1.41161		-0.26984	-0.21494	-0.21143	-0.21318	-0.36786
-0.26884	0.675	1.20696	1.44666	1.44836		-0.26884	-0.19752	-0.19408	-0.19057	-0.33835
-0.26784	0.68348	1.22732	1.47097	1.48454		-0.26784	-0.18192	-0.17497	-0.16801	-0.30878
-0.26684	0.69422	1.24823	1.49698	1.51789		-0.26684	-0.16977	-0.15586	-0.14715	-0.27921
-0.26584	0.70439	1.26915	1.52637	1.55407		-0.26584	-0.15756	-0.1367	-0.12454	-0.2514
-0.26484	0.71287	1.28837	1.55407	1.59082		-0.26484	-0.14715	-0.11759	-0.10368	-0.22364
-0.26384	0.72192	1.30759	1.58234	1.627		-0.26384	-0.1367	-0.09848	-0.08282	-0.19583
-0.26284	0.73209	1.32512	1.61004	1.66205		-0.26284	-0.12629	-0.08112	-0.06202	-0.16977
-0.26184	0.74453	1.34038	1.63774	1.69823		-0.26184	-0.11759	-0.06371	-0.0394	-0.14195
-0.26084	0.75301	1.35621	1.66544	1.73667		-0.26084	-0.10894	-0.04635	-0.01681	-0.11589
-0.25984	0.7581	1.37204	1.69145	1.77172		-0.25984	-0.09673	-0.02897	0.00579	-0.08977
-0.25884	0.76206	1.3873	1.71576	1.80621		-0.25884	-0.08632	-0.00985	0.02664	-0.06546
-0.25784	0.76545	1.40313	1.74176	1.84295		-0.25784	-0.07417	0.00926	0.04923	-0.0394
-0.25684	0.77054	1.4167	1.76437	1.87574		-0.25684	-0.06546	0.03011	0.0701	-0.01681
-0.25584	0.77732	1.43083	1.78529	1.90853		-0.25584	-0.05676	0.04923	0.09096	0.00926
-0.25484	0.78636	1.44497	1.80621	1.94188		-0.25484	-0.04462	0.06835	0.11182	0.03359
-0.25384	0.79654	1.45853	1.82712	1.97128		-0.25384	-0.03071	0.08746	0.13268	0.05795
-0.25284	0.80898	1.47267	1.84804	2.00237		-0.25284	-0.01854	0.10311	0.15179	0.08225
-0.25184	0.82424	1.4885	1.86726	2.03064		-0.25184	-0.00812	0.12047	0.1709	0.10487
-0.25084	0.84007	1.50376	1.88648	2.05834		-0.25084	0.00231	0.13613	0.19001	0.13093
-0.24984	0.85194	1.52128	1.90683	2.08604		-0.24984	0.01621	0.15349	0.20911	0.15524
-0.24884	0.86099	1.53881	1.92606	2.11374		-0.24884	0.03186	0.1709	0.22822	0.1796
-0.24784	0.86947	1.55577	1.94528	2.14314		-0.24784	0.04576	0.18656	0.24908	0.20391
-0.24684	0.88021	1.57329	1.96619	2.16801		-0.24684	0.05619	0.20216	0.26819	0.22822
-0.24584	0.88869	1.59082	1.98372	2.19571		-0.24584	0.0666	0.21607	0.28735	0.25083
-0.24484	0.89717	1.60439	2.00464	2.22342		-0.24484	0.07705	0.22997	0.30816	0.27514
-0.24384	0.90282	1.61682	2.02499	2.24942		-0.24384	0.08746	0.24388	0.32732	0.29951
-0.24284	0.9096	1.62926	2.0459	2.27543		-0.24284	0.09616	0.25779	0.34643	0.32206
-0.24184	0.92148	1.63944	2.06682	2.30313		-0.24184	0.10311	0.27169	0.36554	0.34468
-0.24084	0.93391	1.64792	2.08774	2.32913		-0.24084	0.11007	0.28735	0.38465	0.36554
-0.23984	0.94239	1.65866	2.11205	2.3557		-0.23984	0.11877	0.30296	0.40375	0.38815
-0.23884	0.94748	1.66714	2.13466	2.38171		-0.23884	0.12742	0.31686	0.42286	0.40895
-0.23784	0.94748	1.67618	2.15897	2.40941		-0.23784	0.13438	0.33077	0.44203	0.43157
-0.23684	0.95144	1.68636	2.18328	2.43541		-0.23684	0.14133	0.34468	0.46113	0.45243
-0.23584	0.95313	1.69653	2.20928	2.46142		-0.23584	0.14653	0.35683	0.48199	0.47329
-0.23484	0.95653	1.70728	2.23529	2.48912		-0.23484	0.15524	0.36729	0.5011	0.49415
-0.23384	0.96161	1.72084	2.2596	2.51512		-0.23384	0.16739	0.37944	0.52196	0.51501
-0.23284	0.9684	1.73328	2.28447	2.54113		-0.23284	0.17785	0.3916	0.54107	0.53587
-0.23184	0.98084	1.74911	2.30878	2.5677		-0.23184	0.18825	0.40375	0.56018	0.55843
-0.23084	0.9944	1.76607	2.33139	2.59709		-0.23084	0.19696	0.41766	0.58115	0.57946
-0.22984	1.00854	1.7819	2.35344	2.6248		-0.22984	0.20911	0.43157	0.59868	0.60037
-0.22884	1.02097	1.80112	2.37436	2.65419		-0.22884	0.22127	0.44547	0.61733	0.61903
-0.22784	1.02945	1.81864	2.39358	2.68415		-0.22784	0.23348	0.46113	0.63486	0.63995
-0.22684	1.03624	1.8373	2.4111	2.71525		-0.22684	0.24043	0.47504	0.65069	0.66086
-0.22584	1.04359	1.85483	2.42863	2.74464		-0.22584	0.24908	0.4872	0.66821	0.68178
-0.22484	1.05037	1.87065	2.44389	2.77404		-0.22484	0.25779	0.50285	0.68348	0.7027
-0.22384	1.05376	1.88253	2.46142	2.804		-0.22384	0.26819	0.51671	0.6993	0.72192
-0.22284	1.05885	1.89496	2.47894	2.8351		-0.22284	0.2769	0.53236	0.71683	0.74283
-0.22184	1.06563	1.90344	2.49421	2.8628		-0.22184	0.2821	0.54627	0.73379	0.76375
-0.22084	1.07298	1.91418	2.51173	2.8905		-0.22084	0.28905	0.56368	0.74962	0.7841
-0.21984	1.08316	1.92266	2.52756	2.91876		-0.21984	0.29776	0.57776	0.76714	0.80332
-0.21884	1.0922	1.93114	2.54508	2.94646		-0.21884	0.30471	0.59133	0.78241	0.82424
-0.21784	1.0956	1.94188	2.56035	2.97077		-0.21784	0.31166	0.60546	0.79993	0.84516
-0.21684	1.09729	1.95036	2.57618	2.99508		-0.21684	0.31342	0.61564	0.81407	0.86607
-0.21584	1.09729	1.96111	2.59031	3.01939		-0.21584	0.31686	0.62807	0.82933	0.88869
-0.21484	1.0956	1.97128	2.60727	3.04031		-0.21484	0.32382	0.63825	0.84516	0.9096
-0.21384	1.0956	1.98202	2.6231	3.06122		-0.21384	0.33077	0.64899	0.85929	0.93052
-0.21284	1.09729	1.9922	2.64062	3.08214		-0.21284	0.33948	0.66256	0.87455	0.95144
-0.21184	1.10238	2.00464	2.65758	3.1008		-0.21184	0.34643	0.675	0.88869	0.97179
-0.21084	1.11086	2.0182	2.6768	3.12002		-0.21084	0.35508	0.68687	0.90621	0.99271
-0.20984	1.1216	2.03234	2.69772	3.14263		-0.20984	0.36729	0.6993	0.92148	1.01362
-0.20884	1.13347	2.0476	2.71864	3.16185		-0.20884	0.37769	0.70948	0.93731	1.03285
-0.20784	1.14421	2.06173	2.73956	3.18277		-0.20784	0.38815	0.72022	0.95483	1.05207
-0.20684	1.15439	2.07587	2.76047	3.20369		-0.20684	0.3951	0.7304	0.97009	1.07129
-0.20584	1.15948	2.08604	2.78139	3.22291		-0.20584	0.40206	0.74283	0.98592	1.09051
-0.20484	1.16343	2.09283	2.80061	3.24326		-0.20484	0.40895	0.75471	1.00345	1.10747
-0.20384	1.16683	2.10018	2.81757	3.26418		-0.20384	0.41766	0.76714	1.01871	1.12499
-0.20284	1.17022	2.10357	2.8351	3.2834		-0.20284	0.42637	0.78071	1.03285	1.14252
-0.20184	1.17361	2.10696	2.84923	3.30092		-0.20184	0.42982	0.79315	1.04528	1.15778
-0.20084	1.177	2.11035	2.86449	3.32014		-0.20084	0.43507	0.80332	1.05715	1.17361
-0.19984	1.18209	2.11374	2.87693	3.33936		-0.19984	0.44203	0.81067	1.0679	1.19114
-0.19884	1.18944	2.11713	2.8871	3.35972		-0.19884	0.45068	0.81746	1.07807	1.20696
-0.19784	1.19622	2.12448	2.89615	3.37894		-0.19784	0.45763	0.82594	1.09051	1.22392
-0.19684	1.20301	2.13127	2.90802	3.39816		-0.19684	0.45938	0.83102	1.10068	1.23975
-0.19584	1.20301	2.13636	2.91707	3.41738		-0.19584	0.46113	0.83837	1.11086	1.25558
-0.19484	1.19962	2.1454	2.92555	3.43999		-0.19484	0.46283	0.84685	1.1233	1.27254
-0.19384	1.19622	2.15558	2.93572	3.46091		-0.19384	0.46809	0.8576	1.13517	1.29007
-0.19284	1.19283	2.16575	2.94646	3.48352		-0.19284	0.47329	0.86607	1.14761	1.3059
-0.19184	1.19283	2.17819	2.95664	3.50613		-0.19184	0.47674	0.87625	1.15948	1.32116
-0.19084	1.19453	2.19232	2.96738	3.53214		-0.19084	0.48369	0.8853	1.17191	1.33869
-0.18984	1.19962	2.20759	2.97925	3.55814		-0.18984	0.49415	0.89547	1.18605	1.35621
-0.18884	1.20866	2.22511	2.98999	3.58245		-0.18884	0.5063	0.90621	1.19622	1.37204
-0.18784	1.21714	2.23924	3.00356	3.60676		-0.18784	0.51671	0.91808	1.21036	1.3873
-0.18684	1.22732	2.25281	3.016	3.63107		-0.18684	0.52366	0.93052	1.22392	1.40313
-0.18584	1.23806	2.26355	3.02957	3.65368		-0.18584	0.53061	0.94409	1.23636	1.41896
-0.18484	1.24145	2.27034	3.0437	3.6746		-0.18484	0.53587	0.95653	1.24993	1.43422
-0.18384	1.24145	2.27373	3.05953	3.69382		-0.18384	0.54107	0.97009	1.26576	1.45005
-0.18284	1.24315	2.27712	3.07649	3.71474		-0.18284	0.54627	0.98253	1.27989	1.46758
-0.18184	1.24484	2.28221	3.09401	3.73		-0.18184	0.54978	0.9944	1.29516	1.48284
-0.18084	1.24654	2.28617	3.11323	3.74753		-0.18084	0.55498	1.00514	1.31098	1.50037
-0.17984	1.24654	2.29125	3.13246	3.76166		-0.17984	0.56018	1.01193	1.32681	1.51789
-0.17884	1.24823	2.29634	3.15168	3.77353		-0.17884	0.56702	1.02097	1.34208	1.53316
-0.17784	1.25163	2.30143	3.17033	3.78766		-0.17784	0.5738	1.02776	1.35791	1.55068
-0.17684	1.26067	2.30482	3.18955	3.79954		-0.17684	0.57776	1.03454	1.37204	1.5699
-0.17584	1.26576	2.31048	3.20708	3.81367		-0.17584	0.57946	1.04133	1.38561	1.58573
-0.17484	1.26576	2.31556	3.2246	3.82554		-0.17484	0.58115	1.05037	1.39804	1.60269
-0.17384	1.26067	2.32235	3.23817	3.83628		-0.17384	0.58285	1.05885	1.40992	1.61852
-0.17284	1.25389	2.32913	3.25061	3.84985		-0.17284	0.58454	1.0679	1.42066	1.63435
-0.17184	1.24823	2.33987	3.26078	3.86229		-0.17184	0.58454	1.07468	1.43253	1.64792
-0.17084	1.24484	2.35174	3.26757	3.87416		-0.17084	0.58794	1.08146	1.44157	1.66205
-0.16984	1.24315	2.36418	3.27661	3.88829		-0.16984	0.59472	1.09051	1.45175	1.67392
-0.16884	1.24315	2.37436	3.2817	3.90073		-0.16884	0.60546	1.09899	1.46023	1.68636
-0.16784	1.24654	2.38171	3.28848	3.91091		-0.16784	0.61564	1.10916	1.46927	1.69823
-0.16684	1.25558	2.3851	3.29753	3.92504		-0.16684	0.62299	1.11991	1.47945	1.70897
-0.16584	1.26406	2.38679	3.30431	3.93861		-0.16584	0.62977	1.13008	1.4885	1.72084
-0.16484	1.27254	2.3851	3.3111	3.95104		-0.16484	0.63655	1.14082	1.49698	1.73328
-0.16384	1.27424	2.3834	3.32014	3.96461		-0.16384	0.64164	1.151	1.50885	1.74346
-0.16284	1.27424	2.38001	3.32693	3.97874		-0.16284	0.6456	1.15778	1.51789	1.7542
-0.16184	1.27424	2.38001	3.33541	3.99231		-0.16184	0.64899	1.16343	1.52807	1.76607
-0.16084	1.27254	2.37831	3.34276	4.00644		-0.16084	0.65069	1.16852	1.53881	1.77681
-0.15984	1.27254	2.37831	3.34954	4.02227		-0.15984	0.65577	1.17191	1.54899	1.78868
-0.15884	1.26915	2.37831	3.35802	4.03923		-0.15884	0.66086	1.17531	1.55973	1.80112
-0.15784	1.26576	2.37831	3.36706	4.05676		-0.15784	0.66821	1.1787	1.5699	1.8113
-0.15684	1.26745	2.38001	3.37554	4.07428		-0.15684	0.6716	1.18435	1.58234	1.82373
-0.15584	1.27254	2.38171	3.38629	4.0952		-0.15584	0.67669	1.18774	1.59421	1.8356
-0.15484	1.27593	2.38679	3.39477	4.11273		-0.15484	0.67839	1.19453	1.60665	1.84635
-0.15384	1.27593	2.39188	3.4089	4.13308		-0.15384	0.67839	1.19962	1.61852	1.85822
-0.15284	1.26915	2.40036	3.42247	4.1523		-0.15284	0.67839	1.2047	1.63096	1.87065
-0.15184	1.26237	2.4111	3.4366	4.17321		-0.15184	0.67669	1.21375	1.64283	1.88422
-0.15084	1.25389	2.41958	3.45017	4.19244		-0.15084	0.67669	1.22223	1.65696	1.89666
-0.14984	1.24654	2.43032	3.46091	4.20996		-0.14984	0.68008	1.23297	1.66714	1.91079
-0.14884	1.23975	2.43711	3.47448	4.22918		-0.14884	0.68687	1.24315	1.67957	1.92436
-0.14784	1.23636	2.4422	3.48352	4.24445		-0.14784	0.69591	1.25558	1.68805	1.94019
-0.14684	1.23636	2.44389	3.4903	4.26027		-0.14684	0.7027	1.26745	1.69653	1.95376
-0.14584	1.24145	2.44389	3.49539	4.2761		-0.14584	0.70948	1.2782	1.70558	1.96959
-0.14484	1.24654	2.4405	3.49709	4.28798		-0.14484	0.71853	1.28668	1.71067	1.98372
-0.14384	1.25163	2.4388	3.49878	4.29646		-0.14384	0.72531	1.29685	1.71745	1.99898
-0.14284	1.25558	2.43541	3.49709	4.3072		-0.14284	0.7287	1.3042	1.7248	2.01481
-0.14184	1.25558	2.43372	3.49539	4.31398		-0.14184	0.7287	1.31098	1.72989	2.03064
-0.14084	1.25163	2.43202	3.4937	4.32076		-0.14084	0.7287	1.31607	1.73498	2.0459
-0.13984	1.24823	2.42863	3.4903	4.32642		-0.13984	0.73209	1.32116	1.74006	2.06173
-0.13884	1.24484	2.42297	3.48861	4.33151		-0.13884	0.73944	1.32512	1.74572	2.07587
-0.13784	1.24145	2.42128	3.48691	4.33829		-0.13784	0.74283	1.32851	1.7525	2.08943
-0.13684	1.23636	2.41789	3.48691	4.34338		-0.13684	0.74623	1.3336	1.75759	2.10357
-0.13584	1.23467	2.41619	3.48522	4.34903		-0.13584	0.74962	1.33699	1.76437	2.11883
-0.13484	1.23636	2.41789	3.48352	4.35581		-0.13484	0.75471	1.34377	1.77172	2.13127
-0.13384	1.23636	2.41958	3.48352	4.35921		-0.13384	0.7581	1.34943	1.7802	2.14144
-0.13284	1.23636	2.42524	3.48352	4.36429		-0.13284	0.7564	1.35451	1.78868	2.15388
-0.13184	1.23297	2.43032	3.48352	4.36995		-0.13184	0.75301	1.36299	1.79942	2.16575
-0.13084	1.22223	2.43202	3.48522	4.37504		-0.13084	0.74962	1.36978	1.8096	2.1748
-0.12984	1.21375	2.43202	3.48691	4.37843		-0.12984	0.75131	1.37882	1.82034	2.18497
-0.12884	1.20301	2.43032	3.48691	4.38352		-0.12884	0.75471	1.38561	1.83221	2.19402
-0.12784	1.19453	2.42524	3.4903	4.38691		-0.12784	0.75979	1.39635	1.84465	2.2025
-0.12684	1.18944	2.41789	3.49539	4.392		-0.12684	0.76545	1.40313	1.85652	2.20928
-0.12584	1.18774	2.40941	3.50048	4.39595		-0.12584	0.77223	1.40992	1.86896	2.21833
-0.12484	1.18774	2.39867	3.50783	4.40274		-0.12484	0.77902	1.4167	1.88083	2.22511
-0.12384	1.19114	2.39019	3.51461	4.40782		-0.12384	0.78806	1.42066	1.89157	2.23359
-0.12284	1.19622	2.38171	3.5214	4.41291		-0.12284	0.79315	1.42574	1.90344	2.24264
-0.12184	1.19962	2.37097	3.52705	4.42026		-0.12184	0.79484	1.42744	1.91588	2.25112
-0.12084	1.19962	2.36249	3.53214	4.42705		-0.12084	0.79315	1.42744	1.92606	2.2596
-0.11984	1.19453	2.3557	3.53553	4.43552		-0.11984	0.79484	1.42914	1.9368	2.26864
-0.11884	1.19114	2.34835	3.53723	4.44627		-0.11884	0.79824	1.42914	1.94528	2.27882
-0.11784	1.18605	2.34326	3.53553	4.45475		-0.11784	0.80163	1.42914	1.95376	2.28956
-0.11684	1.18209	2.33987	3.53214	4.46549		-0.11684	0.80332	1.43253	1.96111	2.29804
-0.11584	1.177	2.33818	3.52479	4.47397		-0.11584	0.80502	1.43592	1.96789	2.30878
-0.11484	1.17361	2.33818	3.51631	4.48245		-0.11484	0.81067	1.44157	1.97128	2.31896
-0.11384	1.17022	2.33987	3.50783	4.4881		-0.11384	0.81576	1.44666	1.97637	2.32913
-0.11284	1.17022	2.34157	3.50048	4.49488		-0.11284	0.81915	1.45514	1.98033	2.34157
-0.11184	1.17191	2.34326	3.492	4.49658		-0.11184	0.81576	1.46362	1.98372	2.35174
-0.11084	1.17022	2.34496	3.48522	4.49997		-0.11084	0.81067	1.47436	1.98711	2.36418
-0.10984	1.15948	2.34496	3.47787	4.49997		-0.10984	0.80672	1.48284	1.9922	2.37436
-0.10884	1.151	2.34326	3.47108	4.49828		-0.10884	0.80672	1.49189	1.99729	2.38679
-0.10784	1.13913	2.33818	3.4643	4.49658		-0.10784	0.80898	1.50037	2.00237	2.39867
-0.10684	1.13178	2.32913	3.45752	4.49149		-0.10684	0.81067	1.50885	2.00972	2.4111
-0.10584	1.12499	2.32065	3.45017	4.4864		-0.10584	0.81576	1.51789	2.01651	2.42297
-0.10484	1.1216	2.31387	3.44338	4.47905		-0.10484	0.82255	1.52637	2.02499	2.43541
-0.10384	1.11991	2.30313	3.4366	4.47227		-0.10384	0.83102	1.53146	2.03403	2.44728
-0.10284	1.11991	2.29465	3.42925	4.46549		-0.10284	0.83837	1.53711	2.04251	2.46142
-0.10184	1.12499	2.28617	3.42247	4.45814		-0.10184	0.84177	1.53881	2.0493	2.47385
-0.10084	1.13008	2.27882	3.41907	4.45135		-0.10084	0.84346	1.53881	2.06004	2.48573
-0.09984	1.13178	2.27034	3.41399	4.44287		-0.09984	0.84177	1.53711	2.06852	2.49647
-0.09884	1.12669	2.26355	3.41229	4.43383		-0.09884	0.84346	1.53881	2.07756	2.50495
-0.09784	1.1233	2.2562	3.41059	4.42874		-0.09784	0.84516	1.54051	2.08604	2.51512
-0.09684	1.11991	2.25112	3.41229	4.42026		-0.09684	0.84685	1.54559	2.09622	2.52247
-0.09584	1.11651	2.24772	3.41229	4.41291		-0.09584	0.84685	1.55068	2.10526	2.53095
-0.09484	1.11086	2.24433	3.41229	4.40613		-0.09484	0.85025	1.55577	2.11544	2.53774
-0.09384	1.10577	2.24433	3.41059	4.39934		-0.09384	0.8559	1.56142	2.12448	2.54339
-0.09284	1.10238	2.24264	3.40664	4.39426		-0.09284	0.86099	1.56821	2.13296	2.54678
-0.09184	1.10238	2.24094	3.40155	4.3886		-0.09184	0.86099	1.57329	2.13975	2.55356
-0.09084	1.10408	2.23529	3.39307	4.38352		-0.09084	0.85929	1.57838	2.1454	2.55696
-0.08984	1.10238	2.2319	3.38233	4.37843		-0.08984	0.85364	1.58573	2.14879	2.56035
-0.08884	1.0956	2.22172	3.37046	4.37334		-0.08884	0.85025	1.59252	2.15049	2.566
-0.08784	1.08485	2.21098	3.35802	4.36995		-0.08784	0.84855	1.5993	2.15388	2.57109
-0.08684	1.07638	2.19911	3.34445	4.36599		-0.08684	0.84855	1.60834	2.15388	2.57448
-0.08584	1.0679	2.18667	3.33032	4.36429		-0.08584	0.84855	1.61343	2.15558	2.57957
-0.08484	1.06055	2.1748	3.31675	4.36429		-0.08484	0.85364	1.61513	2.15558	2.58466
-0.08384	1.05546	2.16236	3.30431	4.3626		-0.08384	0.86268	1.61343	2.15727	2.59201
-0.08284	1.05207	2.15049	3.29018	4.3626		-0.08284	0.86947	1.61174	2.15897	2.59879
-0.08184	1.05376	2.14144	3.27831	4.3626		-0.08184	0.87625	1.61004	2.16236	2.60557
-0.08084	1.05715	2.13296	3.26757	4.36429		-0.08084	0.88021	1.60665	2.16406	2.61462
-0.07984	1.06055	2.12448	3.2557	4.36599		-0.07984	0.8836	1.60665	2.17141	2.6214
-0.07884	1.06224	2.11713	3.24552	4.36599		-0.07884	0.8836	1.60665	2.17649	2.63158
-0.07784	1.06224	2.11205	3.23308	4.36599		-0.07784	0.8819	1.61004	2.18328	2.63893
-0.07684	1.05885	2.10866	3.22291	4.36429		-0.07684	0.8819	1.61343	2.19232	2.6491
-0.07584	1.05715	2.10526	3.21386	4.3626		-0.07584	0.8819	1.61852	2.19911	2.65985
-0.07484	1.05207	2.10526	3.20538	4.35921		-0.07484	0.8836	1.62361	2.20759	2.67002
-0.07384	1.04867	2.10526	3.1986	4.35751		-0.07384	0.88699	1.63096	2.21663	2.68189
-0.07284	1.04359	2.10357	3.19125	4.35073		-0.07284	0.89208	1.63604	2.22511	2.69263
-0.07184	1.03963	2.10526	3.18616	4.34338		-0.07184	0.89547	1.64452	2.23359	2.70281
-0.07084	1.03963	2.10187	3.18446	4.3349		-0.07084	0.89717	1.65131	2.24433	2.71355
-0.06984	1.03793	2.09848	3.18107	4.32303		-0.06984	0.89547	1.66205	2.25451	2.72542
-0.06884	1.03793	2.09283	3.18107	4.31059		-0.06884	0.89208	1.67053	2.26355	2.73616
-0.06784	1.03454	2.08265	3.17768	4.29815		-0.06784	0.88869	1.67957	2.27543	2.74973
-0.06684	1.02776	2.07417	3.17599	4.28458		-0.06684	0.8819	1.68636	2.28447	2.76047
-0.06584	1.01871	2.06343	3.17372	4.27384		-0.06584	0.88021	1.69145	2.29465	2.77234
-0.06484	1.00854	2.05495	3.16864	4.26027		-0.06484	0.8819	1.69314	2.30313	2.78478
-0.06384	1.00175	2.0459	3.16185	4.24953		-0.06384	0.88699	1.69314	2.31048	2.79496
-0.06284	0.9944	2.03912	3.15507	4.23597		-0.06284	0.89378	1.68975	2.31556	2.8057
-0.06184	0.99271	2.03064	3.14602	4.22522		-0.06184	0.89886	1.68805	2.32065	2.81757
-0.06084	0.99271	2.02329	3.13415	4.21335		-0.06084	0.90621	1.68805	2.32235	2.82492
-0.05984	0.9944	2.01481	3.12171	4.20261		-0.05984	0.9096	1.68975	2.32235	2.8334
-0.05884	0.99836	2.00803	3.10815	4.19074		-0.05884	0.91469	1.69145	2.32235	2.84018
-0.05784	1.00175	2.00237	3.09401	4.18		-0.05784	0.91469	1.69484	2.32235	2.84527
-0.05684	1.00514	1.99729	3.08214	4.16982		-0.05684	0.9113	1.69823	2.32235	2.84923
-0.05584	1.00345	1.99559	3.0697	4.15739		-0.05584	0.9096	1.70219	2.32235	2.85262
-0.05484	1.00006	1.99389	3.05783	4.14721		-0.05484	0.9113	1.70558	2.32404	2.85601
-0.05384	0.9944	1.9922	3.04709	4.13703		-0.05384	0.913	1.71067	2.32913	2.85771
-0.05284	0.99271	1.9905	3.03522	4.12799		-0.05284	0.91469	1.71406	2.33309	2.8594
-0.05184	0.98932	1.98541	3.02448	4.11781		-0.05184	0.91808	1.72084	2.33818	2.8611
-0.05084	0.98592	1.98033	3.01261	4.10877		-0.05084	0.91978	1.72989	2.34326	2.86449
-0.04984	0.98423	1.96959	3.00187	4.10198		-0.04984	0.92317	1.73667	2.34835	2.86788
-0.04884	0.98423	1.95941	2.98999	4.0935		-0.04884	0.92487	1.74346	2.3557	2.87184
-0.04784	0.98423	1.94697	2.97925	4.08616		-0.04784	0.92148	1.74741	2.36079	2.87523
-0.04684	0.98423	1.9351	2.96908	4.08107		-0.04684	0.91469	1.74741	2.36757	2.88371
-0.04584	0.97914	1.92266	2.96003	4.07598		-0.04584	0.90791	1.74572	2.37266	2.8871
-0.04484	0.97009	1.91418	2.95325	4.07259		-0.04484	0.90621	1.74176	2.37831	2.89445
-0.04384	0.96161	1.90344	2.94646	4.0692		-0.04384	0.90791	1.73837	2.3851	2.90124
-0.04284	0.95313	1.89666	2.94138	4.06354		-0.04284	0.913	1.73498	2.39358	2.90802
-0.04184	0.94748	1.88988	2.93742	4.05845		-0.04184	0.91639	1.73328	2.40262	2.91481
-0.04084	0.94579	1.88253	2.93572	4.05167		-0.04084	0.92148	1.73158	2.4111	2.92216
-0.03984	0.94409	1.87574	2.93063	4.04489		-0.03984	0.92883	1.73328	2.41958	2.93063
-0.03884	0.94579	1.87235	2.92724	4.03584		-0.03884	0.93561	1.73498	2.42863	2.93742
-0.03784	0.94748	1.86896	2.92046	4.02567		-0.03784	0.939	1.73837	2.43541	2.94477
-0.03684	0.95313	1.86896	2.91141	4.01492		-0.03684	0.939	1.74006	2.4388	2.95155
-0.03584	0.95822	1.86896	2.90293	4.00136		-0.03584	0.93391	1.74572	2.4422	2.96003
-0.03484	0.95653	1.87065	2.89219	3.98553		-0.03484	0.93222	1.75081	2.4422	2.96738
-0.03384	0.95483	1.87065	2.88032	3.97196		-0.03384	0.93561	1.75759	2.4422	2.97756
-0.03284	0.95144	1.87065	2.86619	3.95613		-0.03284	0.93731	1.76437	2.4405	2.98604
-0.03184	0.95144	1.86896	2.85262	3.93861		-0.03184	0.93731	1.77511	2.43711	2.99678
-0.03084	0.94748	1.86557	2.83849	3.92278		-0.03084	0.939	1.78359	2.43541	3.00695
-0.02984	0.94409	1.85822	2.82492	3.90751		-0.02984	0.94239	1.79038	2.43372	3.01769
-0.02884	0.94239	1.84974	2.81248	3.89168		-0.02884	0.94748	1.79773	2.43202	3.02787
-0.02784	0.9407	1.84295	2.79835	3.87586		-0.02784	0.94974	1.80112	2.43372	3.03861
-0.02684	0.94239	1.8356	2.78648	3.86059		-0.02684	0.94409	1.80282	2.43372	3.04709
-0.02584	0.94409	1.83052	2.77404	3.84646		-0.02584	0.93731	1.80112	2.43711	3.05557
-0.02484	0.9407	1.82373	2.76217	3.83289		-0.02484	0.93222	1.79942	2.4405	3.06122
-0.02384	0.93391	1.81864	2.75143	3.81876		-0.02384	0.93052	1.79603	2.44389	3.06631
-0.02284	0.92487	1.8113	2.74125	3.80632		-0.02284	0.93052	1.79434	2.44954	3.0697
-0.02184	0.91808	1.80451	2.73108	3.79275		-0.02184	0.93222	1.79434	2.45463	3.0714
-0.02084	0.913	1.79942	2.72203	3.78032		-0.02084	0.93561	1.79603	2.45972	3.07479
-0.01984	0.9096	1.79434	2.71355	3.76844		-0.01984	0.94239	1.79603	2.46481	3.0731
-0.01884	0.90621	1.78868	2.70677	3.7577		-0.01884	0.94974	1.79773	2.47216	3.0731
-0.01784	0.90791	1.78868	2.70111	3.74583		-0.01784	0.95822	1.79942	2.47894	3.0731
-0.01684	0.9113	1.78699	2.69603	3.73735		-0.01684	0.95992	1.80282	2.48742	3.0731
-0.01584	0.91639	1.78868	2.69263	3.72661		-0.01584	0.95992	1.80621	2.49647	3.0731
-0.01484	0.91978	1.78699	2.68924	3.71643		-0.01484	0.95653	1.8096	2.50495	3.0731
-0.01384	0.92148	1.78529	2.68755	3.70739		-0.01384	0.95653	1.81695	2.51343	3.07479
-0.01284	0.91978	1.7819	2.68585	3.7023		-0.01284	0.95653	1.82204	2.52417	3.07649
-0.01184	0.91808	1.77511	2.68189	3.69552		-0.01184	0.95653	1.82882	2.53265	3.07818
-0.01084	0.91639	1.76607	2.6802	3.68817		-0.01084	0.95653	1.8356	2.54113	3.08384
-0.00984	0.91469	1.75759	2.6768	3.68478		-0.00984	0.95822	1.83956	2.54848	3.08723
-0.00884	0.913	1.75081	2.67341	3.67969		-0.00884	0.96331	1.83956	2.55356	3.09062
-0.00784	0.9096	1.74176	2.66832	3.6763		-0.00784	0.9684	1.8373	2.55696	3.09571
-0.00684	0.90791	1.73328	2.66154	3.67121		-0.00684	0.9684	1.83391	2.55696	3.1008
-0.00584	0.9096	1.7248	2.65419	3.66782		-0.00584	0.96331	1.83221	2.55696	3.10815
-0.00484	0.9113	1.71745	2.64402	3.66216		-0.00484	0.95822	1.82712	2.55526	3.11323
-0.00384	0.9096	1.71067	2.63327	3.65708		-0.00384	0.95313	1.82373	2.55187	3.11832
-0.00284	0.90452	1.70558	2.6231	3.65029		-0.00284	0.94974	1.82204	2.54848	3.12511
-0.00184	0.89886	1.70049	2.61462	3.6452		-0.00184	0.94748	1.82034	2.54678	3.13246
-0.00084	0.89208	1.69823	2.60388	3.63616		-0.00084	0.94974	1.81864	2.54678	3.13754
0.00016	0.8853	1.69653	2.5954	3.62768		0.00016	0.95313	1.81864	2.54848	3.14602
0.00116	0.88021	1.69653	2.58635	3.61524		0.00116	0.95992	1.82034	2.55017	3.15507
0.00216	0.87795	1.69823	2.57787	3.60337		0.00216	0.9684	1.82373	2.55187	3.16355
0.00316	0.87795	1.70049	2.56939	3.58924		0.00316	0.97405	1.82882	2.55526	3.17203
0.00416	0.8819	1.70219	2.56035	3.57736		0.00416	0.97575	1.83391	2.55865	3.18277
0.00516	0.88699	1.70388	2.55356	3.56154		0.00516	0.97744	1.84126	2.56204	3.19294
0.00616	0.89038	1.70388	2.54508	3.54966		0.00616	0.97575	1.84974	2.566	3.20369
0.00716	0.89378	1.70388	2.53774	3.53723		0.00716	0.97405	1.85652	2.56939	3.21556
0.00816	0.89547	1.70049	2.53265	3.52309		0.00816	0.97179	1.86387	2.57279	3.2246
0.00916	0.89378	1.69653	2.52586	3.51292		0.00916	0.97179	1.86896	2.57787	3.23308
0.01016	0.89208	1.69145	2.52078	3.50048		0.01016	0.97179	1.87405	2.58296	3.24156
0.01116	0.89038	1.68805	2.51682	3.4903		0.01116	0.97575	1.87744	2.59031	3.25061
0.01216	0.88869	1.68297	2.51343	3.47787		0.01216	0.97914	1.87744	2.59709	3.2557
0.01316	0.88699	1.67618	2.51173	3.46769		0.01316	0.98253	1.87574	2.60557	3.25909
0.01416	0.8853	1.67223	2.51003	3.45921		0.01416	0.98253	1.87235	2.61462	3.26248
0.01516	0.8853	1.66883	2.50834	3.44677		0.01516	0.98084	1.87065	2.6214	3.26587
0.01616	0.88699	1.66375	2.50664	3.4366		0.01616	0.97575	1.86557	2.62819	3.26587
0.01716	0.88699	1.66035	2.50495	3.42925		0.01716	0.97009	1.86387	2.63327	3.26587
0.01816	0.8853	1.65696	2.50155	3.41907		0.01816	0.96501	1.86387	2.63497	3.26418
0.01916	0.88021	1.65357	2.49647	3.4089		0.01916	0.96161	1.86387	2.63327	3.26248
0.02016	0.87116	1.65357	2.48912	3.39985		0.02016	0.96331	1.86557	2.63327	3.26248
0.02116	0.86438	1.65131	2.48233	3.39137		0.02116	0.9667	1.86726	2.62988	3.26078
0.02216	0.85929	1.65357	2.47385	3.38629		0.02216	0.97405	1.87235	2.62649	3.26078
0.02316	0.8576	1.65357	2.46481	3.37724		0.02316	0.97914	1.87574	2.6231	3.26248
0.02416	0.8576	1.65357	2.45463	3.37215		0.02416	0.98423	1.87913	2.61801	3.26418
0.02516	0.85929	1.65131	2.44728	3.36706		0.02516	0.98932	1.88253	2.61632	3.26587
0.02616	0.86268	1.64792	2.43711	3.36367		0.02616	0.99101	1.88818	2.61462	3.26757
0.02716	0.86777	1.64452	2.42693	3.35972		0.02716	0.99101	1.89327	2.61292	3.27152
0.02816	0.87116	1.63944	2.41958	3.35972		0.02816	0.98592	1.89835	2.61292	3.27661
0.02916	0.87455	1.63096	2.40941	3.35632		0.02916	0.98423	1.90175	2.61462	3.27831
0.03016	0.87455	1.6253	2.40262	3.35293		0.03016	0.98423	1.90175	2.61632	3.2834
0.03116	0.87286	1.61682	2.39527	3.34954		0.03116	0.98592	1.90175	2.61801	3.28679
0.03216	0.87116	1.61004	2.38849	3.34276		0.03216	0.98932	1.89835	2.61971	3.29018
0.03316	0.87116	1.60439	2.3851	3.3371		0.03316	0.99101	1.89327	2.6231	3.29414
0.03416	0.86947	1.5993	2.37831	3.33032		0.03416	0.9944	1.88818	2.62649	3.29923
0.03516	0.86777	1.59591	2.37436	3.32184		0.03516	0.99666	1.88083	2.63158	3.30431
0.03616	0.86607	1.59252	2.37097	3.31279		0.03616	0.99666	1.87744	2.63723	3.3094
0.03716	0.86777	1.59082	2.36757	3.30092		0.03716	0.99101	1.87574	2.64402	3.31449
0.03816	0.86947	1.59082	2.36757	3.29244		0.03816	0.98423	1.87405	2.6525	3.32184
0.03916	0.87116	1.59082	2.36588	3.28		0.03916	0.97744	1.87574	2.66154	3.32862
0.04016	0.86607	1.59252	2.36588	3.26757		0.04016	0.97575	1.87744	2.67002	3.3371
0.04116	0.85929	1.59421	2.36757	3.25739		0.04116	0.97744	1.88083	2.6768	3.34615
0.04216	0.85025	1.5976	2.36757	3.24552		0.04216	0.98084	1.88648	2.68585	3.35463
0.04316	0.84685	1.5993	2.36927	3.23478		0.04316	0.98592	1.88988	2.69433	3.36537
0.04416	0.84346	1.60269	2.36927	3.2246		0.04416	0.99101	1.89666	2.69942	3.37385
0.04516	0.84346	1.60439	2.36927	3.21556		0.04516	0.99666	1.90175	2.70451	3.38063
0.04616	0.84346	1.60665	2.37266	3.20708		0.04616	1.00345	1.90853	2.70846	3.38798
0.04716	0.84685	1.60269	2.37097	3.19634		0.04716	1.00684	1.91588	2.70846	3.39477
0.04816	0.85194	1.60099	2.36927	3.18786		0.04816	1.00345	1.92266	2.70846	3.39816
0.04916	0.85929	1.59591	2.36757	3.18107		0.04916	0.99836	1.92775	2.70677	3.39985
0.05016	0.86268	1.59421	2.36249	3.17203		0.05016	0.99666	1.92945	2.70281	3.40155
0.05116	0.86268	1.58912	2.3574	3.16524		0.05116	0.99836	1.92945	2.69942	3.40155
0.05216	0.86099	1.58743	2.35005	3.15846		0.05216	1.00006	1.92775	2.69603	3.39985
0.05316	0.86099	1.58404	2.34157	3.14941		0.05316	1.00175	1.92097	2.69433	3.39646
0.05416	0.86268	1.58234	2.33987	3.14433		0.05416	1.00175	1.91588	2.69263	3.39646
0.05516	0.85929	1.57838	2.33309	3.13924		0.05516	1.00514	1.91249	2.69094	3.39477
0.05616	0.8576	1.57669	2.32744	3.13415		0.05616	1.01023	1.91079	2.69094	3.39137
0.05716	0.8559	1.57499	2.32404	3.13076		0.05716	1.01023	1.91079	2.69263	3.38968
0.05816	0.8576	1.57329	2.31896	3.12511		0.05816	1.00514	1.91249	2.69263	3.38798
0.05916	0.86099	1.57329	2.31556	3.12341		0.05916	0.99666	1.91418	2.69433	3.38402
0.06016	0.86099	1.57499	2.31217	3.12171		0.06016	0.99101	1.91588	2.69603	3.38402
0.06116	0.85929	1.57669	2.30878	3.12002		0.06116	0.98932	1.91758	2.69772	3.38402
0.06216	0.85194	1.57838	2.30482	3.12002		0.06216	0.98932	1.91927	2.70111	3.38402
0.06316	0.84685	1.58008	2.30143	3.12002		0.06316	0.99101	1.92266	2.70677	3.38629
0.06416	0.84177	1.58008	2.29973	3.12002		0.06416	0.99271	1.92775	2.71016	3.38798
0.06516	0.83837	1.57838	2.29634	3.12171		0.06516	1.00006	1.9334	2.71525	3.38968
0.06616	0.83668	1.57499	2.29465	3.12171		0.06616	1.00854	1.94019	2.72203	3.38968
0.06716	0.83668	1.5699	2.29465	3.12341		0.06716	1.01532	1.94528	2.72881	3.39307
0.06816	0.84007	1.56312	2.29465	3.12341		0.06816	1.01871	1.94867	2.73616	3.39646
0.06916	0.84516	1.55747	2.29634	3.12171		0.06916	1.01532	1.94867	2.74295	3.39985
0.07016	0.85194	1.55238	2.29804	3.12002		0.07016	1.01193	1.94528	2.74804	3.40324
0.07116	0.8559	1.54729	2.29973	3.11663		0.07116	1.01023	1.94188	2.75369	3.4089
0.07216	0.85929	1.5439	2.30313	3.11323		0.07216	1.01193	1.9351	2.75708	3.41568
0.07316	0.85929	1.54051	2.30313	3.10984		0.07316	1.01193	1.92775	2.75708	3.42247
0.07416	0.85929	1.53881	2.30313	3.10249		0.07416	1.01023	1.92266	2.75708	3.42755
0.07516	0.85929	1.53881	2.30143	3.09571		0.07516	1.01362	1.91927	2.75369	3.4366
0.07616	0.8576	1.53881	2.29804	3.09062		0.07616	1.01871	1.91927	2.74973	3.44338
0.07716	0.8559	1.53881	2.29465	3.08214		0.07716	1.02437	1.91758	2.74464	3.45186
0.07816	0.8559	1.54051	2.28786	3.07479		0.07816	1.02437	1.91927	2.74295	3.4626
0.07916	0.8576	1.5439	2.28051	3.0697		0.07916	1.01871	1.91927	2.73786	3.47108
0.08016	0.85929	1.54729	2.27712	3.06462		0.08016	1.01362	1.92097	2.73277	3.47787
0.08116	0.86099	1.55238	2.27034	3.05953		0.08116	1.00854	1.92436	2.73108	3.48691
0.08216	0.85929	1.55747	2.26525	3.05388		0.08216	1.00514	1.92945	2.72881	3.49539
0.08316	0.8576	1.56142	2.2596	3.04879		0.08316	1.00175	1.9351	2.72712	3.50048
0.08416	0.85194	1.56481	2.25451	3.0454		0.08416	1.00175	1.94188	2.72542	3.50783
0.08516	0.84516	1.56481	2.25112	3.04031		0.08516	1.00514	1.95036	2.72542	3.51122
0.08616	0.84177	1.56312	2.24942	3.03692		0.08616	1.01193	1.95941	2.72712	3.51461
0.08716	0.84007	1.55973	2.24603	3.03126		0.08716	1.01871	1.9645	2.72881	3.51631
0.08816	0.84007	1.55973	2.24433	3.02617		0.08816	1.02606	1.96959	2.73108	3.51801
0.08916	0.84346	1.55577	2.24094	3.02278		0.08916	1.02945	1.96959	2.73616	3.51801
0.09016	0.84855	1.55577	2.24094	3.01769		0.09016	1.02945	1.96789	2.73956	3.51631
0.09116	0.85364	1.55407	2.23924	3.016		0.09116	1.02945	1.9645	2.74634	3.51461
0.09216	0.85929	1.55407	2.23924	3.01261		0.09216	1.02606	1.95941	2.75369	3.51122
0.09316	0.86438	1.55407	2.24094	3.00865		0.09316	1.02437	1.95545	2.75878	3.50783
0.09416	0.86777	1.55068	2.24264	3.00695		0.09416	1.02437	1.95206	2.76726	3.50444
0.09516	0.86607	1.55068	2.24433	3.00526		0.09516	1.02606	1.95206	2.77404	3.50048
0.09616	0.86607	1.55068	2.24772	3.00695		0.09616	1.02776	1.95206	2.78139	3.49878
0.09716	0.86777	1.55068	2.25281	3.00695		0.09716	1.03285	1.95206	2.78987	3.49878
0.09816	0.86777	1.55238	2.2579	3.00865		0.09816	1.03454	1.95206	2.79326	3.49709
0.09916	0.86607	1.55747	2.26355	3.01261		0.09916	1.03793	1.95376	2.80061	3.49709
0.10016	0.86607	1.56142	2.26695	3.0143		0.10016	1.03624	1.95545	2.8057	3.49709
0.10116	0.86777	1.56481	2.27034	3.016		0.10116	1.03285	1.95771	2.80739	3.49878
0.10216	0.87116	1.56651	2.27373	3.01939		0.10216	1.02776	1.96111	2.80909	3.50048
0.10316	0.87455	1.56651	2.27712	3.02109		0.10316	1.02097	1.96789	2.80909	3.50274
0.10416	0.87116	1.56651	2.27712	3.02109		0.10416	1.01702	1.97298	2.80739	3.50444
0.10516	0.86777	1.56312	2.27712	3.02109		0.10516	1.01702	1.98033	2.804	3.50783
0.10616	0.86099	1.55747	2.27543	3.01939		0.10616	1.02097	1.98541	2.79835	3.50953
0.10716	0.8576	1.55407	2.27203	3.01769		0.10716	1.02776	1.98881	2.79496	3.51292
0.10816	0.8559	1.55068	2.27034	3.016		0.10816	1.03285	1.98711	2.79157	3.51801
0.10916	0.8559	1.54899	2.26695	3.01261		0.10916	1.03963	1.98372	2.78648	3.52309
0.11016	0.8576	1.54559	2.26695	3.00695		0.11016	1.04528	1.97807	2.78648	3.52705
0.11116	0.86268	1.54559	2.26525	3.00187		0.11116	1.05037	1.97298	2.78478	3.53214
0.11216	0.86777	1.5439	2.26355	2.99847		0.11216	1.05037	1.96789	2.78478	3.53892
0.11316	0.87625	1.5439	2.26525	2.99339		0.11316	1.04698	1.9645	2.78478	3.54571
0.11416	0.8819	1.5439	2.26355	2.98999		0.11416	1.04133	1.96111	2.78478	3.55306
0.11516	0.8853	1.54559	2.26355	2.98434		0.11516	1.04133	1.95941	2.78817	3.55984
0.11616	0.8853	1.54899	2.26355	2.98095		0.11616	1.04528	1.95771	2.78987	3.56832
0.11716	0.8853	1.55407	2.26186	2.97586		0.11716	1.04698	1.95545	2.79326	3.57397
0.11816	0.88869	1.56142	2.26186	2.97247		0.11816	1.05037	1.95771	2.79835	3.58245
0.11916	0.88869	1.56821	2.26186	2.96908		0.11916	1.05207	1.96111	2.80231	3.58754
0.12016	0.88869	1.57329	2.26186	2.96738		0.12016	1.05715	1.96619	2.80909	3.59263
0.12116	0.88869	1.57838	2.26355	2.96399		0.12116	1.06055	1.97128	2.81248	3.59659
0.12216	0.88869	1.58404	2.26525	2.96003		0.12216	1.05885	1.97807	2.81757	3.59828
0.12316	0.89378	1.58743	2.27034	2.96003		0.12316	1.05207	1.98711	2.82492	3.59998
0.12416	0.89717	1.58912	2.27543	2.95834		0.12416	1.04528	1.99389	2.83001	3.59828
0.12516	0.89717	1.58912	2.28051	2.95664		0.12516	1.03963	2.00068	2.83679	3.59828
0.12616	0.89378	1.58912	2.28617	2.95494		0.12616	1.03963	2.00633	2.84188	3.59432
0.12716	0.88869	1.58912	2.29125	2.95494		0.12716	1.04133	2.00972	2.84527	3.59263
0.12816	0.8853	1.58912	2.29634	2.95494		0.12816	1.04528	2.01142	2.84753	3.58754
0.12916	0.8836	1.59082	2.29973	2.95664		0.12916	1.05037	2.01142	2.84753	3.58584
0.13016	0.8836	1.59082	2.30143	2.95834		0.13016	1.05715	2.00803	2.84527	3.58076
0.13116	0.8853	1.59082	2.30143	2.96003		0.13116	1.06563	2.00464	2.84188	3.57567
0.13216	0.88869	1.59252	2.30143	2.96399		0.13216	1.07298	2.00068	2.83849	3.57397
0.13316	0.89547	1.59252	2.29973	2.96908		0.13316	1.07298	1.99729	2.8334	3.56832
0.13416	0.90452	1.59421	2.29634	2.97416		0.13416	1.06959	1.99559	2.82831	3.56662
0.13516	0.9113	1.59591	2.29465	2.97925		0.13516	1.0679	1.99389	2.82322	3.56493
0.13616	0.91469	1.5993	2.29295	2.98434		0.13616	1.0679	1.99559	2.81757	3.56493
0.13716	0.91639	1.60439	2.29125	2.98999		0.13716	1.06959	1.99559	2.81418	3.56493
0.13816	0.91808	1.61174	2.28956	2.99508		0.13816	1.06959	1.99898	2.81248	3.56662
0.13916	0.92148	1.61682	2.28786	3.00017		0.13916	1.07129	2.00237	2.81248	3.56662
0.14016	0.92148	1.62022	2.28786	3.00695		0.14016	1.07468	2.00633	2.81248	3.57002
0.14116	0.92148	1.62361	2.28617	3.01091		0.14116	1.07977	2.01142	2.81418	3.57171
0.14216	0.92148	1.6253	2.28786	3.016		0.14216	1.08485	2.01651	2.81587	3.57736
0.14316	0.92317	1.62361	2.28786	3.01769		0.14316	1.08655	2.02329	2.81927	3.58076
0.14416	0.92883	1.62361	2.28786	3.02109		0.14416	1.08146	2.02894	2.82322	3.58584
0.14516	0.93391	1.62191	2.28956	3.02278		0.14516	1.07468	2.03403	2.82831	3.58924
0.14616	0.93391	1.61852	2.29125	3.02448		0.14616	1.06959	2.03573	2.8351	3.59659
0.14716	0.93391	1.61852	2.29465	3.02448		0.14716	1.06959	2.03573	2.84018	3.60337
0.14816	0.92883	1.61682	2.29804	3.02448		0.14816	1.0679	2.03403	2.84753	3.60846
0.14916	0.92487	1.61513	2.30143	3.02278		0.14916	1.0679	2.03064	2.85262	3.61524
0.15016	0.92317	1.61513	2.30878	3.02109		0.15016	1.07298	2.02499	2.8594	3.62429
0.15116	0.92148	1.61682	2.31726	3.02109		0.15116	1.07977	2.0182	2.86788	3.63107
0.15216	0.92317	1.61852	2.32235	3.02109		0.15216	1.09051	2.01312	2.87523	3.63955
0.15316	0.92713	1.62191	2.33139	3.02278		0.15316	1.09729	2.00972	2.88371	3.6486
0.15416	0.93391	1.627	2.33987	3.02109		0.15416	1.10068	2.00803	2.8888	3.65538
0.15516	0.9407	1.63265	2.34835	3.02109		0.15516	1.10068	2.00803	2.89615	3.66216
0.15616	0.94974	1.63944	2.3557	3.02278		0.15616	1.09899	2.00972	2.90124	3.67121
0.15716	0.95483	1.64622	2.36079	3.02278		0.15716	1.09729	2.01312	2.90293	3.6763
0.15816	0.95992	1.65527	2.36757	3.02278		0.15816	1.0956	2.01651	2.90293	3.68138
0.15916	0.96161	1.66205	2.37266	3.02448		0.15916	1.09729	2.02329	2.90293	3.68478
0.16016	0.96161	1.66883	2.37436	3.02448		0.16016	1.09899	2.02894	2.89785	3.68817
0.16116	0.96331	1.67618	2.37831	3.02617		0.16116	1.10238	2.03573	2.89445	3.69043
0.16216	0.96501	1.68127	2.37831	3.02617		0.16216	1.10747	2.04251	2.8888	3.68817
0.16316	0.96501	1.68297	2.38001	3.02957		0.16316	1.11086	2.05156	2.88371	3.68817
0.16416	0.9667	1.68466	2.38001	3.03296		0.16416	1.11482	2.06004	2.87863	3.68478
0.16516	0.97009	1.68466	2.38001	3.03522		0.16516	1.11482	2.06682	2.87693	3.67969
0.16616	0.97575	1.68636	2.3834	3.03861		0.16616	1.11086	2.07191	2.87693	3.6763
0.16716	0.97744	1.68805	2.3851	3.042		0.16716	1.10577	2.07191	2.87693	3.67121
0.16816	0.97914	1.68975	2.38679	3.04709		0.16816	1.10068	2.07191	2.87863	3.66782
0.16916	0.97744	1.68975	2.38849	3.05218		0.16916	1.09729	2.06852	2.88202	3.66386
0.17016	0.97179	1.69314	2.39019	3.05953		0.17016	1.09729	2.06343	2.88371	3.66216
0.17116	0.9684	1.69484	2.39358	3.06462		0.17116	1.10068	2.06004	2.8871	3.66047
0.17216	0.96501	1.69653	2.39527	3.0731		0.17216	1.10747	2.05665	2.8905	3.66047
0.17316	0.9667	1.70049	2.39697	3.07818		0.17316	1.11482	2.05495	2.89445	3.66047
0.17416	0.97009	1.70388	2.40036	3.08723		0.17416	1.1233	2.05665	2.89954	3.66216
0.17516	0.97405	1.70897	2.40262	3.09401		0.17516	1.13008	2.06004	2.90293	3.66386
0.17616	0.98084	1.71576	2.40771	3.1008		0.17616	1.13517	2.06173	2.90802	3.66782
0.17716	0.98932	1.7231	2.4128	3.10815		0.17716	1.13347	2.06513	2.91481	3.66951
0.17816	0.99666	1.72819	2.41789	3.11154		0.17816	1.13008	2.06852	2.92046	3.6746
0.17916	1.00175	1.73498	2.42524	3.11663		0.17916	1.12838	2.07191	2.92894	3.6763
0.18016	1.00345	1.73837	2.43372	3.11832		0.18016	1.12838	2.07756	2.93572	3.68138
0.18116	1.00345	1.74006	2.4422	3.12171		0.18116	1.13178	2.08435	2.94307	3.68478
0.18216	1.00514	1.74006	2.44954	3.12341		0.18216	1.13517	2.09113	2.94986	3.69043
0.18316	1.00684	1.73837	2.45633	3.12511		0.18316	1.13743	2.09848	2.95325	3.69552
0.18416	1.00684	1.73498	2.46311	3.12511		0.18416	1.14252	2.10526	2.95494	3.69891
0.18516	1.00684	1.73328	2.4682	3.12511		0.18516	1.14761	2.10696	2.95494	3.70569
0.18616	1.00854	1.73158	2.47216	3.12341		0.18616	1.151	2.10696	2.95155	3.71078
0.18716	1.01362	1.73158	2.47385	3.12511		0.18716	1.151	2.10357	2.94816	3.71813
0.18816	1.01871	1.73158	2.47555	3.12511		0.18816	1.14591	2.09848	2.94307	3.72661
0.18916	1.02097	1.73328	2.47555	3.12511		0.18916	1.13743	2.09113	2.93742	3.73339
0.19016	1.01702	1.73498	2.47555	3.12511		0.19016	1.13347	2.08604	2.93233	3.74244
0.19116	1.01193	1.73837	2.47555	3.12511		0.19116	1.13347	2.08265	2.92724	3.75092
0.19216	1.00684	1.74346	2.47555	3.1268		0.19216	1.13517	2.08095	2.92385	3.7577
0.19316	1.00514	1.74741	2.47555	3.12906		0.19316	1.14082	2.08095	2.92216	3.76505
0.19416	1.00345	1.7542	2.47555	3.13076		0.19416	1.14761	2.08265	2.92216	3.77014
0.19516	1.00514	1.76098	2.47725	3.13246		0.19516	1.15609	2.08604	2.92385	3.77184
0.19616	1.00854	1.77003	2.47725	3.13585		0.19616	1.16683	2.08943	2.92555	3.77353
0.19716	1.01362	1.77851	2.47894	3.13754		0.19716	1.17361	2.09452	2.92894	3.77184
0.19816	1.02437	1.78699	2.48064	3.14263		0.19816	1.17361	2.10018	2.93233	3.77184
0.19916	1.03115	1.79434	2.48233	3.14433		0.19916	1.17022	2.10696	2.93572	3.76844
0.20016	1.03624	1.79942	2.48403	3.14941		0.20016	1.16683	2.11544	2.94138	3.76505
0.20116	1.03793	1.80451	2.48742	3.15507		0.20116	1.16852	2.12618	2.94477	3.76166
0.20216	1.03624	1.80451	2.49251	3.16016		0.20216	1.17191	2.13636	2.95155	3.75601
0.20316	1.03793	1.80451	2.49816	3.16524		0.20316	1.17191	2.1454	2.95834	3.75092
0.20416	1.03963	1.80451	2.50325	3.17372		0.20416	1.17531	2.15049	2.96568	3.74753
0.20516	1.03963	1.80621	2.51003	3.17938		0.20516	1.1787	2.15388	2.97416	3.74413
0.20616	1.03793	1.80621	2.51682	3.18955		0.20616	1.18774	2.15388	2.98264	3.74244
0.20716	1.03963	1.8096	2.52586	3.19634		0.20716	1.19283	2.15049	2.99339	3.74074
0.20816	1.04359	1.8113	2.53604	3.20708		0.20816	1.19283	2.1471	3.00356	3.74074
0.20916	1.05037	1.8113	2.54339	3.21725		0.20916	1.18774	2.14144	3.01261	3.74074
0.21016	1.05037	1.81299	2.55356	3.2263		0.21016	1.18039	2.13975	3.01939	3.74244
0.21116	1.05037	1.81469	2.56204	3.23478		0.21116	1.177	2.13975	3.02617	3.74583
0.21216	1.04359	1.81864	2.57109	3.24326		0.21216	1.177	2.14144	3.02957	3.74753
0.21316	1.03963	1.82204	2.57787	3.2523		0.21316	1.177	2.14314	3.03126	3.75092
0.21416	1.03624	1.82712	2.58296	3.26078		0.21416	1.1787	2.1471	3.02957	3.75431
0.21516	1.03285	1.83391	2.59031	3.26983		0.21516	1.18605	2.14879	3.02787	3.7594
0.21616	1.03285	1.84126	2.5937	3.27661		0.21616	1.19622	2.15218	3.02278	3.76336
0.21716	1.03624	1.84804	2.5954	3.2834		0.21716	1.20866	2.15727	3.01939	3.76844
0.21816	1.04133	1.85143	2.59709	3.28679		0.21816	1.21375	2.16236	3.0143	3.77523
0.21916	1.05037	1.85313	2.59709	3.29244		0.21916	1.21714	2.16971	3.01091	3.78032
0.22016	1.05715	1.85313	2.59879	3.29414		0.22016	1.21544	2.17819	3.00865	3.78766
0.22116	1.06224	1.85143	2.60049	3.29753		0.22116	1.21375	2.18837	3.00865	3.79445
0.22216	1.06563	1.84974	2.60049	3.29753		0.22216	1.21544	2.19571	3.01091	3.80462
0.22316	1.06563	1.84635	2.60388	3.29753		0.22316	1.21544	2.2008	3.01261	3.81197
0.22416	1.0679	1.84295	2.60388	3.29923		0.22416	1.21544	2.19911	3.016	3.82215
0.22516	1.0679	1.84295	2.60727	3.30262		0.22516	1.21884	2.19571	3.01939	3.83289
0.22616	1.0679	1.84126	2.60897	3.30431		0.22616	1.22562	2.19232	3.02109	3.84137
0.22716	1.06563	1.84126	2.61066	3.30601		0.22716	1.23297	2.18667	3.02617	3.85155
0.22816	1.0679	1.84126	2.61462	3.30771		0.22816	1.23806	2.18158	3.02957	3.86229
0.22916	1.06959	1.84295	2.61801	3.3111		0.22916	1.23975	2.17989	3.03522	3.86907
0.23016	1.07468	1.84465	2.61971	3.31279		0.23016	1.23636	2.17819	3.04031	3.87812
0.23116	1.07807	1.84804	2.6248	3.31675		0.23116	1.23297	2.17819	3.0454	3.8832
0.23216	1.07807	1.85313	2.62819	3.32184		0.23216	1.22732	2.17989	3.05218	3.88829
0.23316	1.07468	1.85991	2.63327	3.32353		0.23316	1.22392	2.18158	3.06122	3.88999
0.23416	1.07129	1.86896	2.64062	3.32523		0.23416	1.22223	2.18497	3.0714	3.89168
0.23516	1.06394	1.87574	2.64571	3.33032		0.23516	1.22562	2.19006	3.07988	3.88999
0.23616	1.06055	1.88422	2.65589	3.33371		0.23616	1.23467	2.19741	3.08893	3.88829
0.23716	1.06055	1.89157	2.66324	3.3371		0.23716	1.24315	2.20589	3.09741	3.8849
0.23816	1.06224	1.89666	2.67172	3.34276		0.23816	1.25389	2.21663	3.10475	3.88151
0.23916	1.06563	1.90005	2.6785	3.34784		0.23916	1.26237	2.22681	3.10815	3.87981
0.24016	1.07298	1.90175	2.68415	3.35124		0.24016	1.26745	2.23924	3.10815	3.87416
0.24116	1.07977	1.90175	2.68924	3.35802		0.24116	1.26915	2.24772	3.10815	3.87077
0.24216	1.08655	1.90005	2.69094	3.36537		0.24216	1.26745	2.25451	3.10249	3.86907
0.24316	1.0922	1.90175	2.69263	3.37385		0.24316	1.26406	2.2579	3.0991	3.86738
0.24416	1.0956	1.90175	2.69433	3.38233		0.24416	1.26406	2.2596	3.09571	3.86907
0.24516	1.0939	1.90175	2.69263	3.39137		0.24516	1.26576	2.2579	3.09232	3.87077
0.24616	1.0939	1.90344	2.69263	3.39985		0.24616	1.27085	2.2562	3.08893	3.87246
0.24716	1.0939	1.90344	2.69094	3.4089		0.24716	1.27593	2.25281	3.08723	3.87586
0.24816	1.0956	1.90344	2.68755	3.41738		0.24816	1.28328	2.25112	3.08553	3.87981
0.24916	1.0956	1.90514	2.68755	3.42586		0.24916	1.28837	2.25112	3.08553	3.8832
0.25016	1.0956	1.90514	2.68585	3.43095		0.25016	1.29346	2.24942	3.08723	3.8866
0.25116	1.09899	1.90853	2.68585	3.43829		0.25116	1.29346	2.25281	3.08893	3.89168
0.25216	1.10408	1.91418	2.68585	3.44338		0.25216	1.28837	2.25451	3.09062	3.89677
0.25316	1.10747	1.91927	2.68585	3.44508		0.25316	1.28159	2.2579	3.09401	3.90073
0.25416	1.10577	1.92606	2.68755	3.44847		0.25416	1.27593	2.26355	3.0991	3.90582
0.25516	1.10068	1.9334	2.69094	3.45017		0.25516	1.27593	2.26864	3.10475	3.9126
0.25616	1.0939	1.93849	2.69263	3.45017		0.25616	1.28159	2.27712	3.10984	3.91938
0.25716	1.09051	1.94019	2.69603	3.45017		0.25716	1.28837	2.28447	3.11663	3.92504
0.25816	1.08825	1.94019	2.69942	3.44847		0.25816	1.29685	2.29465	3.12511	3.93352
0.25916	1.09051	1.94019	2.70451	3.44847		0.25916	1.30759	2.30313	3.13415	3.942
0.26016	1.0922	1.9368	2.71016	3.45017		0.26016	1.31777	2.31048	3.14433	3.95274
0.26116	1.09729	1.9334	2.71525	3.44847		0.26116	1.32681	2.31556	3.15507	3.96122
0.26216	1.10577	1.93114	2.72373	3.44847		0.26216	1.33021	2.31726	3.16694	3.97366
0.26316	1.11482	1.92945	2.73108	3.44847		0.26316	1.32681	2.31726	3.17938	3.98214
0.26416	1.1216	1.92775	2.73956	3.44847		0.26416	1.32116	2.31387	3.18955	3.99231
0.26516	1.1233	1.92606	2.74973	3.45017		0.26516	1.32116	2.31048	3.1986	4.00136
0.26616	1.1216	1.92436	2.75708	3.45186		0.26616	1.32681	2.30652	3.20538	4.00984
0.26716	1.1233	1.92436	2.76556	3.45356		0.26716	1.3319	2.30313	3.21047	4.01323
0.26816	1.1233	1.92606	2.77404	3.45582		0.26816	1.33529	2.30143	3.21556	4.01662
0.26916	1.12499	1.92775	2.77969	3.45752		0.26916	1.34038	2.29973	3.21725	4.01888
0.27016	1.12499	1.9334	2.78648	3.46091		0.27016	1.34943	2.30143	3.21725	4.01662
0.27116	1.12499	1.94019	2.78817	3.4643		0.27116	1.35621	2.30482	3.21556	4.01662
0.27216	1.12838	1.94697	2.79157	3.46769		0.27216	1.35791	2.30878	3.21217	4.01323
0.27316	1.13517	1.95545	2.79157	3.47278		0.27316	1.35282	2.31556	3.21047	4.01153
0.27416	1.13913	1.96111	2.78987	3.47448		0.27416	1.34547	2.32404	3.20708	4.00814
0.27516	1.13913	1.96959	2.78987	3.48013		0.27516	1.34038	2.33478	3.20538	4.00475
0.27616	1.13347	1.97637	2.78987	3.48522		0.27616	1.34208	2.34496	3.20708	4.00305
0.27716	1.13008	1.98202	2.78987	3.492		0.27716	1.34547	2.3557	3.20708	3.99966
0.27816	1.12499	1.98541	2.79157	3.49878		0.27816	1.35112	2.36588	3.20877	3.99966
0.27916	1.1233	1.98711	2.79157	3.50783		0.27916	1.3596	2.37605	3.21217	3.99966
0.28016	1.1216	1.98711	2.79326	3.51631		0.28016	1.36978	2.3851	3.21386	3.99966
0.28116	1.1233	1.98711	2.79665	3.52479		0.28116	1.38391	2.39188	3.21895	4.00136
0.28216	1.12838	1.98711	2.79665	3.53383		0.28216	1.39239	2.39527	3.2246	4.00305
0.28316	1.13743	1.98541	2.80061	3.54571		0.28316	1.39635	2.39697	3.22799	4.00814
0.28416	1.14761	1.98711	2.80231	3.55475		0.28416	1.39465	2.39527	3.23478	4.01153
0.28516	1.15439	1.98711	2.804	3.56323		0.28516	1.39069	2.39188	3.24156	4.01492
0.28616	1.15778	1.98711	2.8057	3.57171		0.28616	1.39069	2.38849	3.25061	4.02058
0.28716	1.15948	1.98881	2.80909	3.57906		0.28716	1.39465	2.38679	3.25909	4.02567
0.28816	1.15948	1.9905	2.81418	3.58584		0.28816	1.39974	2.38679	3.26757	4.03075
0.28916	1.16174	1.99389	2.81757	3.59263		0.28916	1.40313	2.39019	3.28	4.03754
0.29016	1.16174	1.99729	2.82492	3.59659		0.29016	1.40822	2.39188	3.28848	4.04489
0.29116	1.16174	2.00237	2.8334	3.59998		0.29116	1.41896	2.39867	3.30092	4.05337
0.29216	1.16343	2.00803	2.84188	3.60167		0.29216	1.42914	2.40602	3.3111	4.06185
0.29316	1.16513	2.01481	2.85092	3.60337		0.29316	1.43083	2.4128	3.31845	4.07259
0.29416	1.17191	2.0216	2.85771	3.60337		0.29416	1.42574	2.42128	3.32523	4.08276
0.29516	1.177	2.02725	2.86449	3.60167		0.29516	1.41896	2.42863	3.32862	4.0952
0.29616	1.1787	2.02894	2.87184	3.60167		0.29616	1.415	2.43711	3.33032	4.10707
0.29716	1.177	2.03064	2.87523	3.60337		0.29716	1.415	2.44728	3.33032	4.11951
0.29816	1.17361	2.03064	2.87693	3.60507		0.29816	1.41896	2.45802	3.32862	4.13138
0.29916	1.17022	2.02725	2.87693	3.60507		0.29916	1.42405	2.46481	3.32693	4.14382
0.30016	1.16513	2.02499	2.87523	3.60846		0.30016	1.43253	2.4699	3.32523	4.15569
0.30116	1.16343	2.0216	2.87354	3.61015		0.30116	1.44497	2.4699	3.32184	4.16643
0.30216	1.16513	2.0199	2.87184	3.61185		0.30216	1.45853	2.4682	3.32184	4.17491
0.30316	1.16852	2.0182	2.87184	3.61355		0.30316	1.46927	2.4665	3.31845	4.18396
0.30416	1.177	2.01651	2.86788	3.61524		0.30416	1.47436	2.46142	3.31845	4.18904
0.30516	1.18605	2.0182	2.86788	3.61694		0.30516	1.47267	2.45802	3.32014	4.19413
0.30616	1.19453	2.0199	2.86788	3.62089		0.30616	1.47097	2.45463	3.32014	4.19583
0.30716	1.20131	2.0216	2.86788	3.62429		0.30716	1.47097	2.45463	3.32353	4.19922
0.30816	1.2047	2.02499	2.87015	3.62598		0.30816	1.47267	2.45633	3.32862	4.19922
0.30916	1.2047	2.03064	2.87015	3.62768		0.30916	1.47606	2.46142	3.33371	4.19752
0.31016	1.20696	2.03742	2.87354	3.63277		0.31016	1.48115	2.4682	3.34106	4.19583
0.31116	1.20696	2.0459	2.87523	3.63616		0.31116	1.49019	2.47555	3.34615	4.19413
0.31216	1.20866	2.05495	2.87693	3.63955		0.31216	1.50206	2.48573	3.35632	4.19244
0.31316	1.21036	2.06343	2.88032	3.6469		0.31316	1.51054	2.49647	3.36706	4.19074
0.31416	1.21205	2.07191	2.88371	3.65199		0.31416	1.5128	2.50664	3.37724	4.18904
0.31516	1.21544	2.08095	2.8888	3.65877		0.31516	1.51054	2.51908	3.38968	4.18904
0.31616	1.22223	2.08604	2.89615	3.66782		0.31616	1.50546	2.53095	3.39985	4.19244
0.31716	1.22732	2.08943	2.90293	3.67799		0.31716	1.50206	2.54339	3.41399	4.19413
0.31816	1.22901	2.09283	2.91311	3.68647		0.31816	1.50037	2.55356	3.42586	4.19752
0.31916	1.22562	2.09113	2.92216	3.69552		0.31916	1.50206	2.56374	3.43829	4.20092
0.32016	1.22053	2.09113	2.93233	3.70569		0.32016	1.50885	2.57109	3.44847	4.20657
0.32116	1.21714	2.09283	2.94307	3.71474		0.32116	1.51959	2.57279	3.46091	4.21166
0.32216	1.21544	2.09283	2.95325	3.72152		0.32216	1.53316	2.57109	3.46769	4.21674
0.32316	1.21714	2.09452	2.96173	3.72831		0.32316	1.54729	2.5677	3.47617	4.22353
0.32416	1.21884	2.09622	2.97077	3.73339		0.32416	1.55747	2.56374	3.48182	4.23088
0.32516	1.22392	2.10018	2.97756	3.73735		0.32516	1.56481	2.56204	3.48691	4.23597
0.32616	1.23467	2.10187	2.98095	3.74074		0.32616	1.56821	2.56204	3.48861	4.24445
0.32716	1.24315	2.10357	2.98434	3.74244		0.32716	1.56481	2.5677	3.48691	4.25349
0.32816	1.25389	2.10696	2.98604	3.74413		0.32816	1.56312	2.57279	3.48522	4.26197

## Sheet: Figure 2e
CO signal (m/z=28)						C2H4 signal (m/z=26)
E (V vs. RHE)	Cu	Cu97Pd3	Cu95Sb5	Cu92Sb5Pd3		E (V vs. RHE)	Cu	Cu97Pd3	Cu95Sb5	Cu92Sb5Pd3
-0.20033	-4.65055e-11	-5.33862e-11	-6.58024e-11	-4.33118e-11		-0.20033	-0.02462	-0.01766	-0.00673	-0.01355
-0.20136	-4.74797e-11	-5.21194e-11	-6.67512e-11	-4.36458e-11		-0.20136	-0.00418	-0.06321	-0.01324	-0.00441
-0.20225	-4.7405e-11	-5.27244e-11	-6.61441e-11	-4.12017e-11		-0.20225	0.0022	-0.05146	-0.00498	-0.00627
-0.20327	-4.77501e-11	-5.30105e-11	-6.51352e-11	-4.19189e-11		-0.20327	-0.03507	-0.00441	0.01266	-0.0247
-0.20417	-4.75165e-11	-5.44111e-11	-6.71793e-11	-4.24108e-11		-0.20417	-0.01463	0.00666	0.02378	-0.00224
-0.20519	-4.79742e-11	-5.37503e-11	-6.66143e-11	-4.27442e-11		-0.20519	0.00193	-0.00216	0.00175	-0.00434
-0.20622	-4.77251e-11	-5.43933e-11	-6.42198e-11	-4.35802e-11		-0.20622	0.01249	0.000987886	-0.0131	-0.01067
-0.20711	-4.85035e-11	-5.28132e-11	-6.19701e-11	-4.29234e-11		-0.20711	-0.00497	0.02248	-0.0021	-0.0194
-0.20814	-4.87467e-11	-5.27845e-11	-6.45268e-11	-4.25307e-11		-0.20814	-0.01339	0.00791	0.0072	-0.00919
-0.20903	-4.93044e-11	-5.15026e-11	-6.5079e-11	-4.39507e-11		-0.20903	-0.00304	-0.00506	-0.01323	0.00649
-0.21006	-4.80052e-11	-5.32477e-11	-6.30106e-11	-4.18124e-11		-0.21006	-0.00229	0.01229	-0.01988	-0.02324
-0.21095	-4.92719e-11	-5.24646e-11	-6.45338e-11	-4.008e-11		-0.21095	0.00144	0.0191	-0.01423	-0.01534
-0.21198	-4.73359e-11	-5.29e-11	-6.35064e-11	-4.22275e-11		-0.21198	-0.01224	0.00896	-0.00199	-0.01791
-0.213	-4.8863e-11	-5.40079e-11	-6.46991e-11	-4.3359e-11		-0.213	0.01734	0.0023	0.00171	-0.00635
-0.2139	-4.87758e-11	-5.30443e-11	-6.21528e-11	-4.29275e-11		-0.2139	-0.0181	0.01566	0.00594	-0.00108
-0.21479	-4.91409e-11	-5.35263e-11	-6.28206e-11	-4.23616e-11		-0.21479	0.01605	0.01318	-0.00496	-0.01365
-0.21581	-4.93782e-11	-5.54454e-11	-6.43696e-11	-4.20953e-11		-0.21581	0.02092	-0.01304	-0.00311	-0.00768
-0.21684	-4.9092e-11	-5.5082e-11	-6.21781e-11	-4.07267e-11		-0.21684	0.01393	-0.01154	0.0053	-0.00139
-0.21773	-4.86202e-11	-5.1753e-11	-6.52739e-11	-4.28487e-11		-0.21773	0.01168	0.00493	0.01545	-0.00813
-0.21876	-4.79537e-11	-5.29771e-11	-6.55512e-11	-4.09995e-11		-0.21876	-0.00968	0.01008	0.02723	-0.01855
-0.21965	-4.78409e-11	-5.33437e-11	-6.68696e-11	-4.16827e-11		-0.21965	0.01177	-0.00342	0.02167	-0.01125
-0.22068	-4.87954e-11	-5.17413e-11	-6.89335e-11	-4.12717e-11		-0.22068	0.00217	-0.01492	0.00406	-0.00186
-0.22157	-4.77134e-11	-5.21707e-11	-6.49089e-11	-4.31658e-11		-0.22157	0.00239	0.00607	-0.000613664	-0.0048
-0.2226	-4.89797e-11	-5.28188e-11	-6.47142e-11	-4.16353e-11		-0.2226	-0.00772	-0.00698	0.01005	-0.01707
-0.22362	-4.80476e-11	-5.2275e-11	-6.52607e-11	-4.01583e-11		-0.22362	-0.02155	-0.02981	0.00979	-0.000938301
-0.22452	-4.95632e-11	-5.351e-11	-6.50131e-11	-4.17059e-11		-0.22452	0.026	-0.05314	-0.0061	-0.01175
-0.22554	-4.83674e-11	-5.33517e-11	-6.3392e-11	-4.17062e-11		-0.22554	0.000184605	-0.04811	0.00898	0.00586
-0.22657	-4.78541e-11	-5.27354e-11	-6.09159e-11	-4.14513e-11		-0.22657	-0.03132	-0.02746	0.01963	-0.0071
-0.22759	-4.78529e-11	-5.34159e-11	-6.41176e-11	-4.0016e-11		-0.22759	-0.02075	-0.00648	0.01319	-0.01294
-0.22848	-4.8056e-11	-5.36054e-11	-6.59308e-11	-4.24331e-11		-0.22848	-0.00628	-0.01221	-0.0077	-0.012
-0.22951	-4.8115e-11	-5.40378e-11	-6.47239e-11	-4.08126e-11		-0.22951	-0.00358	-0.04719	0.00505	-0.00837
-0.23053	-4.76737e-11	-5.33485e-11	-6.5392e-11	-4.42208e-11		-0.23053	-0.0139	-0.05609	0.01378	-0.00745
-0.23143	-4.79628e-11	-5.23379e-11	-6.57877e-11	-4.15359e-11		-0.23143	-0.01321	-0.0331	0.00411	-0.01442
-0.23245	-4.79541e-11	-5.37461e-11	-6.61017e-11	-4.16281e-11		-0.23245	-0.01733	-0.03258	-0.00503	-0.00321
-0.23335	-4.86036e-11	-5.39404e-11	-6.55396e-11	-4.04164e-11		-0.23335	0.0084	-0.03291	0.00184	-0.00964
-0.23437	-4.80328e-11	-5.37484e-11	-6.70926e-11	-4.28096e-11		-0.23437	0.00868	-0.01106	0.01372	-0.01675
-0.2354	-4.83737e-11	-5.27668e-11	-6.57867e-11	-4.21941e-11		-0.2354	0.000588396	-0.00854	0.0164	-0.01037
-0.23642	-4.84081e-11	-5.27499e-11	-6.48782e-11	-4.19547e-11		-0.23642	-0.02726	-0.03872	0.00693	-0.01117
-0.23732	-4.71874e-11	-5.28379e-11	-6.52644e-11	-4.17531e-11		-0.23732	-0.02018	-0.04485	0.000115004	-0.00596
-0.23834	-4.70278e-11	-5.25522e-11	-6.1938e-11	-4.10132e-11		-0.23834	-0.0031	-0.02905	-0.00594	-0.02252
-0.23937	-4.74696e-11	-5.27948e-11	-6.47917e-11	-4.06749e-11		-0.23937	-0.00665	-0.03021	0.00464	-0.00401
-0.24026	-4.89426e-11	-5.32618e-11	-6.55796e-11	-4.30211e-11		-0.24026	0.00536	-0.02347	0.01426	-0.00284
-0.24129	-4.82882e-11	-5.29135e-11	-6.52362e-11	-4.21153e-11		-0.24129	0.01391	0.00199	0.02815	-0.0093
-0.24231	-4.79617e-11	-5.18613e-11	-6.53923e-11	-3.99108e-11		-0.24231	0.00606	0.0285	0.01237	-0.00638
-0.24321	-4.81629e-11	-5.15784e-11	-6.55028e-11	-4.2014e-11		-0.24321	-0.01655	0.01981	-0.00472	-0.01523
-0.24423	-4.88437e-11	-5.24946e-11	-6.4606e-11	-4.18721e-11		-0.24423	-0.00179	0.00144	0.01456	0.0022
-0.24526	-4.79392e-11	-5.14869e-11	-6.36074e-11	-4.30203e-11		-0.24526	-0.01007	-0.00308	0.02321	0.00207
-0.24615	-4.80417e-11	-5.28429e-11	-6.53372e-11	-4.15203e-11		-0.24615	-0.00588	0.02193	0.01058	-0.00153
-0.24717	-4.88485e-11	-5.44906e-11	-6.55659e-11	-4.11353e-11		-0.24717	-0.02975	0.02762	0.00211	-0.01557
-0.24807	-4.82868e-11	-5.30205e-11	-6.48483e-11	-4.13147e-11		-0.24807	0.01798	-0.000768821	0.0136	-0.01535
-0.24909	-4.78147e-11	-5.33669e-11	-6.54793e-11	-4.30944e-11		-0.24909	-0.00877	-0.03542	0.01039	-0.0014
-0.25012	-4.69809e-11	-5.2258e-11	-6.43113e-11	-4.25541e-11		-0.25012	-0.00294	-0.0074	0.00628	-0.00833
-0.25114	-4.74722e-11	-5.33291e-11	-6.39502e-11	-4.43634e-11		-0.25114	-0.0098	0.02463	0.0118	-0.01015
-0.25204	-4.7063e-11	-5.30994e-11	-6.34296e-11	-4.07968e-11		-0.25204	-0.00287	0.0131	0.00721	-0.01237
-0.25306	-4.81389e-11	-5.24913e-11	-6.37504e-11	-4.18052e-11		-0.25306	0.0157	-0.0376	0.01489	-0.00837
-0.25409	-4.81421e-11	-5.33148e-11	-6.44712e-11	-4.1316e-11		-0.25409	-0.01293	-0.03611	0.03009	-0.0111
-0.25511	-4.75234e-11	-5.26507e-11	-6.32083e-11	-4.40183e-11		-0.25511	-0.02165	0.00557	0.0318	-0.01388
-0.25614	-4.85165e-11	-5.18201e-11	-6.36593e-11	-4.35868e-11		-0.25614	-0.03153	0.03667	0.01163	-0.01981
-0.25703	-4.79582e-11	-5.24571e-11	-6.24813e-11	-4.17195e-11		-0.25703	-0.01256	-0.00771	0.0098	-0.01186
-0.25806	-4.8081e-11	-5.24354e-11	-6.19216e-11	-4.26489e-11		-0.25806	0.00662	-0.04885	0.01066	0.0038
-0.25895	-4.85184e-11	-5.30684e-11	-6.29919e-11	-4.14704e-11		-0.25895	-0.03312	-0.01679	0.00598	-0.01371
-0.25998	-4.809e-11	-5.24881e-11	-6.32257e-11	-4.16532e-11		-0.25998	-0.00361	-0.01009	0.01212	-0.01156
-0.261	-4.79143e-11	-5.07843e-11	-6.16674e-11	-4.25186e-11		-0.261	0.01402	-0.03577	0.01418	-0.00176
-0.2619	-4.92857e-11	-5.16002e-11	-6.218e-11	-4.23841e-11		-0.2619	0.01104	-0.02607	-0.00283	-0.00155
-0.26292	-4.79103e-11	-5.22258e-11	-6.07274e-11	-4.36038e-11		-0.26292	0.00661	0.00752	-0.01397	-0.00161
-0.26381	-4.80903e-11	-5.23986e-11	-6.28326e-11	-4.24219e-11		-0.26381	-0.03635	-0.01631	0.01228	-0.00337
-0.26484	-4.90639e-11	-5.17904e-11	-6.51377e-11	-4.42285e-11		-0.26484	0.000893977	-0.0126	0.01548	-0.00411
-0.26573	-4.79844e-11	-5.28561e-11	-6.69064e-11	-4.34693e-11		-0.26573	-0.01391	-0.00761	0.00843	0.00293
-0.26676	-4.81093e-11	-5.19382e-11	-6.30124e-11	-4.39157e-11		-0.26676	0.0092	-0.03074	0.00796	-0.01397
-0.26765	-4.76802e-11	-5.2608e-11	-6.33208e-11	-4.29347e-11		-0.26765	0.00643	-0.0544	0.02893	-0.01193
-0.26868	-4.78388e-11	-5.44054e-11	-6.41635e-11	-4.4383e-11		-0.26868	0.01038	-0.02176	0.03093	-0.01992
-0.2697	-4.70492e-11	-5.30601e-11	-6.46011e-11	-4.31113e-11		-0.2697	-0.00758	-0.00155	0.02116	-0.0107
-0.2706	-4.8047e-11	-5.33832e-11	-6.31538e-11	-4.32958e-11		-0.2706	-0.02352	0.00542	-0.00781	-0.00459
-0.27162	-4.69817e-11	-5.23477e-11	-6.3064e-11	-4.34116e-11		-0.27162	-0.01204	-0.01016	-0.0083	-0.0169
-0.27252	-4.79502e-11	-5.16169e-11	-6.24718e-11	-4.4345e-11		-0.27252	0.00291	-0.00493	0.00623	-0.01036
-0.27354	-4.77459e-11	-5.41668e-11	-6.2922e-11	-4.36831e-11		-0.27354	-0.00492	0.01235	0.00335	-0.00337
-0.27457	-4.76927e-11	-5.19068e-11	-6.50583e-11	-4.41816e-11		-0.27457	-0.02808	0.03188	-0.00758	-0.02156
-0.27559	-4.76326e-11	-5.19368e-11	-6.0689e-11	-4.22277e-11		-0.27559	-0.01218	0.000441707	-0.00281	-0.02278
-0.27648	-4.74072e-11	-5.04889e-11	-6.26366e-11	-4.43656e-11		-0.27648	0.00549	-0.033	0.00522	6.11494e-06
-0.27738	-4.72773e-11	-5.04749e-11	-6.26009e-11	-4.35389e-11		-0.27738	-0.01035	-0.019	0.000269423	0.000479847
-0.2784	-4.79116e-11	-5.14918e-11	-6.29801e-11	-4.27587e-11		-0.2784	0.00655	0.0245	0.00574	-0.01302
-0.2793	-4.71107e-11	-5.24486e-11	-6.4171e-11	-4.32379e-11		-0.2793	-0.00365	0.01908	0.01171	-0.01761
-0.28032	-4.7724e-11	-5.11093e-11	-6.3044e-11	-4.3233e-11		-0.28032	-0.01227	-0.00448	0.00432	-0.00585
-0.28122	-4.70582e-11	-5.20033e-11	-6.2704e-11	-4.34556e-11		-0.28122	0.03852	-0.01608	-0.002	-0.01019
-0.28211	-4.73359e-11	-5.31958e-11	-6.53651e-11	-4.04408e-11		-0.28211	-0.02142	-0.0076	0.01077	-0.01031
-0.28314	-4.80883e-11	-5.13588e-11	-6.1537e-11	-4.31796e-11		-0.28314	-0.0171	-0.00496	0.0131	-0.02214
-0.28403	-4.70991e-11	-5.2129e-11	-6.32075e-11	-4.08102e-11		-0.28403	0.0034	0.000708901	-0.00164	-0.01681
-0.28492	-4.75374e-11	-5.27396e-11	-6.30746e-11	-4.35514e-11		-0.28492	0.01811	-0.0259	-0.00893	-0.01253
-0.28595	-4.76292e-11	-5.09322e-11	-6.18325e-11	-4.38174e-11		-0.28595	0.00311	-0.02165	0.00667	-0.00731
-0.28684	-4.81997e-11	-5.24117e-11	-6.30265e-11	-4.0537e-11		-0.28684	-0.04059	-0.00419	0.01488	-0.00724
-0.28787	-4.69337e-11	-5.23126e-11	-6.18125e-11	-4.25068e-11		-0.28787	0.02536	-0.00121	-0.0046	-0.01324
-0.28876	-4.79003e-11	-5.27431e-11	-6.52311e-11	-4.28184e-11		-0.28876	-0.00722	-0.02775	-0.01077	-0.00954
-0.28979	-4.79933e-11	-5.13921e-11	-6.58697e-11	-4.13756e-11		-0.28979	-0.00753	-0.02129	0.00326	-0.01068
-0.29068	-4.80128e-11	-5.21055e-11	-6.40738e-11	-4.22674e-11		-0.29068	-0.00112	-0.0001854	0.0262	-0.0089
-0.29171	-4.77822e-11	-5.13588e-11	-6.26538e-11	-4.24937e-11		-0.29171	-0.01569	6.843e-05	0.00904	-0.00741
-0.2926	-4.76133e-11	-5.09314e-11	-6.43522e-11	-4.44303e-11		-0.2926	-0.02162	-0.01215	-0.01167	-0.02105
-0.29363	-4.78662e-11	-5.26873e-11	-6.14025e-11	-4.41607e-11		-0.29363	-0.02028	-0.04182	-0.00718	-0.00915
-0.29452	-4.63173e-11	-5.35294e-11	-6.23699e-11	-4.18451e-11		-0.29452	-0.00483	-0.04985	0.00306	-0.01825
-0.29541	-4.72051e-11	-5.37814e-11	-6.04469e-11	-4.32753e-11		-0.29541	-0.00527	-0.03417	0.000135693	-0.00264
-0.29631	-4.78106e-11	-5.29848e-11	-6.50236e-11	-4.57421e-11		-0.29631	0.00564	-0.00835	-0.00411	-0.01734
-0.29733	-4.75804e-11	-5.30936e-11	-6.36354e-11	-4.14902e-11		-0.29733	-0.00434	0.00482	-0.00725	-0.00774
-0.29823	-4.73346e-11	-5.26501e-11	-6.41262e-11	-4.35296e-11		-0.29823	-0.02963	0.01296	-0.01902	-0.00795
-0.29912	-4.6528e-11	-5.26241e-11	-6.25938e-11	-4.06897e-11		-0.29912	0.00329	-0.00327	-0.01076	-0.01835
-0.30002	-4.77868e-11	-5.32706e-11	-6.13814e-11	-4.1074e-11		-0.30002	-0.00242	-0.00665	0.0112	-0.01367
-0.30091	-4.88201e-11	-5.32956e-11	-6.29982e-11	-4.24853e-11		-0.30091	-0.01819	-0.00356	0.01444	-0.00129
-0.30193	-4.8343e-11	-5.29796e-11	-6.11479e-11	-3.96226e-11		-0.30193	-0.05469	0.00257	0.01103	-0.01155
-0.30283	-4.9237e-11	-5.25044e-11	-6.29297e-11	-4.03845e-11		-0.30283	0.02507	-0.02543	0.000633602	-0.01945
-0.30372	-4.84241e-11	-5.23847e-11	-6.54861e-11	-4.24655e-11		-0.30372	0.01799	-0.03703	-0.0017	-0.01118
-0.30475	-4.75575e-11	-5.25151e-11	-6.19176e-11	-4.11763e-11		-0.30475	-0.01392	-0.01168	-0.00396	-0.00631
-0.30564	-4.83706e-11	-5.2187e-11	-6.28224e-11	-4.32455e-11		-0.30564	-0.01798	0.01982	0.00144	-0.01189
-0.30654	-4.70081e-11	-5.38166e-11	-6.34389e-11	-4.06131e-11		-0.30654	-0.01751	0.02322	-0.00328	-0.01468
-0.30743	-4.75648e-11	-5.24145e-11	-6.33229e-11	-4.07726e-11		-0.30743	0.01804	-0.01303	-0.01426	-0.01365
-0.30832	-4.78611e-11	-5.32047e-11	-6.33977e-11	-4.34268e-11		-0.30832	0.00855	-0.01593	0.00785	-0.00441
-0.30922	-4.82281e-11	-5.32618e-11	-6.28249e-11	-4.17759e-11		-0.30922	-0.00873	0.00868	0.00348	-0.01045
-0.30998	-4.80258e-11	-5.54395e-11	-6.43721e-11	-4.3236e-11		-0.30998	-0.0224	0.01966	0.00409	-0.01047
-0.31101	-4.82255e-11	-5.40062e-11	-6.20842e-11	-4.20213e-11		-0.31101	-0.00311	0.00155	-0.01182	-0.01292
-0.3119	-4.84312e-11	-5.33214e-11	-6.21574e-11	-4.25382e-11		-0.3119	0.02811	-0.03248	-0.00464	-0.01131
-0.31266	-4.7917e-11	-5.24994e-11	-6.26078e-11	-4.13951e-11		-0.31266	-0.01523	-0.02562	-0.00913	-0.01882
-0.31356	-4.78931e-11	-5.32443e-11	-6.13407e-11	-4.3218e-11		-0.31356	-0.02188	-0.00743	-0.00136	-0.01666
-0.31445	-4.75809e-11	-5.276e-11	-6.36391e-11	-4.10296e-11		-0.31445	0.00983	0.00071081	0.00354	-0.01142
-0.31535	-4.8072e-11	-5.16802e-11	-6.38224e-11	-4.03132e-11		-0.31535	-0.02396	-0.00682	-0.00991	-0.00601
-0.31624	-4.78638e-11	-5.15731e-11	-6.35268e-11	-4.12572e-11		-0.31624	-0.01962	0.00447	-0.01723	-0.01211
-0.31713	-4.82134e-11	-5.28522e-11	-6.21211e-11	-4.14354e-11		-0.31713	-0.01226	-0.00369	0.0044	-0.01541
-0.31803	-4.78012e-11	-5.25322e-11	-6.3737e-11	-4.15623e-11		-0.31803	-0.01009	-0.00299	0.03088	-0.00351
-0.31892	-4.86432e-11	-5.30662e-11	-6.25731e-11	-4.20279e-11		-0.31892	-0.02223	0.00521	0.03548	-0.01186
-0.31969	-4.81165e-11	-5.35167e-11	-6.14982e-11	-4.28687e-11		-0.31969	-0.01281	0.01759	0.00927	-0.01356
-0.32058	-4.79211e-11	-5.33465e-11	-6.1605e-11	-4.25585e-11		-0.32058	0.0068	-0.01927	0.00254	-0.01196
-0.32147	-4.70692e-11	-5.35332e-11	-6.1545e-11	-4.12243e-11		-0.32147	-0.01136	-0.02271	0.0032	-0.00234
-0.32224	-4.79192e-11	-5.30084e-11	-6.16086e-11	-4.18457e-11		-0.32224	0.00137	-0.00811	0.00861	-0.01311
-0.32313	-4.76532e-11	-5.23905e-11	-6.24752e-11	-4.27629e-11		-0.32313	-0.00949	0.01007	0.00254	-0.01231
-0.32403	-4.76284e-11	-5.14535e-11	-6.09683e-11	-4.25033e-11		-0.32403	-0.00156	-0.01041	-0.0088	-0.00873
-0.32479	-4.79091e-11	-5.20968e-11	-6.45551e-11	-4.50415e-11		-0.32479	0.000484692	-0.01464	-0.0043	-0.0151
-0.32568	-4.81838e-11	-5.32437e-11	-6.47829e-11	-4.18579e-11		-0.32568	0.01906	-0.01102	0.00391	-0.00983
-0.32645	-4.77148e-11	-5.16183e-11	-6.336e-11	-4.19264e-11		-0.32645	-0.03403	0.00943	-0.00139	-0.00918
-0.32734	-4.72587e-11	-5.17324e-11	-6.41544e-11	-4.14143e-11		-0.32734	-0.02123	0.01765	-0.00969	-0.01739
-0.3281	-4.80279e-11	-5.37051e-11	-6.31201e-11	-4.17691e-11		-0.3281	0.01324	0.00617	-0.00352	-0.02136
-0.329	-4.68194e-11	-5.40402e-11	-6.25965e-11	-3.94957e-11		-0.329	-0.00523	-0.02689	0.00341	-7.9432e-05
-0.32976	-4.75539e-11	-5.27917e-11	-6.25427e-11	-4.23871e-11		-0.32976	-0.01281	-0.01239	-0.00562	-0.01458
-0.33065	-4.75957e-11	-5.32037e-11	-6.2598e-11	-4.16799e-11		-0.33065	-0.0011	-0.00484	-0.00282	-0.02014
-0.33142	-4.84153e-11	-5.36866e-11	-5.91692e-11	-3.90358e-11		-0.33142	-0.00071588	-0.01887	-0.0105	-0.01375
-0.33231	-4.73046e-11	-5.20573e-11	-6.03267e-11	-4.36394e-11		-0.33231	0.01898	-0.03444	-0.0075	-0.0131
-0.33321	-4.70246e-11	-5.16273e-11	-6.3166e-11	-4.19626e-11		-0.33321	-0.000846865	0.0011	0.00172	-0.01357
-0.33397	-4.70065e-11	-5.37809e-11	-6.14532e-11	-4.0323e-11		-0.33397	-0.01783	0.03635	0.01271	-0.01788
-0.33486	-4.76338e-11	-5.10335e-11	-5.97025e-11	-4.36584e-11		-0.33486	-0.01908	0.01891	0.00926	-0.01261
-0.33563	-4.641e-11	-5.16775e-11	-6.04729e-11	-4.10917e-11		-0.33563	-0.00961	-0.00898	0.00938	-0.0159
-0.33652	-4.7059e-11	-5.16176e-11	-5.97102e-11	-4.2458e-11		-0.33652	-0.00711	-0.02915	0.01594	-0.00999
-0.33728	-4.76742e-11	-5.25813e-11	-6.12388e-11	-4.29817e-11		-0.33728	-0.02826	0.00504	0.00661	-0.01033
-0.33818	-4.669e-11	-5.13384e-11	-6.06557e-11	-4.20457e-11		-0.33818	-0.02735	0.01685	0.00896	-0.02083
-0.33907	-4.72679e-11	-5.0708e-11	-6.38548e-11	-4.21866e-11		-0.33907	-0.00409	0.00177	0.00286	-0.00697
-0.33983	-4.80288e-11	-5.19089e-11	-6.13424e-11	-4.15795e-11		-0.33983	-0.01216	-0.02016	-0.00726	-0.00466
-0.34073	-4.76944e-11	-5.17692e-11	-5.99933e-11	-3.98475e-11		-0.34073	-0.00624	-0.00347	0.00613	-0.02269
-0.34149	-4.78185e-11	-5.00133e-11	-6.15892e-11	-4.23063e-11		-0.34149	-0.01825	0.00341	0.01542	-0.01175
-0.34239	-4.82216e-11	-5.06973e-11	-6.17434e-11	-4.35507e-11		-0.34239	-0.00243	-0.03122	0.01112	-0.00523
-0.34315	-4.77365e-11	-5.133e-11	-6.01708e-11	-4.11508e-11		-0.34315	-0.00675	-0.0455	-0.01204	-0.01279
-0.34404	-4.84105e-11	-5.14946e-11	-6.04451e-11	-4.01321e-11		-0.34404	0.00184	-0.03607	0.00174	-0.02072
-0.34494	-4.81499e-11	-5.16387e-11	-6.39097e-11	-4.07483e-11		-0.34494	0.00297	-0.02544	0.000883149	-0.0136
-0.3457	-4.90023e-11	-5.15331e-11	-5.86916e-11	-4.19509e-11		-0.3457	-0.00568	-0.00253	0.00354	-0.00282
-0.34659	-4.75895e-11	-5.1766e-11	-5.97409e-11	-4.10817e-11		-0.34659	-0.01934	0.01952	-0.00407	-0.01145
-0.34749	-4.68053e-11	-5.14459e-11	-6.14057e-11	-4.1364e-11		-0.34749	-0.00108	0.02873	-0.01129	-0.0163
-0.34825	-4.72584e-11	-5.05386e-11	-5.86522e-11	-4.23883e-11		-0.34825	-0.01629	-0.00463	-0.01043	-0.00978
-0.34915	-4.72076e-11	-4.87485e-11	-5.9637e-11	-4.07295e-11		-0.34915	-0.00252	-0.03015	0.00696	-0.01111
-0.35004	-4.68165e-11	-5.04497e-11	-6.03099e-11	-4.11292e-11		-0.35004	-0.00546	-0.03424	-0.00161	-0.01191
-0.35093	-4.70751e-11	-5.15704e-11	-6.09771e-11	-4.10595e-11		-0.35093	-0.04251	-0.00779	-0.01431	-0.01702
-0.3517	-4.70304e-11	-5.07419e-11	-5.88988e-11	-4.02365e-11		-0.3517	-0.000699475	-0.00969	-0.01268	-0.01617
-0.35259	-4.71075e-11	-5.10909e-11	-6.07091e-11	-4.07858e-11		-0.35259	0.01097	-0.05668	0.00171	-0.01829
-0.35349	-4.66967e-11	-5.11228e-11	-6.10418e-11	-4.18898e-11		-0.35349	-0.00918	-0.04984	0.00432	-0.00915
-0.35438	-4.67728e-11	-5.20053e-11	-6.41827e-11	-4.25747e-11		-0.35438	-0.01154	-0.00103	0.00869	-0.01112
-0.35514	-4.70758e-11	-5.01924e-11	-6.45185e-11	-4.10967e-11		-0.35514	-0.01541	0.00129	-0.00333	-0.01987
-0.35591	-4.72831e-11	-5.01361e-11	-6.2197e-11	-4.28907e-11		-0.35591	-0.00786	-0.04592	-0.01397	-0.01227
-0.3568	-4.76937e-11	-4.9501e-11	-6.0516e-11	-4.14951e-11		-0.3568	0.00592	-0.04588	-0.01669	-0.01865
-0.35769	-4.61646e-11	-4.95812e-11	-6.24108e-11	-3.98212e-11		-0.35769	-0.00565	0.00809	0.00256	-0.01249
-0.35859	-4.62456e-11	-5.10756e-11	-6.23634e-11	-4.39931e-11		-0.35859	-0.02589	0.01927	-0.000641089	-0.02021
-0.35935	-4.69134e-11	-5.04487e-11	-6.14094e-11	-4.09455e-11		-0.35935	-0.03564	-0.000534286	-0.00161	-0.00978
-0.36025	-4.65379e-11	-5.00806e-11	-6.22989e-11	-4.09048e-11		-0.36025	0.02432	-0.02521	-0.01238	-0.01696
-0.36114	-4.59996e-11	-5.13618e-11	-6.47556e-11	-4.11241e-11		-0.36114	-0.01391	-0.01609	0.00572	-0.01545
-0.36203	-4.59073e-11	-5.00529e-11	-6.07974e-11	-4.07529e-11		-0.36203	-0.02157	0.02174	0.01314	-0.00433
-0.36293	-4.5976e-11	-5.06332e-11	-6.01667e-11	-4.07215e-11		-0.36293	-0.00529	0.03615	0.01557	-0.01616
-0.36382	-4.68651e-11	-5.09488e-11	-6.24889e-11	-4.19742e-11		-0.36382	-0.00469	0.0085	0.000258662	-0.00189
-0.36472	-4.70719e-11	-5.08983e-11	-6.12793e-11	-4.30973e-11		-0.36472	0.01179	-0.000937554	-0.00248	-0.01954
-0.36561	-4.64684e-11	-5.10666e-11	-6.24425e-11	-4.07821e-11		-0.36561	-0.01645	-0.00415	0.01361	-0.02139
-0.3665	-4.69125e-11	-5.1581e-11	-6.35574e-11	-4.2332e-11		-0.3665	0.00194	-0.006	0.01874	-0.00289
-0.36727	-4.71848e-11	-4.97876e-11	-6.15181e-11	-4.12742e-11		-0.36727	0.00291	-0.02014	0.02183	-0.01097
-0.36816	-4.63317e-11	-5.11329e-11	-6.14198e-11	-4.10845e-11		-0.36816	0.01414	-0.00711	0.01771	-0.01896
-0.36906	-4.58844e-11	-5.15414e-11	-6.31344e-11	-4.20057e-11		-0.36906	0.00492	-0.025	0.00935	-0.03178
-0.36995	-4.68058e-11	-5.17563e-11	-6.29253e-11	-4.1893e-11		-0.36995	-0.01773	-0.01706	-0.00334	-0.00256
-0.37084	-4.58678e-11	-5.32651e-11	-6.14732e-11	-4.10966e-11		-0.37084	-0.000284809	-0.01632	-0.000851747	-0.00786
-0.37174	-4.71515e-11	-5.02905e-11	-6.07343e-11	-4.41682e-11		-0.37174	0.01438	-0.01536	0.00412	-0.02214
-0.37263	-4.67803e-11	-5.12394e-11	-6.2057e-11	-4.0515e-11		-0.37263	-0.03194	-0.01824	-0.00304	-0.01561
-0.37353	-4.67812e-11	-5.15636e-11	-6.1469e-11	-4.19017e-11		-0.37353	-0.000208386	0.00492	-0.00401	-0.01722
-0.37442	-4.63943e-11	-5.18351e-11	-6.2129e-11	-4.14565e-11		-0.37442	0.0068	-0.00991	0.000886893	-0.00354
-0.37531	-4.67362e-11	-5.21521e-11	-5.95902e-11	-4.05883e-11		-0.37531	-0.00361	-0.04331	0.00151	-0.00999
-0.37621	-4.68805e-11	-5.0604e-11	-5.99404e-11	-4.27298e-11		-0.37621	-0.03897	-0.02114	0.00889	-0.02078
-0.3771	-4.66555e-11	-4.95495e-11	-6.39088e-11	-4.07863e-11		-0.3771	-0.00323	-0.01315	0.0078	-0.01521
-0.37787	-4.67434e-11	-5.10433e-11	-5.90575e-11	-4.26041e-11		-0.37787	0.00871	-0.0475	0.01196	-0.01245
-0.37889	-4.72222e-11	-4.90507e-11	-6.15385e-11	-4.15538e-11		-0.37889	-0.01582	-0.06061	0.01011	-0.01604
-0.37979	-4.78347e-11	-5.10385e-11	-6.19673e-11	-4.32926e-11		-0.37979	-0.01337	-0.00469	0.00819	-0.00892
-0.38068	-4.67285e-11	-5.17849e-11	-6.35191e-11	-4.19842e-11		-0.38068	0.00311	0.01701	-0.000202305	-0.00932
-0.38157	-4.64574e-11	-5.26968e-11	-6.24045e-11	-4.08495e-11		-0.38157	0.02303	-0.0168	-0.00162	-0.0137
-0.38247	-4.63667e-11	-5.09001e-11	-6.07613e-11	-4.2596e-11		-0.38247	0.02187	-0.02934	0.00352	-0.01387
-0.38336	-4.68251e-11	-5.216e-11	-6.08368e-11	-4.07043e-11		-0.38336	0.01251	-0.01577	0.00917	-0.00588
-0.38426	-4.66977e-11	-5.19093e-11	-6.01651e-11	-4.21481e-11		-0.38426	-0.02311	0.01122	0.01735	-0.00865
-0.38528	-4.66834e-11	-4.93207e-11	-6.12533e-11	-3.94406e-11		-0.38528	-0.00078681	0.00478	0.02547	-0.00486
-0.38617	-4.66314e-11	-5.03389e-11	-5.86616e-11	-4.08139e-11		-0.38617	0.02677	-0.00433	0.00991	-0.01971
-0.38707	-4.593e-11	-4.96421e-11	-6.2117e-11	-4.13432e-11		-0.38707	-0.01434	0.000519086	-0.00132	-0.0109
-0.38796	-4.68324e-11	-5.08383e-11	-6.27093e-11	-4.00232e-11		-0.38796	-0.03238	0.022	0.00152	-0.00465
-0.38886	-4.67289e-11	-5.26112e-11	-5.8489e-11	-3.99188e-11		-0.38886	0.02987	0.01317	0.02658	-0.00299
-0.38988	-4.62636e-11	-5.13349e-11	-5.88001e-11	-4.2713e-11		-0.38988	-0.0028	-0.00178	0.00226	-0.01414
-0.39078	-4.65913e-11	-5.00067e-11	-5.97323e-11	-4.05599e-11		-0.39078	0.00255	0.00768	-0.00762	-0.0242
-0.39167	-4.58791e-11	-4.94603e-11	-5.96994e-11	-4.08351e-11		-0.39167	-0.0147	0.01081	0.00773	-0.01148
-0.39256	-4.68642e-11	-5.23824e-11	-6.13135e-11	-4.00719e-11		-0.39256	-0.0013	0.00851	0.02115	-0.00167
-0.39346	-4.6845e-11	-5.01683e-11	-5.94455e-11	-4.26879e-11		-0.39346	-0.01275	0.01708	-0.00454	-0.01811
-0.39448	-4.6899e-11	-4.94633e-11	-6.07345e-11	-3.98015e-11		-0.39448	-0.02119	0.03529	-0.024	-0.01332
-0.39538	-4.61488e-11	-5.20484e-11	-6.17883e-11	-4.18128e-11		-0.39538	-0.00484	0.01822	-0.01298	-0.02381
-0.39627	-4.65677e-11	-5.07434e-11	-5.71612e-11	-4.20516e-11		-0.39627	-0.00631	-0.00338	0.0121	0.0074
-0.3973	-4.58468e-11	-4.87061e-11	-5.72608e-11	-4.14854e-11		-0.3973	0.0084	0.01029	0.02233	-0.00349
-0.39819	-4.68548e-11	-4.81854e-11	-5.76449e-11	-4.35932e-11		-0.39819	0.000784854	0.0122	0.00483	-0.02542
-0.39909	-4.69089e-11	-5.05983e-11	-6.01574e-11	-4.16145e-11		-0.39909	-0.02687	0.01735	-0.00761	-0.00472
-0.39998	-4.63058e-11	-5.04355e-11	-5.99482e-11	-4.1735e-11		-0.39998	0.00732	0.000652044	0.00554	-0.0084
-0.401	-4.58415e-11	-4.93377e-11	-5.82582e-11	-4.20598e-11		-0.401	0.00737	0.00816	0.00983	-0.0134
-0.4019	-4.63455e-11	-4.84578e-11	-6.26091e-11	-4.28416e-11		-0.4019	-0.03566	-0.00649	0.00273	-0.01497
-0.40279	-4.63658e-11	-4.91769e-11	-6.08485e-11	-4.0862e-11		-0.40279	-0.02937	-0.01447	0.02015	-0.01024
-0.40382	-4.6531e-11	-4.88337e-11	-5.99257e-11	-4.37705e-11		-0.40382	0.01812	-0.04336	0.02342	-0.02285
-0.40471	-4.5303e-11	-5.04527e-11	-5.87819e-11	-4.2593e-11		-0.40471	0.00354	-0.05555	0.01315	-0.01031
-0.40561	-4.5664e-11	-5.06824e-11	-6.11647e-11	-4.22894e-11		-0.40561	-0.01255	0.00312	0.00445	-0.00699
-0.40663	-4.56287e-11	-4.86225e-11	-5.96e-11	-4.08862e-11		-0.40663	-0.02191	0.02821	0.01383	-0.02318
-0.40752	-4.56559e-11	-4.994e-11	-5.93137e-11	-4.39277e-11		-0.40752	-0.00798	0.000382723	0.00701	-0.01315
-0.40855	-4.52348e-11	-5.06514e-11	-5.9756e-11	-4.10212e-11		-0.40855	0.0047	-0.03306	-0.00544	-0.00219
-0.40944	-4.55849e-11	-4.92741e-11	-5.94285e-11	-4.12083e-11		-0.40944	-0.00636	0.00582	0.00415	-0.01975
-0.41047	-4.64673e-11	-4.99632e-11	-6.18472e-11	-4.1889e-11		-0.41047	-0.01439	0.00477	0.01138	-0.01257
-0.41136	-4.50647e-11	-5.03003e-11	-5.78571e-11	-4.10116e-11		-0.41136	-0.02894	-0.02445	0.0084	-0.00601
-0.41226	-4.50429e-11	-5.014e-11	-5.86061e-11	-4.07936e-11		-0.41226	0.00829	-0.0366	-0.00536	-0.01025
-0.41328	-4.49002e-11	-5.01692e-11	-5.93822e-11	-4.07864e-11		-0.41328	0.0176	-0.02499	0.00448	-0.03227
-0.41418	-4.59287e-11	-4.98224e-11	-5.78896e-11	-4.18523e-11		-0.41418	-0.015	-0.01191	0.01827	-0.03088
-0.4152	-4.63376e-11	-5.01657e-11	-5.71922e-11	-4.35285e-11		-0.4152	0.00124	0.00283	0.01566	-0.00961
-0.4161	-4.55935e-11	-4.7825e-11	-5.73424e-11	-4.10302e-11		-0.4161	-0.00279	-0.00235	-0.00516	-0.0251
-0.41712	-4.49331e-11	-4.93839e-11	-5.72152e-11	-4.09127e-11		-0.41712	0.00436	-0.00592	-0.01372	-0.01321
-0.41801	-4.57721e-11	-4.8368e-11	-5.65184e-11	-4.35916e-11		-0.41801	0.00575	-0.02096	0.00268	-0.01845
-0.41904	-4.68421e-11	-4.84369e-11	-5.80113e-11	-4.24396e-11		-0.41904	-0.02666	-0.03999	0.02514	-0.01208
-0.41993	-4.57445e-11	-4.82564e-11	-5.83892e-11	-4.24174e-11		-0.41993	-0.01586	-0.04626	0.00928	-0.01755
-0.42096	-4.61548e-11	-4.96125e-11	-5.76497e-11	-4.13012e-11		-0.42096	0.00301	-0.02905	0.000766435	-0.02387
-0.42185	-4.63291e-11	-4.77736e-11	-6.06526e-11	-4.07895e-11		-0.42185	0.00428	-0.04439	0.0086	-0.02359
-0.42288	-4.53583e-11	-4.8711e-11	-5.9139e-11	-4.18319e-11		-0.42288	-0.01623	-0.06591	0.0283	-0.01088
-0.42377	-4.64216e-11	-4.99133e-11	-5.7328e-11	-4.14227e-11		-0.42377	0.00454	-0.0154	0.01162	-0.01065
-0.4248	-4.65533e-11	-5.0334e-11	-6.12896e-11	-4.08565e-11		-0.4248	0.000915801	0.02404	0.00417	-0.0166
-0.42582	-4.5463e-11	-4.91485e-11	-6.04905e-11	-4.06637e-11		-0.42582	-0.00981	0.03041	0.00709	-0.02793
-0.42672	-4.60523e-11	-4.97685e-11	-5.89958e-11	-4.21934e-11		-0.42672	-0.00734	0.01025	0.00747	-0.00656
-0.42774	-4.5446e-11	-4.76178e-11	-6.18839e-11	-3.90527e-11		-0.42774	-0.00289	-0.0123	0.01566	-0.01848
-0.42877	-4.5141e-11	-4.85448e-11	-6.16688e-11	-3.86952e-11		-0.42877	-0.00517	-0.00566	0.01498	-0.01957
-0.43005	-4.50324e-11	-4.74968e-11	-6.08437e-11	-4.09951e-11		-0.43005	-0.01304	0.01979	0.01415	-0.01965
-0.43095	-4.50201e-11	-4.93984e-11	-5.82338e-11	-4.03051e-11		-0.43095	-0.00833	0.03104	0.00176	-0.00813
-0.43184	-4.56278e-11	-4.83358e-11	-5.97421e-11	-4.04186e-11		-0.43184	0.01697	-0.01264	0.01359	-0.02295
-0.43273	-4.55185e-11	-4.82383e-11	-6.08077e-11	-3.97774e-11		-0.43273	-0.00792	-0.000477082	0.0196	-0.01804
-0.43376	-4.53085e-11	-4.9105e-11	-6.15149e-11	-4.03662e-11		-0.43376	0.00584	0.01431	0.01667	-0.01307
-0.43478	-4.56042e-11	-4.77092e-11	-5.82619e-11	-3.99406e-11		-0.43478	0.0057	0.00386	0.00435	-0.01881
-0.43568	-4.58412e-11	-4.95656e-11	-5.85795e-11	-4.11118e-11		-0.43568	0.00768	0.00559	-0.00909	-0.01066
-0.4367	-4.50624e-11	-4.84174e-11	-5.81724e-11	-4.11692e-11		-0.4367	0.0037	0.01049	-0.00508	-0.01235
-0.43773	-4.55634e-11	-4.82563e-11	-5.74376e-11	-4.13842e-11		-0.43773	-0.01023	0.01387	0.00403	-0.01602
-0.43862	-4.52969e-11	-4.73268e-11	-5.77354e-11	-3.88541e-11		-0.43862	-0.01249	-0.01538	0.00332	-0.01831
-0.43965	-4.50174e-11	-4.92081e-11	-5.56957e-11	-4.06451e-11		-0.43965	-0.00784	0.00514	0.00108	-0.00625
-0.44067	-4.50772e-11	-5.10066e-11	-5.76403e-11	-4.17581e-11		-0.44067	0.02934	0.00763	0.00855	-0.01841
-0.44157	-4.46791e-11	-4.86165e-11	-6.00642e-11	-3.88639e-11		-0.44157	0.01951	0.00391	0.02959	-0.02901
-0.44259	-4.49052e-11	-4.99643e-11	-5.90573e-11	-4.2065e-11		-0.44259	-0.043	-0.01757	0.02447	-0.01185
-0.44362	-4.52471e-11	-4.88735e-11	-5.71963e-11	-3.89832e-11		-0.44362	0.00244	-0.01825	0.00499	-0.01058
-0.44451	-4.53102e-11	-4.95225e-11	-5.67803e-11	-4.35014e-11		-0.44451	0.00818	-2.29127e-05	-0.00994	-0.02021
-0.44554	-4.55894e-11	-5.0911e-11	-5.6855e-11	-3.85338e-11		-0.44554	-0.00444	0.000199733	-0.00245	-0.02348
-0.44656	-4.60649e-11	-5.00367e-11	-5.88775e-11	-3.65597e-11		-0.44656	-0.00598	-0.01269	0.01141	-0.0139
-0.44746	-4.57822e-11	-4.93484e-11	-5.98872e-11	-4.00975e-11		-0.44746	0.00552	-0.02314	0.00803	-0.0106
-0.44848	-4.65584e-11	-4.94781e-11	-5.72757e-11	-4.02786e-11		-0.44848	-0.01017	-0.00286	0.01027	-0.02215
-0.44951	-4.47872e-11	-5.00194e-11	-5.92993e-11	-3.90776e-11		-0.44951	-0.00724	0.00852	0.01146	-0.01794
-0.45053	-4.52696e-11	-5.05313e-11	-5.772e-11	-3.86251e-11		-0.45053	0.00499	-0.00595	0.01681	-0.01116
-0.45142	-4.55196e-11	-5.1438e-11	-5.91312e-11	-4.16375e-11		-0.45142	-0.0024	-0.02363	0.0123	-0.01506
-0.45245	-4.51139e-11	-5.03493e-11	-5.60156e-11	-4.06387e-11		-0.45245	0.000773942	0.02173	0.0157	-0.00635
-0.45347	-4.59993e-11	-5.03133e-11	-5.69503e-11	-3.96412e-11		-0.45347	0.01181	0.0401	0.00517	-0.02315
-0.4545	-4.54705e-11	-4.96267e-11	-5.64836e-11	-3.78915e-11		-0.4545	-0.02322	0.01118	-0.01678	-0.01758
-0.45539	-4.53751e-11	-4.90644e-11	-5.82115e-11	-3.95881e-11		-0.45539	0.03533	-0.03348	-0.01112	-0.00369
-0.45642	-4.53148e-11	-4.90671e-11	-5.53812e-11	-3.99682e-11		-0.45642	-0.00534	-0.000404952	0.01089	-0.02038
-0.45744	-4.56323e-11	-4.80702e-11	-5.80343e-11	-3.97835e-11		-0.45744	0.00159	0.03764	0.01519	-0.01678
-0.45847	-4.53179e-11	-4.86135e-11	-5.61611e-11	-3.6729e-11		-0.45847	-0.01734	0.0307	-0.00325	-0.02254
-0.45936	-4.47267e-11	-5.06371e-11	-5.77525e-11	-3.92595e-11		-0.45936	-0.00586	-0.00274	0.000919799	0.000425565
-0.46039	-4.44059e-11	-5.07293e-11	-5.65944e-11	-3.85522e-11		-0.46039	0.01209	-0.04861	0.01783	-0.01404
-0.46141	-4.52377e-11	-4.79013e-11	-5.67286e-11	-3.78136e-11		-0.46141	0.000997643	-0.02924	0.01394	-0.01052
-0.46244	-4.5102e-11	-4.74913e-11	-5.47064e-11	-3.93257e-11		-0.46244	0.00277	0.00463	0.00635	-0.01252
-0.46346	-4.51607e-11	-4.71841e-11	-5.53103e-11	-3.94751e-11		-0.46346	-0.01822	0.00877	0.00772	-0.01015
-0.46449	-4.43728e-11	-4.89534e-11	-5.66298e-11	-3.71982e-11		-0.46449	0.00492	-0.00845	0.02039	-0.00951
-0.46551	-4.41017e-11	-4.74295e-11	-5.52974e-11	-3.69016e-11		-0.46551	0.00551	-0.01681	0.01974	-0.01945
-0.46654	-4.44342e-11	-4.76201e-11	-5.82312e-11	-3.99858e-11		-0.46654	0.00275	-0.0168	0.00588	-0.02305
-0.46743	-4.43163e-11	-4.8887e-11	-5.73222e-11	-3.96734e-11		-0.46743	-0.02498	-0.04047	0.00184	-0.01469
-0.46846	-4.46975e-11	-4.8292e-11	-5.8529e-11	-3.82935e-11		-0.46846	0.00715	-0.02181	0.00722	-0.02087
-0.46948	-4.40196e-11	-4.81997e-11	-5.94236e-11	-3.81208e-11		-0.46948	-0.00533	-0.00309	0.02096	-0.01352
-0.47051	-4.39697e-11	-4.77276e-11	-5.7973e-11	-3.83065e-11		-0.47051	-0.0128	0.000715574	0.01329	-0.01961
-0.47153	-4.41547e-11	-4.71272e-11	-5.63851e-11	-3.84336e-11		-0.47153	-0.01159	-0.02281	0.02035	-0.00439
-0.47256	-4.4023e-11	-4.87353e-11	-5.70824e-11	-3.55406e-11		-0.47256	-0.00284	-0.02379	0.01533	-0.01546
-0.47345	-4.39252e-11	-4.72598e-11	-5.53049e-11	-3.80714e-11		-0.47345	-0.00803	-0.0142	0.00641	-0.029
-0.47448	-4.39815e-11	-4.76439e-11	-5.77751e-11	-3.55747e-11		-0.47448	-0.02257	0.01045	-0.01307	-0.01443
-0.4755	-4.38576e-11	-4.96367e-11	-5.82301e-11	-3.74123e-11		-0.4755	-0.00643	-0.007	0.01361	-0.01039
-0.47639	-4.37399e-11	-4.77499e-11	-5.83863e-11	-3.7472e-11		-0.47639	-0.01221	-0.00816	0.02233	-0.02174
-0.47742	-4.41506e-11	-4.74486e-11	-5.63865e-11	-3.6963e-11		-0.47742	-0.00361	-0.00587	0.01476	-0.01803
-0.47844	-4.46479e-11	-4.8064e-11	-5.69183e-11	-3.78774e-11		-0.47844	-0.00448	0.01091	-0.00196	-0.02111
-0.47934	-4.44376e-11	-4.84534e-11	-5.74163e-11	-3.55897e-11		-0.47934	-0.02898	-0.03005	0.00723	-0.02298
-0.48036	-4.41488e-11	-4.71577e-11	-5.69094e-11	-3.58783e-11		-0.48036	-0.02004	-0.02116	0.01304	-0.0109
-0.48139	-4.31831e-11	-4.87363e-11	-5.76261e-11	-3.77853e-11		-0.48139	0.02708	0.02422	-0.00266	-0.01012
-0.48241	-4.29973e-11	-4.79867e-11	-5.77188e-11	-3.51806e-11		-0.48241	0.02737	0.03077	-0.02209	-0.01797
-0.48344	-4.33197e-11	-4.79925e-11	-5.71447e-11	-3.77191e-11		-0.48344	-0.03559	-0.01043	-0.02155	-0.0115
-0.48433	-4.35925e-11	-4.62195e-11	-5.68334e-11	-3.71122e-11		-0.48433	-0.00825	-0.01795	0.01525	-0.00701
-0.48536	-4.42135e-11	-4.81109e-11	-5.71774e-11	-3.77162e-11		-0.48536	0.00595	-0.02525	0.0358	-0.02475
-0.48638	-4.39691e-11	-4.75862e-11	-5.89511e-11	-3.53428e-11		-0.48638	-0.000464898	-0.02033	0.01546	-0.01704
-0.48741	-4.32128e-11	-4.67501e-11	-5.79204e-11	-3.50291e-11		-0.48741	-0.0196	-0.01433	0.01177	-0.00551
-0.4883	-4.39689e-11	-4.50782e-11	-5.74793e-11	-3.79727e-11		-0.4883	0.00585	-0.00433	0.02523	-0.01565
-0.48933	-4.36288e-11	-4.67057e-11	-5.61783e-11	-3.74234e-11		-0.48933	0.00864	-0.01658	0.02681	-0.01871
-0.49035	-4.24737e-11	-4.77001e-11	-5.70976e-11	-3.72235e-11		-0.49035	-0.01348	-0.0016	0.00862	-0.00902
-0.49125	-4.3313e-11	-4.56689e-11	-5.59875e-11	-3.78396e-11		-0.49125	-0.00663	-0.00525	0.00725	-0.00105
-0.49227	-4.39163e-11	-4.64228e-11	-5.64597e-11	-3.41711e-11		-0.49227	-0.02186	-0.02731	0.000318026	-0.01012
-0.4933	-4.32992e-11	-4.71072e-11	-5.46481e-11	-3.66254e-11		-0.4933	0.0205	-0.01561	-0.00588	-0.00842
-0.49432	-4.41403e-11	-4.74088e-11	-5.69301e-11	-3.59344e-11		-0.49432	0.00546	-0.0157	-0.00167	-0.02087
-0.49535	-4.50315e-11	-4.64938e-11	-5.73405e-11	-3.42946e-11		-0.49535	-0.02173	-0.00622	0.00639	-0.01655
-0.49624	-4.38814e-11	-4.67121e-11	-5.4982e-11	-3.52111e-11		-0.49624	-0.02926	-0.0051	0.01292	-0.01144
-0.49727	-4.43141e-11	-4.48368e-11	-5.3299e-11	-3.63217e-11		-0.49727	-0.015	0.00574	0.00466	-0.01764
-0.49816	-4.41563e-11	-4.45412e-11	-5.43237e-11	-3.45805e-11		-0.49816	-0.00333	-0.02352	-0.00683	-0.02833
-0.49918	-4.34124e-11	-4.66266e-11	-5.3764e-11	-3.52137e-11		-0.49918	-0.04799	-0.000302359	0.00476	-0.01817
-0.50021	-4.36631e-11	-4.56797e-11	-5.44354e-11	-3.5045e-11		-0.50021	-0.01382	0.03421	0.01415	-0.00327
-0.5011	-4.34944e-11	-4.59111e-11	-5.63831e-11	-3.39662e-11		-0.5011	-0.02204	0.05169	-0.00235	-0.02279
-0.50213	-4.3308e-11	-4.56754e-11	-5.48291e-11	-3.27144e-11		-0.50213	-0.02328	0.01681	-0.01577	-0.01635
-0.50302	-4.32882e-11	-4.38549e-11	-5.44992e-11	-3.31779e-11		-0.50302	-0.01112	0.01476	0.00309	-0.0151
-0.50405	-4.34956e-11	-4.553e-11	-5.53426e-11	-3.26292e-11		-0.50405	-0.03919	0.01734	0.01546	-0.02038
-0.50494	-4.35007e-11	-4.71121e-11	-5.54448e-11	-3.46156e-11		-0.50494	-0.01086	0.03717	0.00433	-0.01924
-0.50597	-4.26526e-11	-4.70535e-11	-5.48398e-11	-3.47544e-11		-0.50597	-0.02083	0.0202	0.00346	-0.01966
-0.50686	-4.30326e-11	-4.46328e-11	-5.73986e-11	-3.34589e-11		-0.50686	-0.02213	0.00599	0.00914	-0.01806
-0.50789	-4.21521e-11	-4.43994e-11	-5.49569e-11	-3.12758e-11		-0.50789	0.00637	-0.02869	0.02814	-0.01792
-0.50878	-4.32875e-11	-4.471e-11	-5.44328e-11	-3.31698e-11		-0.50878	-0.01881	-0.00695	0.01524	-0.02736
-0.5098	-4.27804e-11	-4.42509e-11	-5.58009e-11	-3.16622e-11		-0.5098	-0.01646	0.01934	0.01132	-0.01245
-0.5107	-4.27113e-11	-4.51932e-11	-5.60152e-11	-3.45414e-11		-0.5107	-0.02996	0.01272	0.00817	-0.01281
-0.51172	-4.24548e-11	-4.56536e-11	-5.58819e-11	-3.33737e-11		-0.51172	-0.00392	-0.02483	0.00657	-0.00895
-0.51262	-4.32837e-11	-4.51843e-11	-5.80141e-11	-3.33507e-11		-0.51262	0.0229	-0.00906	0.00219	-0.02626
-0.51364	-4.30039e-11	-4.43474e-11	-5.80923e-11	-3.20402e-11		-0.51364	-0.00287	0.01446	-0.00419	-0.02659
-0.51454	-4.32981e-11	-4.603e-11	-5.78326e-11	-3.29458e-11		-0.51454	-0.02887	0.00123	0.00344	-0.01164
-0.51556	-4.19354e-11	-4.54144e-11	-5.59425e-11	-3.38027e-11		-0.51556	-0.02195	-0.01298	0.00787	-0.01743
-0.51646	-4.16351e-11	-4.63747e-11	-5.64475e-11	-3.1284e-11		-0.51646	0.01723	-0.02553	-0.000440698	-0.02236
-0.51748	-4.15787e-11	-4.49903e-11	-5.51575e-11	-3.16492e-11		-0.51748	0.00709	-0.02764	0.00139	-0.02099
-0.51838	-4.19868e-11	-4.56459e-11	-5.43888e-11	-3.21551e-11		-0.51838	-0.00419	-0.02071	0.0126	-0.0031
-0.5194	-4.27181e-11	-4.49666e-11	-5.61864e-11	-3.10403e-11		-0.5194	-0.01493	0.00674	0.03108	-0.0089
-0.52029	-4.21362e-11	-4.52531e-11	-5.43291e-11	-3.05218e-11		-0.52029	-0.01297	0.000832884	0.00468	-0.01448
-0.52119	-4.2796e-11	-4.59478e-11	-5.49222e-11	-3.10982e-11		-0.52119	-0.01356	-0.00401	0.00319	-0.01971
-0.52221	-4.1891e-11	-4.52813e-11	-5.33397e-11	-2.99624e-11		-0.52221	-0.00341	-0.00789	0.01829	-0.01324
-0.52311	-4.20637e-11	-4.4883e-11	-5.42584e-11	-2.94865e-11		-0.52311	-0.03212	-0.02494	0.01487	-0.01461
-0.524	-4.16381e-11	-4.51896e-11	-5.30757e-11	-3.11108e-11		-0.524	-0.00224	-0.00234	0.0062	-0.01813
-0.52503	-4.32889e-11	-4.5604e-11	-5.39869e-11	-3.03134e-11		-0.52503	0.01636	0.00894	0.000390584	-0.02143
-0.52592	-4.18396e-11	-4.4772e-11	-5.31838e-11	-3.10024e-11		-0.52592	-0.000519385	-0.01739	0.01862	-0.01288
-0.52695	-4.20786e-11	-4.4855e-11	-5.3924e-11	-3.09053e-11		-0.52695	-0.00556	-0.03549	0.01467	-0.02145
-0.52784	-4.14541e-11	-4.56103e-11	-5.52949e-11	-2.83171e-11		-0.52784	0.00684	0.00584	0.01603	-0.01303
-0.52873	-4.2224e-11	-4.58919e-11	-5.36069e-11	-2.9034e-11		-0.52873	0.00181	0.0273	0.00793	-0.01659
-0.52976	-4.16124e-11	-4.51069e-11	-5.3746e-11	-2.84773e-11		-0.52976	-0.00378	0.00832	0.00933	-0.01762
-0.53065	-4.15461e-11	-4.51293e-11	-5.44935e-11	-2.80268e-11		-0.53065	-0.00529	0.00423	0.02117	-0.0051
-0.53155	-4.20465e-11	-4.52734e-11	-5.53522e-11	-2.78666e-11		-0.53155	0.00889	0.03073	0.02756	-0.02755
-0.53257	-4.07116e-11	-4.61237e-11	-5.34482e-11	-3.01205e-11		-0.53257	-0.02723	0.04949	0.01501	-0.02278
-0.5336	-4.13453e-11	-4.40163e-11	-5.47668e-11	-2.7159e-11		-0.5336	-0.02867	0.02571	0.01643	-0.01029
-0.53436	-4.16774e-11	-4.27352e-11	-5.33287e-11	-2.94246e-11		-0.53436	-0.00102	-0.02711	0.01305	-0.01367
-0.53539	-4.12681e-11	-4.39597e-11	-5.45932e-11	-2.96914e-11		-0.53539	0.00165	-0.03636	0.00481	-0.02173
-0.53628	-4.1225e-11	-4.27981e-11	-5.44157e-11	-2.97332e-11		-0.53628	-0.00691	0.00455	-0.00457	-0.01806
-0.53717	-4.12082e-11	-4.35579e-11	-5.22586e-11	-2.80508e-11		-0.53717	-0.0116	0.01379	0.00756	-0.00699
-0.53807	-4.21651e-11	-4.39704e-11	-5.1696e-11	-2.69527e-11		-0.53807	-0.04126	-0.00611	-0.000271245	-0.01195
-0.53909	-4.12844e-11	-4.31248e-11	-5.16794e-11	-2.73042e-11		-0.53909	0.01604	-0.02741	-0.01874	-0.01178
-0.53999	-4.01132e-11	-4.35827e-11	-5.29968e-11	-2.94016e-11		-0.53999	0.01654	-0.03123	-0.00071288	-0.0252
-0.54088	-4.09197e-11	-4.38733e-11	-5.06288e-11	-2.72426e-11		-0.54088	-0.03106	-0.01912	0.02033	-0.01669
-0.54178	-4.17934e-11	-4.32252e-11	-5.20682e-11	-2.82818e-11		-0.54178	-0.02905	0.01089	0.01605	-0.00552
-0.54267	-4.05529e-11	-4.31016e-11	-5.20838e-11	-2.62905e-11		-0.54267	-0.01159	0.00351	-0.00655	-0.02174
-0.54356	-4.03158e-11	-4.29076e-11	-5.11225e-11	-2.5652e-11		-0.54356	0.01296	-0.03499	-0.00478	-0.01442
-0.54446	-4.13153e-11	-4.39352e-11	-5.14871e-11	-2.65675e-11		-0.54446	-0.02077	-0.03438	0.01348	-0.02125
-0.54535	-4.07885e-11	-4.27649e-11	-5.10922e-11	-2.6195e-11		-0.54535	-0.00585	0.0052	0.02725	-0.00125
-0.54625	-4.13611e-11	-4.19367e-11	-4.8949e-11	-2.3792e-11		-0.54625	0.00361	-0.0054	0.0132	-0.01936
-0.54727	-4.06025e-11	-4.31023e-11	-5.03164e-11	-2.76071e-11		-0.54727	-0.00563	-0.01418	-0.02353	-0.0248
-0.54816	-4.01232e-11	-4.49171e-11	-5.06948e-11	-2.56998e-11		-0.54816	-0.00344	-0.000235517	-0.01388	-0.01108
-0.54906	-3.9882e-11	-4.28879e-11	-5.19301e-11	-2.48097e-11		-0.54906	-4.46268e-05	0.01008	0.02571	-0.0135
-0.54995	-3.98995e-11	-4.38224e-11	-5.1032e-11	-2.57034e-11		-0.54995	-0.000950494	0.02065	0.03663	-0.01516
-0.55098	-4.08658e-11	-4.16316e-11	-5.30813e-11	-2.54852e-11		-0.55098	-0.01227	0.02571	0.01478	-0.02414
-0.55187	-3.9986e-11	-4.38967e-11	-5.01849e-11	-2.50789e-11		-0.55187	-0.01783	-0.00165	0.00213	-0.02005
-0.55277	-4.00221e-11	-4.27149e-11	-5.04022e-11	-2.35277e-11		-0.55277	-0.0217	-0.03412	0.01985	-0.0195
-0.55353	-3.93428e-11	-4.1989e-11	-5.01017e-11	-2.54035e-11		-0.55353	-0.02542	0.00538	0.01604	-0.00562
-0.55442	-3.99916e-11	-4.2869e-11	-5.45247e-11	-2.21593e-11		-0.55442	0.0059	0.03859	0.0186	-0.0106
-0.55532	-3.97702e-11	-4.27711e-11	-5.40433e-11	-2.51655e-11		-0.55532	-0.03891	0.01549	0.00849	-0.02606
-0.55621	-4.02957e-11	-4.12525e-11	-5.0954e-11	-2.50353e-11		-0.55621	-0.01273	-0.00971	0.00767	-0.01789
-0.55711	-4.00632e-11	-4.10105e-11	-5.15358e-11	-2.48001e-11		-0.55711	0.02001	-0.01359	0.00363	-0.01041
-0.55787	-4.0933e-11	-4.01965e-11	-5.17586e-11	-2.50483e-11		-0.55787	-0.01419	0.01089	0.01319	-0.02205
-0.55876	-4.07436e-11	-4.09996e-11	-5.08729e-11	-2.33884e-11		-0.55876	-0.03144	0.02758	0.02108	-0.00856
-0.55966	-4.09569e-11	-4.06894e-11	-5.0758e-11	-2.30417e-11		-0.55966	-0.01922	0.03365	0.02983	-0.01537
-0.56055	-3.9856e-11	-3.98903e-11	-4.94725e-11	-2.29973e-11		-0.56055	0.00666	-0.00596	0.02563	-0.01304
-0.56145	-4.02241e-11	-4.03069e-11	-4.66695e-11	-2.1995e-11		-0.56145	-0.00263	-0.03027	-0.000404639	-0.02048
-0.56234	-3.99063e-11	-4.12983e-11	-4.76784e-11	-2.01903e-11		-0.56234	-0.00513	0.00303	-0.00375	-0.01535
-0.56323	-3.97962e-11	-3.99238e-11	-4.9333e-11	-1.89938e-11		-0.56323	-0.00677	0.01081	-0.0067	-0.00209
-0.56413	-4.08763e-11	-3.89942e-11	-4.99162e-11	-2.16039e-11		-0.56413	0.00196	0.00327	-0.0012	-0.0183
-0.56489	-4.03457e-11	-4.03648e-11	-5.0125e-11	-1.90727e-11		-0.56489	0.02193	0.01101	-0.00261	-0.01496
-0.56578	-3.83934e-11	-4.10441e-11	-4.90017e-11	-2.24658e-11		-0.56578	-0.00568	0.03107	0.02859	-0.01685
-0.56668	-3.86452e-11	-4.00363e-11	-5.04799e-11	-1.95518e-11		-0.56668	-0.01296	0.02365	0.02351	-0.0141
-0.56744	-3.90519e-11	-3.99685e-11	-4.96813e-11	-2.22269e-11		-0.56744	-0.01337	0.02659	0.00865	-0.00868
-0.56834	-3.95841e-11	-4.05968e-11	-4.83009e-11	-2.10098e-11		-0.56834	0.01882	0.02854	-0.00646	-0.01602
-0.56923	-3.82991e-11	-3.87176e-11	-4.95353e-11	-1.95283e-11		-0.56923	0.00612	-0.01308	0.00844	-0.02105
-0.56999	-3.96588e-11	-3.92296e-11	-5.01772e-11	-2.00068e-11		-0.56999	-0.01542	-0.03445	0.01382	-0.01457
-0.57089	-3.94365e-11	-4.03148e-11	-4.83211e-11	-1.89086e-11		-0.57089	0.01903	-0.02136	0.00345	0.0022
-0.57178	-3.86552e-11	-4.02653e-11	-4.83024e-11	-1.84707e-11		-0.57178	-0.00763	0.01076	-0.00581	-0.02889
-0.57268	-3.91505e-11	-3.98923e-11	-4.76324e-11	-1.94961e-11		-0.57268	-0.01368	0.01933	-0.00142	-0.0255
-0.57344	-3.87915e-11	-4.03932e-11	-4.96033e-11	-1.83808e-11		-0.57344	-0.00621	0.01433	0.00724	-0.00581
-0.57433	-3.9518e-11	-3.84595e-11	-4.89366e-11	-1.62199e-11		-0.57433	-0.00752	0.000882358	0.00395	-0.01902
-0.5751	-4.02569e-11	-3.93941e-11	-4.76472e-11	-1.686e-11		-0.5751	-0.02544	0.02785	-0.00207	-0.02539
-0.57599	-3.86662e-11	-3.73802e-11	-4.70594e-11	-1.83762e-11		-0.57599	-0.02479	0.04596	1.28273e-05	-0.02175
-0.57675	-3.8808e-11	-3.95848e-11	-4.79066e-11	-1.721e-11		-0.57675	0.00505	0.01653	0.00338	-0.01507
-0.57765	-3.99936e-11	-3.87966e-11	-4.69656e-11	-1.65537e-11		-0.57765	0.000490149	-0.01455	0.00468	-0.01873
-0.57841	-3.89428e-11	-3.76123e-11	-4.82593e-11	-1.71447e-11		-0.57841	-0.01314	0.01695	0.01504	-0.000393365
-0.57931	-3.88552e-11	-3.68311e-11	-4.7539e-11	-1.81421e-11		-0.57931	-0.01383	0.02267	0.02714	-0.01032
-0.5802	-3.89922e-11	-3.88532e-11	-4.62447e-11	-1.39216e-11		-0.5802	-0.0083	0.00239	0.01225	-0.01227
-0.58096	-3.86019e-11	-3.80082e-11	-4.85406e-11	-1.6792e-11		-0.58096	0.00562	-0.01456	0.00426	-0.01526
-0.58173	-3.85548e-11	-3.81666e-11	-4.69186e-11	-1.63067e-11		-0.58173	0.00801	0.00326	0.01031	-0.01483
-0.58262	-3.8123e-11	-3.90181e-11	-5.03402e-11	-1.67828e-11		-0.58262	-0.0251	-0.00568	0.00628	-0.0143
-0.58338	-3.86166e-11	-3.7734e-11	-4.99029e-11	-1.35425e-11		-0.58338	-0.01627	-0.000665322	0.00183	-0.01092
-0.58428	-3.7804e-11	-3.72409e-11	-4.91067e-11	-1.35666e-11		-0.58428	-0.000224679	0.0022	0.00446	-0.02101
-0.58504	-3.73221e-11	-3.78051e-11	-4.70008e-11	-1.4963e-11		-0.58504	0.01927	-0.00857	0.00913	-0.01946
-0.5858	-3.71356e-11	-3.84003e-11	-4.84253e-11	-1.34426e-11		-0.5858	-0.02463	-0.01295	0.00563	-0.02352
-0.5867	-3.66565e-11	-3.85109e-11	-4.9711e-11	-1.41909e-11		-0.5867	0.00392	0.00178	0.01935	-0.01723
-0.58746	-3.76648e-11	-3.74442e-11	-4.62312e-11	-1.42154e-11		-0.58746	-0.00236	0.03044	0.01321	-0.01517
-0.58835	-3.82456e-11	-3.74536e-11	-4.69631e-11	-1.33062e-11		-0.58835	-0.00557	0.02484	-0.00605	-0.02192
-0.58912	-3.77799e-11	-3.71573e-11	-4.62183e-11	-1.28438e-11		-0.58912	-0.02042	0.01067	0.00292	-0.00933
-0.58988	-3.8102e-11	-3.77246e-11	-4.51421e-11	-1.49413e-11		-0.58988	-0.00132	-0.01778	0.03269	-0.02372
-0.59078	-3.71848e-11	-3.78954e-11	-4.55792e-11	-1.14782e-11		-0.59078	0.00362	-0.00321	0.0385	-0.01069
-0.59154	-3.81093e-11	-3.7293e-11	-4.51824e-11	-1.12471e-11		-0.59154	0.01153	0.02386	0.01857	-0.0076
-0.59243	-3.67991e-11	-3.66163e-11	-4.5671e-11	-1.07433e-11		-0.59243	0.00765	0.04076	-0.00169	-0.02257
-0.5932	-3.73711e-11	-3.6717e-11	-4.66766e-11	-1.3874e-11		-0.5932	0.0064	-0.02258	-1.76255e-05	-0.02796
-0.59396	-3.79528e-11	-3.53439e-11	-4.45251e-11	-1.27248e-11		-0.59396	0.00721	-0.02382	0.01517	-0.018
-0.59472	-3.6828e-11	-3.6692e-11	-4.34607e-11	-1.32596e-11		-0.59472	0.00705	0.00467	0.02276	-0.00885
-0.59549	-3.65451e-11	-3.66906e-11	-4.46572e-11	-1.30311e-11		-0.59549	-0.00119	0.04124	0.000902435	-0.02435
-0.59638	-3.67498e-11	-3.69777e-11	-4.66728e-11	-1.08272e-11		-0.59638	0.01108	0.00599	-9.581e-05	-0.02544
-0.59714	-3.62266e-11	-3.56033e-11	-4.59326e-11	-1.19734e-11		-0.59714	0.03583	-0.00118	0.03487	-0.00466
-0.59791	-3.59957e-11	-3.75612e-11	-4.82022e-11	-1.22316e-11		-0.59791	-0.00669	-0.00708	0.02593	-0.00916
-0.59867	-3.59579e-11	-3.4902e-11	-4.55175e-11	-1.14112e-11		-0.59867	-0.01207	0.0245	0.00228	-0.01929
-0.59943	-3.55747e-11	-3.45185e-11	-4.46789e-11	-1.11357e-11		-0.59943	0.01229	0.00867	-0.00812	-0.02017
-0.6002	-3.59425e-11	-3.45193e-11	-4.42054e-11	-8.32753e-12		-0.6002	0.03079	-0.00378	0.00967	-0.02298
-0.60096	-3.64148e-11	-3.53207e-11	-4.53109e-11	-9.91413e-12		-0.60096	-0.0125	-0.01861	0.02053	-0.0158
-0.60172	-3.58102e-11	-3.53908e-11	-4.63304e-11	-9.8864e-12		-0.60172	-0.0038	0.05127	0.02904	-0.01576
-0.60249	-3.59498e-11	-3.65039e-11	-4.41695e-11	-8.61095e-12		-0.60249	0.02133	0.04584	0.00906	-0.01657
-0.60325	-3.5247e-11	-3.48361e-11	-4.52279e-11	-1.00088e-11		-0.60325	0.01111	0.03811	-0.01257	-0.00876
-0.60401	-3.55045e-11	-3.54868e-11	-4.22682e-11	-1.09097e-11		-0.60401	0.01842	-0.00234	0.00513	-0.01047
-0.60477	-3.5124e-11	-3.48001e-11	-4.34141e-11	-8.61776e-12		-0.60477	0.00515	0.01627	0.0351	-0.01161
-0.60554	-3.51138e-11	-3.36284e-11	-4.41666e-11	-5.62291e-12		-0.60554	-0.01305	0.00934	0.0237	-0.02387
-0.6063	-3.4417e-11	-3.36954e-11	-4.45228e-11	-7.58399e-12		-0.6063	0.01252	0.01493	0.01587	-0.00896
-0.6072	-3.47224e-11	-3.34829e-11	-4.41507e-11	-7.80906e-12		-0.6072	0.0171	0.01102	0.00444	-0.01779
-0.60796	-3.54435e-11	-3.41071e-11	-4.37403e-11	-6.87434e-12		-0.60796	-0.01863	-0.01085	0.01287	-0.01031
-0.60859	-3.42569e-11	-3.48695e-11	-4.31454e-11	-5.66678e-12		-0.60859	0.00426	-0.01967	0.00224	-0.01671
-0.60935	-3.4735e-11	-3.34508e-11	-4.28124e-11	-7.02883e-12		-0.60935	0.01988	-0.00574	0.00611	-0.00225
-0.61012	-3.60213e-11	-3.60345e-11	-4.18303e-11	-6.32404e-12		-0.61012	-0.00995	-0.00462	-0.01538	-0.01899
-0.61088	-3.57787e-11	-3.31612e-11	-4.34421e-11	-6.03847e-12		-0.61088	-0.00699	0.00804	-0.02303	-0.01832
-0.61164	-3.57025e-11	-3.48287e-11	-4.20621e-11	-6.02518e-12		-0.61164	0.02244	0.0067	0.000601754	-0.01238
-0.61241	-3.58186e-11	-3.46922e-11	-4.24816e-11	-3.50389e-12		-0.61241	0.02118	-0.00502	0.03309	-0.00924
-0.61317	-3.55909e-11	-3.43957e-11	-4.15659e-11	-5.27395e-12		-0.61317	-0.01872	-0.02381	0.01376	-0.01762
-0.61393	-3.45522e-11	-3.42054e-11	-3.92166e-11	-2.35515e-12		-0.61393	-0.01186	-0.00335	-0.00762	-0.00491
-0.6147	-3.39202e-11	-3.65761e-11	-4.11614e-11	-3.78548e-12		-0.6147	0.01108	-0.00619	-0.01064	-0.02617
-0.61546	-3.53925e-11	-3.25001e-11	-3.80727e-11	-2.91915e-12		-0.61546	-0.01026	-0.02514	0.0167	-0.02837
-0.61609	-3.45529e-11	-3.50891e-11	-4.02061e-11	-5.02711e-12		-0.61609	0.02145	0.00945	0.01192	-0.01991
-0.61699	-3.4094e-11	-3.41524e-11	-4.14377e-11	-3.40993e-12		-0.61699	-0.01952	0.0319	0.00185	0.000391369
-0.61762	-3.36663e-11	-3.49874e-11	-3.81112e-11	-1.77538e-12		-0.61762	-0.00444	0.01316	-0.01947	-0.01146
-0.61838	-3.37323e-11	-3.45611e-11	-4.02784e-11	-3.80805e-13		-0.61838	0.00811	-0.000740911	-0.000599941	-0.02044
-0.61914	-3.45043e-11	-3.4474e-11	-4.3452e-11	-3.78789e-12		-0.61914	0.00868	-0.000185289	0.01938	-0.01338
-0.61991	-3.4298e-11	-3.3246e-11	-4.06389e-11	-6.92285e-13		-0.61991	-0.01564	0.02223	0.00762	-0.0179
-0.62067	-3.42658e-11	-3.45723e-11	-4.04875e-11	-3.12276e-12		-0.62067	-0.00351	0.02717	-0.02238	-0.0126
-0.6213	-3.44404e-11	-3.47359e-11	-4.3086e-11	-2.24955e-12		-0.6213	0.03442	0.0178	-0.01417	-0.01158
-0.62207	-3.43252e-11	-3.30725e-11	-3.87242e-11	-2.24142e-12		-0.62207	0.01034	-0.02358	0.01443	-0.01919
-0.62283	-3.40381e-11	-3.4105e-11	-4.07875e-11	-1.20428e-12		-0.62283	-0.00329	-0.02044	0.01254	-0.01583
-0.62359	-3.2955e-11	-3.32545e-11	-3.80833e-11	-9.4796e-13		-0.62359	0.01286	0.0076	0.00114	-0.00612
-0.62436	-3.26988e-11	-3.36354e-11	-3.75124e-11	-5.19334e-13		-0.62436	0.00704	0.00989	-0.01272	-0.01853
-0.62499	-3.31549e-11	-3.43952e-11	-3.91538e-11	-1.13332e-12		-0.62499	0.000642958	0.00648	-0.01237	-0.01667
-0.62562	-3.32533e-11	-3.2338e-11	-3.94413e-11	-9.87467e-13		-0.62562	0.02494	0.00882	-0.00391	-0.00523
-0.62638	-3.24244e-11	-3.34509e-11	-3.81771e-11	-5.41077e-13		-0.62638	0.01442	0.01715	0.000491957	-0.01995
-0.62715	-3.28705e-11	-3.29105e-11	-3.72814e-11	1.21954e-12		-0.62715	-0.0228	0.00718	-0.000484728	-0.0231
-0.62791	-3.36994e-11	-3.11317e-11	-3.90157e-11	4.41519e-13		-0.62791	-0.00158	0.04322	-0.00036295	-0.00837
-0.62867	-3.36397e-11	-3.21372e-11	-3.94127e-11	1.54033e-12		-0.62867	0.01791	0.03433	-0.00015071	-0.02581
-0.62931	-3.30872e-11	-3.21131e-11	-3.68238e-11	2.22031e-12		-0.62931	-0.00393	0.01045	-0.01637	-0.01396
-0.63007	-3.25709e-11	-3.33385e-11	-3.9022e-11	1.70269e-12		-0.63007	0.01584	0.00229	-0.00418	-0.02897
-0.6307	-3.34656e-11	-3.13392e-11	-3.64627e-11	4.4539e-13		-0.6307	0.00269	0.00289	0.02638	-0.00577
-0.63146	-3.3523e-11	-3.16607e-11	-3.7251e-11	1.46199e-12		-0.63146	0.03785	0.0171	0.00591	-0.01405
-0.6321	-3.25751e-11	-3.27136e-11	-3.50091e-11	2.45589e-12		-0.6321	0.01939	0.02042	-0.00417	-0.02608
-0.63273	-3.17464e-11	-3.13953e-11	-3.55617e-11	3.89354e-12		-0.63273	0.03114	-0.01057	0.02713	-0.01025
-0.63349	-3.26331e-11	-3.05077e-11	-3.54995e-11	3.70471e-12		-0.63349	0.000293728	-0.03624	0.05602	-0.02096
-0.63426	-3.26364e-11	-3.03677e-11	-3.69714e-11	1.72676e-12		-0.63426	0.00417	-0.00295	0.02195	-0.01662
-0.63489	-3.26211e-11	-2.88556e-11	-3.53589e-11	2.89474e-12		-0.63489	0.02739	0.01562	-0.01584	-0.00617
-0.63565	-3.31431e-11	-2.93413e-11	-3.67867e-11	5.30517e-12		-0.63565	0.0314	0.01545	-0.011	-0.01846
-0.63628	-3.30145e-11	-3.03267e-11	-3.43248e-11	6.87977e-12		-0.63628	0.00308	0.01437	0.02276	-0.02349
-0.63705	-3.22957e-11	-3.12705e-11	-3.55542e-11	6.32563e-12		-0.63705	0.02958	0.03125	0.03062	-0.02361
-0.63768	-3.21828e-11	-2.99785e-11	-3.44124e-11	5.24135e-12		-0.63768	0.02478	0.0147	0.01454	-0.00346
-0.63844	-3.14064e-11	-3.26771e-11	-3.52365e-11	7.20708e-12		-0.63844	-0.00141	-0.000330593	-0.01663	-0.01108
-0.63907	-3.06518e-11	-2.92072e-11	-3.47245e-11	6.43661e-12		-0.63907	0.03536	0.00248	0.01312	-0.01614
-0.63971	-3.10678e-11	-2.91345e-11	-3.43568e-11	7.89747e-12		-0.63971	0.03652	-0.00245	0.03788	-0.01016
-0.64047	-3.04344e-11	-2.90259e-11	-3.29988e-11	7.93674e-12		-0.64047	0.01373	-0.00123	0.02257	-0.01718
-0.6411	-3.08357e-11	-2.86271e-11	-3.2812e-11	5.52663e-12		-0.6411	0.03164	-0.0085	0.000687315	-0.01546
-0.64187	-3.13641e-11	-2.82008e-11	-3.78998e-11	6.56677e-12		-0.64187	0.03478	0.01096	0.02068	-0.02365
-0.6425	-3.0251e-11	-2.99295e-11	-3.35691e-11	8.39228e-12		-0.6425	0.02936	0.01982	0.04893	-0.01268
-0.64313	-3.07041e-11	-2.76928e-11	-3.36276e-11	6.91648e-12		-0.64313	0.01892	0.0175	0.03117	-0.00966
-0.64389	-3.05598e-11	-2.85103e-11	-3.17455e-11	8.74754e-12		-0.64389	0.02783	-0.00113	0.0112	-0.00239
-0.64453	-3.06996e-11	-2.83738e-11	-3.17616e-11	6.80157e-12		-0.64453	0.00101	0.03826	-0.00337	-0.00708
-0.64516	-3.05219e-11	-2.72279e-11	-3.28738e-11	9.32918e-12		-0.64516	0.02518	0.05944	-0.000358007	-0.01153
-0.64579	-3.01628e-11	-2.82484e-11	-3.00208e-11	8.89544e-12		-0.64579	0.02937	0.02418	0.0022	0.00171
-0.64655	-3.00131e-11	-2.9294e-11	-3.30857e-11	1.18036e-11		-0.64655	0.03005	-0.03444	0.01785	-0.01503
-0.64719	-2.96172e-11	-2.86892e-11	-3.03304e-11	9.74437e-12		-0.64719	0.000108182	0.01062	0.02748	-0.01303
-0.64782	-3.04737e-11	-2.80184e-11	-3.07725e-11	9.19028e-12		-0.64782	0.02521	0.04102	0.03012	-0.00648
-0.64858	-2.95901e-11	-2.86726e-11	-3.04401e-11	1.03024e-11		-0.64858	0.04702	0.02548	0.01809	-0.00941
-0.64921	-3.1659e-11	-2.86004e-11	-2.99874e-11	1.16558e-11		-0.64921	0.03186	0.01781	0.03465	-0.00758
-0.64985	-3.03113e-11	-2.79956e-11	-3.02281e-11	1.17353e-11		-0.64985	0.04596	0.06427	0.05414	-0.02123
-0.65061	-3.02638e-11	-2.54395e-11	-2.94492e-11	8.8416e-12		-0.65061	0.0206	0.07188	0.04243	-0.00869
-0.65137	-2.93949e-11	-2.75534e-11	-2.87304e-11	1.01333e-11		-0.65137	0.03979	0.05046	0.00664	-0.00987
-0.65214	-3.02626e-11	-2.71982e-11	-2.87999e-11	1.25352e-11		-0.65214	0.04184	0.04067	0.00143	-0.00421
-0.65277	-2.98433e-11	-2.68646e-11	-3.19525e-11	1.41778e-11		-0.65277	0.0285	0.03369	0.04213	-0.0132
-0.6534	-2.85366e-11	-2.54402e-11	-2.88177e-11	1.17434e-11		-0.6534	0.04431	0.01321	0.05659	-0.02141
-0.65403	-2.91817e-11	-2.54612e-11	-2.95333e-11	1.47362e-11		-0.65403	0.00766	0.03143	0.04452	-0.00587
-0.65466	-2.84433e-11	-2.75176e-11	-2.82806e-11	1.35624e-11		-0.65466	0.0436	0.04362	0.0059	-0.00061878
-0.65543	-2.94323e-11	-2.75015e-11	-2.93428e-11	1.34927e-11		-0.65543	0.03523	0.04373	0.00954	-0.01951
-0.65606	-2.89727e-11	-2.74925e-11	-2.81617e-11	1.22553e-11		-0.65606	0.0318	0.01741	0.02885	-0.02495
-0.65669	-2.9445e-11	-2.44864e-11	-2.67879e-11	1.46539e-11		-0.65669	0.03694	-0.00738	0.03634	-0.0151
-0.65732	-2.91891e-11	-2.74192e-11	-3.02331e-11	1.61686e-11		-0.65732	0.01139	-0.00748	-0.00941	-0.01087
-0.65796	-2.90058e-11	-2.32608e-11	-2.85691e-11	1.50358e-11		-0.65796	0.04734	0.00645	-0.02935	-0.00847
-0.65859	-2.87484e-11	-2.6613e-11	-2.73223e-11	1.51819e-11		-0.65859	0.06583	0.02093	-0.01055	-0.0163
-0.65935	-2.84044e-11	-2.48115e-11	-2.45633e-11	1.74022e-11		-0.65935	0.02502	-0.0071	-0.01185	-0.00044753
-0.65998	-2.87174e-11	-2.34604e-11	-2.72967e-11	1.79628e-11		-0.65998	0.01102	0.00254	-0.01933	-0.01009
-0.66062	-2.84018e-11	-2.5732e-11	-2.92013e-11	1.54307e-11		-0.66062	0.03704	0.03005	-0.01292	-0.02251
-0.66125	-2.77799e-11	-2.43877e-11	-2.61295e-11	1.47613e-11		-0.66125	0.04338	0.03424	-0.000223032	-0.00934
-0.66188	-2.7764e-11	-2.36682e-11	-2.51176e-11	1.89919e-11		-0.66188	0.04777	0.00851	0.00255	-0.02347
-0.66278	-2.80053e-11	-2.44327e-11	-2.52731e-11	1.65266e-11		-0.66278	0.0202	0.00155	0.01815	-0.01899
-0.66341	-2.78841e-11	-2.51895e-11	-2.37273e-11	1.69527e-11		-0.66341	0.02882	0.04351	0.02892	-0.02022
-0.66391	-2.83556e-11	-2.3905e-11	-2.39798e-11	1.92185e-11		-0.66391	0.06263	0.05588	0.01119	-0.01201
-0.66454	-2.77264e-11	-2.40402e-11	-2.25075e-11	1.87078e-11		-0.66454	0.045	0.04777	0.0158	-0.01925
-0.66517	-2.74539e-11	-2.24322e-11	-2.15388e-11	2.23528e-11		-0.66517	0.02584	0.02254	0.01108	-0.00142
-0.66594	-2.85883e-11	-2.32691e-11	-2.25847e-11	2.31212e-11		-0.66594	0.02491	0.02867	0.01229	-0.0194
-0.66657	-2.82124e-11	-2.28348e-11	-2.18246e-11	2.49399e-11		-0.66657	0.0146	0.04675	0.01619	-0.01578
-0.66733	-2.77983e-11	-2.35449e-11	-2.21862e-11	2.08165e-11		-0.66733	0.05096	0.05548	0.03486	-0.01931
-0.66796	-2.69098e-11	-2.39759e-11	-2.42065e-11	2.18225e-11		-0.66796	0.03499	0.05317	0.0232	-0.0125
-0.6686	-2.70022e-11	-2.12408e-11	-2.332e-11	2.14377e-11		-0.6686	0.01986	0.04403	0.00515	-0.01348
-0.66923	-2.73541e-11	-2.26517e-11	-2.244e-11	2.31935e-11		-0.66923	0.0585	0.05304	0.01858	-0.02058
-0.66986	-2.63867e-11	-2.21599e-11	-2.33719e-11	2.28173e-11		-0.66986	0.04064	0.05216	0.03638	-0.00195
-0.67049	-2.55701e-11	-2.35925e-11	-2.17923e-11	2.25063e-11		-0.67049	0.04519	0.02834	0.03439	-0.01064
-0.67113	-2.63945e-11	-2.50268e-11	-2.11474e-11	2.41283e-11		-0.67113	0.05278	0.00463	0.04214	-0.01145
-0.67176	-2.60408e-11	-2.35231e-11	-2.19407e-11	2.37813e-11		-0.67176	0.03399	-0.01591	0.06219	-0.0077
-0.67239	-2.6927e-11	-2.27402e-11	-2.24518e-11	2.25419e-11		-0.67239	0.02272	-0.00409	0.05188	-0.01846
-0.67302	-2.62404e-11	-2.25744e-11	-2.23844e-11	2.27219e-11		-0.67302	0.02433	0.04428	0.02831	-0.00675
-0.67366	-2.42788e-11	-2.23183e-11	-2.12228e-11	2.39953e-11		-0.67366	0.06566	0.0689	0.02772	-0.00391
-0.67416	-2.54789e-11	-2.11581e-11	-1.95059e-11	2.66826e-11		-0.67416	0.05717	0.03549	0.04249	-0.00996
-0.67479	-2.50047e-11	-2.14873e-11	-1.98881e-11	2.5103e-11		-0.67479	0.03964	0.0118	0.04325	-0.02098
-0.67542	-2.56173e-11	-2.00599e-11	-2.02891e-11	2.5511e-11		-0.67542	0.05305	0.05554	0.01523	-0.00692
-0.67605	-2.48882e-11	-2.13706e-11	-1.95902e-11	2.585e-11		-0.67605	0.04256	0.06129	-0.00791	-0.00618
-0.67669	-2.52759e-11	-2.2444e-11	-2.01745e-11	2.68721e-11		-0.67669	0.06906	0.04145	0.00716	-0.01627
-0.67732	-2.52765e-11	-2.123e-11	-2.1097e-11	2.72326e-11		-0.67732	0.04021	0.02612	0.04024	-0.0119
-0.67782	-2.39196e-11	-2.05733e-11	-2.00755e-11	2.81818e-11		-0.67782	0.04949	0.03424	0.01989	-0.0084
-0.67845	-2.36095e-11	-2.30774e-11	-2.16801e-11	2.81417e-11		-0.67845	0.0611	0.0542	-0.00652	-0.00936
-0.67908	-2.34047e-11	-2.16562e-11	-1.98312e-11	2.79568e-11		-0.67908	0.05792	0.02987	-0.00368	-0.00173
-0.67972	-2.37625e-11	-2.01534e-11	-2.08514e-11	2.68899e-11		-0.67972	0.04958	0.02562	0.02667	-0.00925
-0.68035	-2.32701e-11	-1.83668e-11	-2.03953e-11	2.93735e-11		-0.68035	0.0391	0.01947	0.03921	-0.0115
-0.68098	-2.32653e-11	-2.03075e-11	-1.69629e-11	3.01464e-11		-0.68098	0.05557	0.03894	0.05278	-0.000433305
-0.68161	-2.26984e-11	-1.94799e-11	-1.78806e-11	2.89653e-11		-0.68161	0.0783	0.02121	0.03824	0.00029148
-0.68225	-2.22548e-11	-1.73912e-11	-1.7447e-11	3.11184e-11		-0.68225	0.05356	0.02347	0.03328	-0.00987
-0.68275	-2.23189e-11	-1.76561e-11	-1.785e-11	3.10604e-11		-0.68275	0.06162	0.0215	0.03613	-0.01041
-0.68338	-2.31744e-11	-1.94874e-11	-1.8981e-11	3.15455e-11		-0.68338	0.06683	0.00773	0.0303	-0.00107
-0.68401	-2.36529e-11	-1.91711e-11	-1.79759e-11	3.53483e-11		-0.68401	0.04578	0.00753	0.01486	-0.00569
-0.68464	-2.22832e-11	-1.82535e-11	-1.68302e-11	3.30343e-11		-0.68464	0.05008	0.05085	0.00859	-0.00933
-0.68528	-2.26143e-11	-1.77607e-11	-1.99336e-11	3.5195e-11		-0.68528	0.09055	0.06911	0.0191	-0.00385
-0.68591	-2.17455e-11	-1.73478e-11	-1.95891e-11	3.41869e-11		-0.68591	0.08293	0.04855	0.03097	-0.0053
-0.68641	-2.24064e-11	-1.92803e-11	-1.52345e-11	3.40308e-11		-0.68641	0.07515	0.01325	0.05161	-0.00778
-0.68704	-2.22633e-11	-1.69406e-11	-1.53756e-11	3.37778e-11		-0.68704	0.08306	0.022	0.06841	-0.00876
-0.68767	-2.28898e-11	-1.69017e-11	-1.77248e-11	3.38675e-11		-0.68767	0.05357	0.05621	0.05111	0.000262951
-0.68831	-2.12565e-11	-1.56416e-11	-1.89773e-11	3.40323e-11		-0.68831	0.09412	0.06899	0.02323	-0.01199
-0.68894	-2.26699e-11	-1.69009e-11	-2.02307e-11	3.6705e-11		-0.68894	0.10078	0.04248	0.03506	-0.00835
-0.68944	-2.138e-11	-1.67331e-11	-1.82916e-11	3.53763e-11		-0.68944	0.04518	0.0282	0.07981	-0.00347
-0.69007	-2.11156e-11	-1.65156e-11	-1.69319e-11	3.79551e-11		-0.69007	0.06384	0.06332	0.0891	-0.00919
-0.69071	-2.15947e-11	-1.46802e-11	-1.416e-11	3.66015e-11		-0.69071	0.09027	0.05887	0.06654	-0.00747
-0.69134	-2.09836e-11	-1.41942e-11	-1.69572e-11	3.71401e-11		-0.69134	0.1003	0.03038	0.04813	-0.00739
-0.69184	-2.04141e-11	-1.38432e-11	-1.46274e-11	3.88381e-11		-0.69184	0.055	0.04267	0.04665	-0.01384
-0.69247	-2.04073e-11	-1.20842e-11	-1.35316e-11	3.81746e-11		-0.69247	0.07843	0.04292	0.02299	-0.01501
-0.6931	-2.18425e-11	-1.37161e-11	-1.42725e-11	3.73129e-11		-0.6931	0.09234	0.03491	-0.00369	0.0014
-0.69374	-2.04987e-11	-1.2535e-11	-1.51765e-11	3.98363e-11		-0.69374	0.07342	0.04712	-0.03208	0.01154
-0.69424	-1.99467e-11	-1.45222e-11	-1.29363e-11	3.95849e-11		-0.69424	0.09057	0.07871	0.01264	-0.00682
-0.69487	-2.0084e-11	-1.41781e-11	-1.4379e-11	4.10698e-11		-0.69487	0.09861	0.02243	0.04505	-0.00984
-0.6955	-2.01279e-11	-1.19829e-11	-1.39265e-11	4.12459e-11		-0.6955	0.10479	-0.01481	0.04229	-0.0096
-0.69613	-1.957e-11	-1.25462e-11	-1.37665e-11	3.85546e-11		-0.69613	0.09595	0.0244	0.00203	-0.00355
-0.69677	-1.94959e-11	-1.18366e-11	-1.08019e-11	4.05388e-11		-0.69677	0.11603	0.06371	0.00671	-0.00941
-0.6974	-1.88498e-11	-1.19582e-11	-1.09064e-11	4.07807e-11		-0.6974	0.09467	0.05677	0.0246	-0.00998
-0.69803	-1.83547e-11	-1.25516e-11	-1.35896e-11	4.10555e-11		-0.69803	0.10234	0.02842	0.04927	-0.0104
-0.69853	-1.82745e-11	-1.12396e-11	-1.2181e-11	4.20056e-11		-0.69853	0.09612	0.04915	0.04826	-0.00347
-0.69917	-1.93471e-11	-1.17367e-11	-1.31262e-11	4.27147e-11		-0.69917	0.09152	0.0647	0.0321	0.000959207
-0.6998	-1.88612e-11	-1.17451e-11	-1.35931e-11	4.22717e-11		-0.6998	0.10697	0.06743	0.0247	-0.00997
-0.7003	-1.87075e-11	-1.07994e-11	-8.51792e-12	4.46206e-11		-0.7003	0.10992	0.03689	0.013	-0.02024
-0.70093	-1.72484e-11	-1.22659e-11	-1.08739e-11	4.31546e-11		-0.70093	0.10146	0.03846	0.01514	0.00905
-0.70143	-1.71493e-11	-1.03226e-11	-8.79542e-12	4.42434e-11		-0.70143	0.07588	0.06606	0.03193	-0.01015
-0.70206	-1.68889e-11	-1.23549e-11	-1.05237e-11	4.62114e-11		-0.70206	0.11155	0.08741	0.06113	-0.00578
-0.7027	-1.75372e-11	-1.11313e-11	-8.33687e-12	4.65051e-11		-0.7027	0.11225	0.06399	0.02863	-0.00881
-0.70333	-1.67773e-11	-9.90909e-12	-1.17197e-11	4.63472e-11		-0.70333	0.08556	0.04845	0.01267	-0.00852
-0.70383	-1.73698e-11	-1.10235e-11	-8.45987e-12	4.82809e-11		-0.70383	0.10529	0.06512	0.02466	-0.00123
-0.70446	-1.73635e-11	-1.18566e-11	-1.01511e-11	4.76127e-11		-0.70446	0.12122	0.09285	0.02842	-0.00762
-0.70496	-1.71687e-11	-1.04805e-11	-9.10419e-12	4.61091e-11		-0.70496	0.1123	0.10103	-0.01412	-0.000313523
-0.7056	-1.61412e-11	-1.23528e-11	-8.02883e-12	4.82483e-11		-0.7056	0.09989	0.10637	-0.00618	-0.0071
-0.7061	-1.66551e-11	-1.06389e-11	-8.03029e-12	4.86288e-11		-0.7061	0.13059	0.08804	0.04525	0.00799
-0.70673	-1.60758e-11	-1.11503e-11	-9.22197e-12	4.93198e-11		-0.70673	0.1143	0.06125	0.05888	-0.00255
-0.70723	-1.64364e-11	-9.95285e-12	-7.86124e-12	5.07919e-11		-0.70723	0.09168	0.06795	0.04194	-0.00603
-0.70773	-1.58629e-11	-1.06392e-11	-1.11136e-11	5.2203e-11		-0.70773	0.11945	0.11063	0.03487	0.00921
-0.70837	-1.55778e-11	-8.69313e-12	-9.09852e-12	5.09673e-11		-0.70837	0.13983	0.11839	0.04815	0.01036
-0.70887	-1.51653e-11	-9.20271e-12	-9.42748e-12	5.23199e-11		-0.70887	0.11123	0.07891	0.03992	-0.00144
-0.7095	-1.47151e-11	-1.02932e-11	-6.39003e-12	5.05054e-11		-0.7095	0.12301	0.06221	0.03824	-0.00803
-0.71	-1.44425e-11	-1.09573e-11	-6.45732e-12	5.09118e-11		-0.71	0.11071	0.07283	0.02702	-0.00382
-0.71063	-1.43563e-11	-9.161e-12	-6.97435e-12	5.24886e-11		-0.71063	0.15127	0.10705	0.02459	-0.000230673
-0.71127	-1.37588e-11	-7.511e-12	-4.54992e-12	5.46849e-11		-0.71127	0.123	0.0968	0.05215	-0.01122
-0.71177	-1.51748e-11	-6.31105e-12	-8.11535e-12	5.36289e-11		-0.71177	0.11722	0.0617	0.0495	0.000696626
-0.7124	-1.46675e-11	-7.06278e-12	-6.39401e-12	5.47004e-11		-0.7124	0.11676	0.0575	0.0385	0.00249
-0.7129	-1.46665e-11	-6.18592e-12	-7.00477e-12	5.66098e-11		-0.7129	0.11999	0.09102	0.01792	0.00358
-0.71353	-1.3241e-11	-7.35752e-12	-9.11178e-12	5.39818e-11		-0.71353	0.15751	0.10223	0.03679	0.01256
-0.71403	-1.40918e-11	-3.97391e-12	-6.22324e-12	5.46262e-11		-0.71403	0.12445	0.07539	0.03862	-0.01554
-0.71454	-1.46629e-11	-5.2196e-12	-4.53066e-12	5.68003e-11		-0.71454	0.1239	0.05503	0.03976	-0.000775727
-0.71517	-1.37207e-11	-4.71938e-12	-6.38945e-12	5.49544e-11		-0.71517	0.15076	0.0547	0.03723	0.0029
-0.71567	-1.37531e-11	-8.09821e-12	-4.40364e-12	5.47297e-11		-0.71567	0.13099	0.07291	0.04853	0.000539679
-0.7163	-1.33017e-11	-6.56563e-12	-4.39765e-12	5.76906e-11		-0.7163	0.15764	0.07422	0.05888	0.01444
-0.71693	-1.24727e-11	-5.69686e-12	-5.38975e-12	5.96439e-11		-0.71693	0.1329	0.07815	0.06041	0.000185846
-0.71744	-1.30265e-11	-5.95369e-12	-1.67905e-12	5.75383e-11		-0.71744	0.13194	0.07729	0.05505	0.00461
-0.71794	-1.26565e-11	-4.99199e-12	-2.26999e-12	5.8993e-11		-0.71794	0.11941	0.09589	0.06146	0.000962021
-0.7187	-1.31825e-11	-5.24362e-12	-3.25184e-12	6.01763e-11		-0.7187	0.13505	0.10091	0.08452	-0.00437
-0.7192	-1.23023e-11	-6.01634e-12	-1.18319e-12	6.02992e-11		-0.7192	0.15128	0.10585	0.07742	0.00489
-0.71983	-1.18517e-11	-4.28836e-12	-5.76067e-13	5.99827e-11		-0.71983	0.14307	0.09501	0.06978	0.00181
-0.72047	-1.1943e-11	-2.92089e-12	-7.43221e-13	6.05861e-11		-0.72047	0.16503	0.08424	0.05855	-0.000510371
-0.7211	-1.20289e-11	-3.24157e-12	-5.99824e-13	6.15512e-11		-0.7211	0.15988	0.09967	0.05924	-0.00598
-0.72212	-1.12748e-11	-4.33623e-12	-1.99403e-12	5.91496e-11		-0.72212	0.14902	0.11735	0.04259	-0.000259163
-0.72315	-1.0336e-11	-4.42254e-12	-1.95182e-12	6.1354e-11		-0.72315	0.17768	0.10427	0.04398	0.0077
-0.72365	-1.02799e-11	-5.0162e-12	-1.74547e-12	6.24655e-11		-0.72365	0.17145	0.07784	0.03653	0.01466
-0.72402	-1.06386e-11	-1.15827e-12	-2.82376e-12	6.48395e-11		-0.72402	0.14686	0.08383	0.02369	0.00654
-0.72452	-9.92936e-12	-1.13813e-12	-2.20141e-12	6.37625e-11		-0.72452	0.16776	0.13709	0.0297	0.000853612
-0.72502	-9.6827e-12	-1.93832e-12	-1.25054e-12	6.4248e-11		-0.72502	0.1865	0.11774	0.05661	0.01762
-0.72552	-1.00806e-11	-9.04632e-13	4.30093e-12	6.41571e-11		-0.72552	0.17107	0.11519	0.07555	0.0086
-0.72603	-9.66237e-12	-2.09976e-12	8.17649e-13	6.40403e-11		-0.72603	0.15393	0.10161	0.07853	0.00154
-0.72666	-1.02954e-11	-1.46435e-12	1.73517e-12	6.48356e-11		-0.72666	0.15998	0.13747	0.0798	0.00658
-0.72716	-9.37924e-12	-2.61453e-13	1.7986e-12	6.59235e-11		-0.72716	0.16803	0.10541	0.06376	0.01122
-0.72779	-1.01433e-11	-1.33373e-12	2.23239e-13	6.53637e-11		-0.72779	0.19917	0.10948	0.08848	0.00865
-0.72829	-9.73017e-12	8.65326e-13	8.60674e-13	6.65905e-11		-0.72829	0.17329	0.09521	0.11151	0.00165
-0.72879	-9.12577e-12	-5.94042e-13	-1.79758e-12	6.9272e-11		-0.72879	0.15854	0.09798	0.10705	0.00199
-0.72943	-9.55756e-12	1.31759e-12	3.54282e-12	6.76729e-11		-0.72943	0.17147	0.08671	0.05763	0.01078
-0.72993	-8.40682e-12	8.92348e-13	1.63359e-12	7.04539e-11		-0.72993	0.19159	0.07718	0.06346	0.00184
-0.73043	-9.44715e-12	8.88559e-14	4.58447e-12	6.96957e-11		-0.73043	0.17902	0.08312	0.08778	0.01333
-0.73093	-8.42477e-12	2.01458e-12	1.93748e-12	7.14169e-11		-0.73093	0.18044	0.10265	0.08386	0.000397075
-0.73143	-8.49844e-12	3.84888e-12	6.31203e-12	7.14294e-11		-0.73143	0.2093	0.10576	0.06741	0.01317
-0.73206	-8.18403e-12	1.98423e-12	6.93757e-12	6.91421e-11		-0.73206	0.20782	0.10257	0.07211	0.01341
-0.73257	-7.54894e-12	2.35385e-12	8.20085e-12	6.91502e-11		-0.73257	0.15876	0.11493	0.07841	0.01627
-0.73307	-7.84466e-12	1.65093e-12	6.88242e-12	7.24093e-11		-0.73307	0.20872	0.11579	0.08062	0.00643
-0.73357	-8.00247e-12	5.0666e-13	7.90548e-12	7.07199e-11		-0.73357	0.18591	0.08664	0.07168	0.0152
-0.7342	-7.17158e-12	3.77756e-12	8.20928e-12	7.29397e-11		-0.7342	0.19779	0.08762	0.06534	0.01653
-0.7347	-7.09677e-12	3.10956e-12	7.5313e-12	7.161e-11		-0.7347	0.17543	0.12878	0.07123	0.00628
-0.7352	-6.97964e-12	4.05457e-12	6.98808e-12	7.25349e-11		-0.7352	0.2125	0.13395	0.08363	0.00715
-0.73571	-6.36559e-12	4.78854e-12	9.44546e-12	7.33641e-11		-0.73571	0.20873	0.10733	0.0791	0.01231
-0.73634	-6.76722e-12	4.85531e-12	9.40576e-12	7.42515e-11		-0.73634	0.2081	0.10039	0.07773	0.01399
-0.73684	-6.33897e-12	4.28413e-12	8.5422e-12	7.61291e-11		-0.73684	0.21438	0.13206	0.08811	0.00267
-0.73734	-6.0046e-12	5.18862e-12	1.25742e-11	7.43233e-11		-0.73734	0.20573	0.13442	0.08507	0.01717
-0.73784	-5.75314e-12	4.13962e-12	1.29312e-11	7.44424e-11		-0.73784	0.21106	0.11306	0.05702	0.02771
-0.73847	-5.14401e-12	5.14783e-12	1.25693e-11	7.61451e-11		-0.73847	0.21474	0.10315	0.06944	0.02698
-0.73898	-3.93901e-12	6.31911e-12	1.03663e-11	7.61795e-11		-0.73898	0.20987	0.12112	0.09695	0.02179
-0.73948	-4.89958e-12	6.57067e-12	1.12179e-11	7.66861e-11		-0.73948	0.18331	0.13564	0.10124	0.01543
-0.73998	-4.15034e-12	6.71892e-12	9.48348e-12	7.52985e-11		-0.73998	0.23129	0.14278	0.08364	0.01329
-0.74048	-3.60485e-12	7.18601e-12	1.25296e-11	7.66818e-11		-0.74048	0.23963	0.14069	0.09308	0.01758
-0.74111	-4.31907e-12	7.16674e-12	1.44057e-11	8.02756e-11		-0.74111	0.22456	0.14035	0.10882	0.01712
-0.74148	-3.67792e-12	6.72116e-12	1.27669e-11	7.97624e-11		-0.74148	0.24428	0.13867	0.09579	0.01536
-0.74198	-2.9181e-12	6.82045e-12	1.4931e-11	8.03089e-11		-0.74198	0.25892	0.13435	0.07106	0.00797
-0.74262	-3.01032e-12	9.84179e-12	1.51273e-11	7.8783e-11		-0.74262	0.23662	0.14658	0.048	0.02779
-0.74312	-3.28941e-12	7.3498e-12	1.61632e-11	8.10861e-11		-0.74312	0.22963	0.17083	0.08114	0.01949
-0.74362	-2.40954e-12	1.00479e-11	1.55737e-11	8.08932e-11		-0.74362	0.24274	0.15548	0.11645	0.01087
-0.74412	-3.48947e-12	8.886e-12	1.52244e-11	8.01243e-11		-0.74412	0.24251	0.11258	0.10973	0.02391
-0.74462	-3.46556e-12	8.10384e-12	1.46706e-11	8.14576e-11		-0.74462	0.22006	0.12708	0.07296	0.0249
-0.74512	-2.70907e-12	9.63139e-12	1.53362e-11	8.34513e-11		-0.74512	0.24817	0.14553	0.09194	0.02542
-0.74562	-2.31771e-12	1.00193e-11	1.79161e-11	8.46145e-11		-0.74562	0.26042	0.1403	0.11692	0.02445
-0.74613	-2.10978e-12	1.03641e-11	1.4432e-11	8.2611e-11		-0.74613	0.26132	0.11785	0.11695	0.01791
-0.74663	-1.96246e-12	1.10566e-11	1.73837e-11	8.58911e-11		-0.74663	0.27517	0.12357	0.09296	0.00964
-0.74713	-2.11088e-12	1.01465e-11	1.61701e-11	8.38863e-11		-0.74713	0.24856	0.129	0.10551	0.02782
-0.74763	-1.70562e-12	1.05535e-11	1.7924e-11	8.47445e-11		-0.74763	0.26459	0.13143	0.11001	0.03114
-0.74813	-1.85123e-12	1.19846e-11	1.83205e-11	8.7353e-11		-0.74813	0.26334	0.15629	0.109	0.02268
-0.74876	-1.73106e-12	1.21531e-11	1.89845e-11	8.50484e-11		-0.74876	0.25977	0.14452	0.10383	0.02025
-0.74927	-1.66465e-12	1.34439e-11	1.94629e-11	8.70881e-11		-0.74927	0.22865	0.1696	0.11028	0.02956
-0.74977	-8.48804e-13	1.12819e-11	2.13689e-11	8.97695e-11		-0.74977	0.26838	0.17725	0.10278	0.01625
-0.75027	-4.20819e-13	1.30023e-11	2.48851e-11	8.6755e-11		-0.75027	0.27653	0.19592	0.10467	0.03131

## Sheet: Figure 2g
Time(h)	FEH2 (%)	FECO (%)
3	3.0597	96.7298
6	2.73246	97.0674
12	1.77687	98.4367
24	1.01742	99.53
36	0.64538	99.2924
48	0.43689	100.098
60	0.31401	99.2206
72	0.24689	99.9047
84	0.19694	99.8187
96	0.21134	100.24
108	0.15066	100.318
120	0.12973	99.8901
132	0.12195	100.012
144	0.10391	99.551
156	0.10945	99.968
168	0.0872	98.9243
180	0.08502	98.0786
192	0.08136	97.2132
204	0.07786	97.7481
216	0.05726	98.7438
228	0.05819	98.3184
240	0.05881	97.6297
252	0.05879	96.9655
264	0.05973	96.8234
276	0.05933	96.1524
288	0.05694	96.3024
300	0.05874	97.8583
312	0.05886	95.5876
324	0.05861	96.6081
336	0.05943	96.5332
348	0.06126	95.9396
360	0.09563	97.229
372	0.10438	97.0109
384	0.09112	97.7846
396	0.08614	96.4435
408	0.08266	96.3843
420	0.54352	96.4099
432	0.54106	96.773
444	0.57468	95.666
456	0.56205	95.8159
468	0.60264	99.1686
480	0.56823	95.0038
492	0.85586	95.065
504	1.08476	96.245
516	0.84867	96.774
528	0.71026	96.8906

## Sheet: Figure 3a
Cu												Cu97Pd3												Cu95Sb5												Cu92Sb5Pd3
Raman shift /cm-1	Y(OCP)	Y(0 V)	Y(-0.15 V)	Y(-0.3 V)	Y(-0.45 V)	Y(-0.6 V)	Y(-0.75 V)	Y(-0.9 V)	Y(-1.05 V)	Y(-1.2 V)		Raman shift /cm-1	Y(OCP)	Y(0 V)	Y(-0.15 V)	Y(-0.3 V)	Y(-0.45 V)	Y(-0.6 V)	Y(-0.75 V)	Y(-0.9 V)	Y(-1.05 V)	Y(-1.2 V)		Raman shift /cm-1	Y(OCP)	Y(0 V)	Y(-0.15 V)	Y(-0.3 V)	Y(-0.45 V)	Y(-0.6 V)	Y(-0.75 V)	Y(-0.9 V)	Y(-1.05 V)	Y(-1.2 V)		Raman shift /cm-1	Y(OCP)	Y(0 V)	Y(-0.15 V)	Y(-0.3 V)	Y(-0.45 V)	Y(-0.6 V)	Y(-0.75 V)	Y(-0.9 V)	Y(-1.05 V)	Y(-1.2 V)
2300.41	21.7763	39.8391	-47.8027	55.466	-6.6445	-41.2448	-14.3792	10.4413	54.3911	27.182		2300.41	23.8805	45.2963	-29.3888	59.9222	20.3685	-35.0574	-39.5251	-19.3162	35.4376	21.9587		2300.41	-128.345	57.5591	-13.4291	76.3982	26.1811	38.6643	25.2482	31.3521	16.2907	-37.3906		2300.41	-1.63383	-12.5019	-30.7077	23.292	-19.2454	38.0057	-29.1229	-10.8668	-0.78404	12.1443
2299.54	-18.8045	-34.4139	-47.6475	8.51785	-44.2155	-30.2066	36.5499	44.0917	54.8345	-19.1684		2299.54	-16.6975	-28.9627	-29.1788	13.0587	-17.042	-23.7971	11.4476	14.6419	36.0956	-24.271		2299.54	42.4072	-35.9468	32.2151	24.4493	27.3474	59.1025	-4.26366	-15.3515	-16.7414	-29.6331		2299.54	-2.19148	6.11265	-17.338	-5.39892	38.4556	23.2698	9.09809	-42.4502	-12.7593	-16.701
2298.67	7.42229	52.7747	-50.2737	14.4655	32.3303	44.8372	37.3675	2.59094	7.96879	48.6017		2298.67	9.53212	58.2198	-31.7502	19.0909	59.6641	51.4686	12.3087	-26.5515	-10.5557	43.6196		2298.67	46.1168	-34.7952	38.8813	-33.0445	-21.5792	-37.3503	21.896	-45.338	-27.4957	-44.1401		2298.67	8.38332	19.1549	65.6028	46.6276	7.08016	-2.5918	-8.35434	17.817	-44.2101	-3.79006
2297.8	-55.4009	34.1951	-41.7728	-43.5883	-27.4942	-10.9257	54.8767	64.0524	25.1136	-28.343		2297.8	-53.2883	39.6341	-23.1945	-38.8784	0	-4.0723	29.8615	35.2177	6.80379	-33.2044		2297.8	-28.0857	-69.8179	-7.32355	6.86628	10.2013	49.8716	-68.8186	-8.53782	-13.2072	-75.3408		2297.8	5.04113	48.8852	-51.8277	-7.09927	-10.3721	46.681	10.3705	8.49898	-17.2191	-13.1449
2296.93	-18.0523	-14.9791	5.67044	-34.8552	74.0537	14.0065	0.04912	47.5963	39.4691	-5.11063		2296.93	-15.9369	-9.54614	24.3035	-30.0606	98.1389	21.082	-24.9226	19.0693	21.374	-9.85136		2296.93	-49.4044	53.7404	54.9828	63.4524	-5.32329	34.1293	51.9251	33.8113	12.2025	-73.1481		2296.93	7.26381	20.1846	-5.08264	14.3053	-22.2542	4.13209	4.05078	-23.071	20.8889	-55.8792
2296.06	61.0017	55.4635	-33.1277	-20.5636	0.33625	-52.8569	50.9336	-7.79338	9.31648	-12.4828		2296.06	63.1199	60.8904	-14.4398	-15.6844	21.0125	-45.5592	26.0054	-36.0126	-8.56403	-17.1029		2296.06	-3.96282	-6.3193	108.92	56.0449	-23.6239	51.7688	-22.0735	37.2045	18.1319	45.8598		2296.06	3.92275	16.5267	11.0483	-3.23772	38.1834	-35.6195	11.64	3.77944	-30.0216	-62.4399
2295.19	-4.57819	-29.8479	-21.8571	13.1874	-45.5451	-75.2024	93.4553	59.1936	54.257	-3.16792		2295.19	-2.45717	-24.4271	-3.11447	18.1512	-28.2779	-67.6827	68.5708	31.2821	36.5911	-7.6673		2295.19	-28.0601	61.5617	-26.2597	68.1053	-66.9454	49.9349	-37.647	37.8145	18.4966	-152.194		2295.19	11.706	-6.59576	-114.65	-6.87014	65.2276	44.2196	16.4453	-5.53163	-8.61137	8.86488
2294.32	-11.7474	-15.0368	-38.3948	-30.9236	-85.8488	-5.79067	-3.05473	95.5706	-3.6916	-24.4405		2294.32	-9.62354	-9.62202	-19.5973	-25.8752	-71.9906	1.9511	-27.8957	67.9668	-21.1428	-28.8192		2294.32	0.6768	4.30258	86.0578	16.2136	-54.6451	-1.94424	-5.95005	88.4689	-3.38209	-2.6356		2294.32	25.0467	-10.2478	-12.318	3.39992	28.3143	10.0356	-0.99398	12.9635	-17.7929	27.3163
2293.45	58.919	-36.369	31.2457	-13.8639	-76.1018	24.6767	50.5787	23.5221	10.655	7.10992		2293.45	61.0456	-30.9602	50.0979	-8.73094	-65.6526	32.6405	25.7813	-3.77399	-6.58152	2.8519		2293.45	-12.2943	-5.67914	-15.7101	58.853	-28.4512	4.57086	6.27573	-30.4624	35.9014	-86.636		2293.45	16.144	0	-46.2344	13.6658	69.2483	28.6799	-12.8673	6.43334	-18.632	-26.5136
2292.58	1.71147	-7.66932	-10.3135	42.0952	0.34108	10.6608	20.8119	79.3423	-5.57874	35.8665		2292.58	3.84089	-2.26668	8.59356	47.3129	7.37745	18.847	-3.94189	52.3542	-22.6004	31.7293		2292.58	-53.0554	-49.01	24.2994	9.75904	-13.3866	-25.0491	49.0661	-4.83124	36.2574	-56.6605		2292.58	29.4778	-11.991	-71.8046	29.485	-1.00362	44.5367	36.406	16.5797	2.76205	-44.1943
2291.7	2.87793	-9.54707	-99.0955	-32.5669	-92.7464	13.3213	24.4002	43.443	-49.594	20.1522		2291.7	5.01015	-4.1505	-80.1336	-27.2645	-89.1228	21.7298	-0.30998	16.763	-66.4007	16.1358		2291.7	-32.6702	10.4869	33.7273	-36.5381	-6.66431	-35.2073	-24.8658	-37.5633	28.2762	-62.8207		2291.7	-21.1038	34.3744	44.3471	17.5109	-26.7697	13.1492	-22.7091	-6.62248	-17.5329	54.8368
2290.83	-18.1819	-11.4248	1.0707	-96.0883	-27.4432	21.536	-8.12976	29.7819	-7.47019	26.6686		2290.83	-16.0469	-6.03432	20.0875	-90.7012	-27.2325	30.1668	-32.7964	3.40999	-24.062	22.773		2290.83	4.37549	-71.726	29.2601	-30.0331	-2.72344	21.3135	4.022	4.72688	-1.92811	-55.089		2290.83	-27.2156	-74.8542	-14.5711	-2.79346	-2.51933	17.8897	29.3248	11.8563	12.1865	3.80859
2289.96	-11.458	-2.19198	81.754	68.1792	-23.2736	-23.0284	17.6823	21.6804	-1.47249	58.1805		2289.96	-9.32022	3.19246	100.826	73.651	-26.4757	-14.1752	-6.9407	-4.38345	-17.8494	54.4057		2289.96	-5.81343	-28.9146	2.57305	34.799	-4.33993	2.81583	-8.76626	27.5565	-46.01	-94.5813		2289.96	5.5616	4.8362	4.30562	24.1294	32.832	8.73985	-1.99049	49.771	-35.8794	-5.53589
2289.09	-35.2854	7.03659	-15.3289	10.2151	-30.2144	37.9528	1.82734	5.24969	1.7448	20.2522		2289.09	-33.1447	12.415	3.79766	15.7716	-36.8293	47.0283	-22.752	-20.5061	-14.4172	16.5983		2289.09	-54.8786	-8.33697	11.9978	-8.70124	16.2604	-49.0005	39.5459	-35.7134	-3.98566	-136.837		2289.09	-33.8785	-18.2561	12.0655	-12.8317	-4.03498	-39.2861	22.2479	-28.9673	-3.39138	18.448
2288.22	15.8614	-5.9535	-65.1764	-56.0597	26.7065	-20.4856	-16.8009	63.7892	16.0639	1.77194		2288.22	18.0049	-0.58121	-45.9949	-50.4184	16.6749	-11.1875	-41.3366	38.3417	0.11697	-1.76108		2288.22	-1.19442	6.67744	-20.2319	11.6736	9.08496	29.6991	10.0934	56.5256	43.5723	1.39615		2288.22	-23.3261	25.2962	-38.49	-2.57811	-18.6764	32.0975	15.9338	8.93904	-48.6608	22.9854
2287.35	-24.6209	-60.5797	1.58741	-30.701	-63.5245	-95.5589	25.65	-38.7048	-22.3679	-2.82174		2287.35	-22.4747	-55.2135	20.8238	-24.9749	-76.9728	-86.0382	1.15798	-63.8438	-38.0997	-6.23381		2287.35	-61.3488	-53.2674	33.6073	15.3839	-48.0569	30.6389	22.2921	18.2549	35.5904	-82.5079		2287.35	17.7584	-14.4487	-47.3868	2.11915	0	25.7245	-9.81044	-0.36206	0.47196	-0.23972
2286.48	12.6272	-70.7758	-45.4682	30.7311	-67.6797	-45.7039	62.5348	30.9233	-74.661	20.3424		2286.48	14.7762	-65.4157	-26.1769	36.5418	-84.5408	-35.9609	38.0864	6.09234	-90.1779	17.0511		2286.48	3.41849	-10.4948	4.16177	-30.8652	-21.9108	28.804	-1.59441	2.20433	-80.6312	-16.5007		2286.48	6.09303	-9.77023	21.4357	-40.3683	35.3226	-38.931	3.31267	-26.312	-5.92354	-20.6797
2285.6	-25.0653	-55.9959	46.2391	-38.2873	36.3886	-40.2717	-17.1458	17.272	39.5607	-3.67923		2285.6	-22.9135	-50.6418	65.5853	-32.3917	16.1108	-30.3061	-41.5506	-7.25058	24.2589	-6.84954		2285.6	-12.3157	40.5841	49.6493	-60.4493	34.7476	21.4174	-22.699	-5.51822	11.3108	-25.4474		2285.6	-30.5433	19.8797	29.178	19.8331	-26.4931	18.5357	-30.7447	14.3459	18.2068	-16.1386
2284.73	39.9086	28.1366	-89.5961	-51.7936	43.3099	-1.55221	-35.7609	34.1412	23.337	-74.8594		2284.73	42.0632	33.4846	-70.195	-45.8132	19.6116	8.6362	-60.122	9.92746	8.25063	-77.9087		2284.73	-30.8208	-16.5618	59.0496	-9.56589	-30.6929	-16.4877	17.2399	17.2779	67.1466	-51.0419		2284.73	-0.58001	35.6451	-76.839	-33.7416	6.04454	23.2651	-0.97806	16.1448	39.5524	-19.9239
2283.86	-3.32369	-40.3265	24.2736	-48.6498	50.2293	-29.4195	34.3971	34.3622	12.6687	-18.4118		2283.86	-1.16624	-34.9846	43.7297	-42.5846	23.1144	-19.0085	10.0797	10.4568	-2.20247	-21.3401		2283.86	39.4472	-76.4586	10.1953	38.5252	-26.7599	-4.44688	-28.8266	1.23212	17.5543	-98.8157		2283.86	7.18097	-29.0375	-5.28342	45.8521	24.7007	52.9582	-15.6048	59.5521	-16.7789	34.5449
2282.99	-57.6334	-20.0163	10.5236	21.0525	18.3184	17.6038	-39.6876	59.5426	51.9244	46.3336		2282.99	-55.4731	-14.6804	30.0346	27.2026	-12.2131	28.2373	-63.9614	35.9456	37.2684	43.5263		2282.99	-20.6606	-33.7184	-2.58706	-40.9778	24.3183	96.3364	5.55159	4.60527	51.1812	-5.1306		2282.99	-46.0753	3.37142	-28.0512	6.16007	1.74886	-22.7484	3.05425	8.64785	40.6191	-10.8489
2282.11	-25.9665	19.6934	68.8691	62.9966	11.3734	-54.6268	-55.5171	37.5714	44.0235	-55.3185		2282.11	-23.8034	25.0232	88.4351	69.2316	-22.5786	-43.7704	-79.7471	14.2832	29.5828	-58.0048		2282.11	-39.1555	-76.9548	4.04306	-53.9047	28.2366	-38.6125	37.1416	-16.9813	-37.2131	-88.9477		2282.11	19.92	-28.0079	-45.2692	30.2574	6.53319	-15.2419	2.29527	38.1741	12.0361	-6.3157
2281.24	-24.8077	9.48575	-61.3255	-36.4638	40.4705	-57.5233	17.3725	-6.57066	-52.5889	-26.634		2281.24	-22.6419	14.8094	-41.7046	-30.144	4.37063	-46.4441	-6.81386	-29.5501	-66.8142	-29.1992		2281.24	64.3375	-34.2337	-33.6869	-16.9258	40.4696	3.91714	13.2728	-8.06514	-3.59285	-64.6139		2281.24	8.26524	32.1097	-45.8479	-6.64559	27.9492	17.2121	-40.0483	-4.39127	36.1375	3.76007
2280.37	-1.47588	-31.2082	27.4988	-74.908	50.1536	-2.21243	18.1673	93.4355	97.5225	15.8977		2280.37	0.6928	-25.8907	47.1748	-68.5033	14.5204	9.08963	-5.97534	70.7648	83.5126	13.4536		2280.37	-73.3541	-19.2474	64.4138	22.8098	2.80545	24.2555	19.9019	-29.6426	27.2418	31.7752		2280.37	-8.92877	42.3125	-7.62289	42.3902	13.3237	10.8486	22.9515	0.17948	-14.6085	-0.02726
2279.49	46.7877	-19.2337	-11.1889	44.6223	76.4598	17.0499	32.8173	52.0689	25.8763	47.3275		2279.49	48.9592	-13.9222	8.54204	51.1119	41.2933	28.5748	8.71841	29.707	12.0818	45.0045		2279.49	-25.3205	-29.2085	-12.1117	-26.15	-9.90366	105.553	-31.6681	43.0093	-38.9296	25.5903		2279.49	12.681	-13.9982	-85.8058	-2.81526	45.8146	12.8009	19.417	38.0029	34.4293	23.8989
2278.62	61.7819	84.167	27.7143	-7.68035	-10.8449	-27.4253	-21.8088	-5.90946	-1.41416	9.47504		2278.62	63.9562	89.4724	47.5002	-1.10578	-45.5442	-15.6774	-45.8639	-27.9623	-14.9931	7.27325		2278.62	-96.4482	49.4945	13.9059	10.7983	102.072	39.9688	-19.4943	-47.8411	-38.5819	-130.215		2278.62	3.80388	-67.5177	-6.03293	-14.756	25.6486	-4.64365	-17.3656	48.1035	-24.6104	0.71246
2277.75	26.9083	37.9397	-8.19034	-4.5579	21.0022	41.6954	-54.2512	58.0237	-48.084	7.65042		2277.75	29.0854	43.239	11.6506	2.10156	-13.2303	53.6662	-78.2626	36.2796	-61.4476	5.56971		2277.75	-26.2687	-26.9615	-29.3399	67.1248	28.4033	-22.8187	25.918	24.7849	0.54949	-128.059		2277.75	19.8621	23.0317	32.1587	-40.5426	5.49071	22.2419	-4.27049	2.7973	-0.52176	5.23732
2276.87	5.89414	16.6544	77.7793	-1.44002	63.9138	22.1572	4.7144	-22.0925	24.3555	14.1331		2276.87	8.07405	21.9476	97.6753	5.30442	30.1485	34.3511	-19.2533	-43.5275	11.2075	12.1736		2276.87	-22.5899	32.3222	-22.7176	-6.74603	90.4735	5.81361	13.1479	22.5997	36.8929	-51.1271		2276.87	-22.2491	33.2263	-43.2243	-10.9275	37.9628	-11.8162	11.5883	-25.875	29.0958	-15.1678
2276	-40.0346	-29.5455	-52.2756	23.8287	18.197	-2.913	-5.57113	5.8163	19.2311	-48.6153		2276	-37.8518	-24.2584	-32.3246	30.6581	-15.1012	9.50395	-29.495	-15.3096	6.29879	-50.4536		2276	-27.2206	-21.9511	-54.8662	-3.05419	36.2166	92.5856	19.7661	-1.73837	-20.9282	-40.685		2276	13.1907	48.9546	-18.8915	13.1376	-4.34383	-59.707	5.28769	-24.0764	0.55038	19.8169
2275.12	-33.3433	12.8663	-121.373	-31.202	11.2572	2.47983	-26.9278	-2.27817	-63.4123	-3.36565		2275.12	-31.1578	18.1473	-101.367	-24.2875	-21.5737	15.1198	-50.808	-23.095	-76.129	-5.0827		2275.12	-84.4532	1.31604	12.6658	-38.1244	-4.17717	65.8118	31.9181	12.6923	1.56069	-41.3225		2275.12	-39.9777	28.6855	-49.9411	-7.10408	19.8114	-10.6796	-23.1593	-13.9731	5.23857	-28.2697
2274.25	-51.5675	10.9721	17.1589	5.13307	9.85561	-36.4192	37.5324	-26.9786	28.362	-24.5672		2274.25	-49.3792	16.2471	37.22	12.1325	-22.5081	-23.5561	13.696	-47.4863	15.8609	-26.163		2274.25	-25.4065	19.0375	-8.40624	18.1636	-105.453	-2.47308	-2.99193	-31.0125	-34.0889	-58.5693		2274.25	6.52372	-16.4884	-58.8354	-7.96204	-16.94	10.6484	-37.7555	34.8786	18.2288	17.7755
2273.38	4.93589	-7.52882	-18.7195	-5.59678	-21.9899	-3.35206	54.9174	6.44475	-40.4179	70.4726		2273.38	7.12705	-2.25992	1.3967	1.4877	-53.8858	9.73437	31.1248	-13.7535	-52.7031	68.9981		2273.38	-49.4105	-49.0429	-7.33239	-30.7381	58.9893	-40.2915	50.6696	44.2998	21.5999	-6.62641		2273.38	-13.4138	-17.3663	37.4346	35.4595	-1.09553	1.52431	19.6084	0.68471	3.53767	-27.5265
2272.5	-40.9597	29.3182	-21.3787	52.8535	12.5852	-42.2372	-77.1201	39.8567	15.3443	-89.0856		2272.5	-38.7658	34.581	-1.20749	60.023	-18.8435	-28.9277	-100.869	19.9676	3.27473	-90.4388		2272.5	9.60541	-61.7565	15.878	-40.8821	24.1466	29.818	37.904	39.342	21.9291	6.56106		2272.5	-2.90657	-23.7772	34.0584	42.8941	14.7433	20.074	38.2128	8.00937	24.8235	-53.4414
2271.63	-42.5767	-3.01288	-29.5736	-15.9787	8.4149	10.1814	31.5717	-48.4714	10.2199	11.4617		2271.63	-40.38	2.24383	-9.34723	-8.72412	-22.5461	23.7142	7.86665	-68.0511	-1.63381	10.2298		2271.63	35.3987	-16.372	-10.719	-6.76139	-5.15198	55.6349	16.8417	-9.88025	-107.768	-85.3864		2271.63	-31.1344	33.441	0.24783	-10.5374	-16.4546	-30.5457	26.3781	-9.56824	1.83682	14.7115
2270.75	8.35887	-51.9277	-35.0002	-7.33962	103.819	26.622	73.839	7.06122	7.86244	17.9282		2270.75	10.5585	-46.6771	-14.7188	0	73.3255	40.3781	50.1778	-12.2091	-3.77539	16.8177		2270.75	27.9903	-56.7491	20.7779	74.3661	-1.24888	15.059	42.8074	48.7866	-65.9298	-69.4291		2270.75	7.03042	-25.5307	10.7038	-41.8212	21.5072	-34.1256	3.48409	8.81753	0.98605	-41.6285
2269.88	-1.56435	-6.80119	45.3013	37.2454	5.60831	-23.3143	85.6699	40.4485	33.1591	18.8608		2269.88	0.63806	-1.55667	65.6378	44.5855	-24.4172	-9.3348	62.0525	21.4877	21.7371	17.8716		2269.88	-1.53899	-52.8651	16.312	-24.2886	10.9483	-14.4404	13.4549	-36.3701	22.9034	-14.7635		2269.88	39.6496	39.9613	-56.2765	7.10301	9.67714	-12.816	24.8448	-17.0503	-10.9263	-28.8126
2269	41.048	-41.8737	-62.4394	18.2206	-20.6787	-26.2299	6.25532	10.2303	-30.0305	-79.7424		2269	43.2532	-36.6353	-42.0477	25.5612	-50.2365	-12.0271	-17.3182	-8.42113	-41.2366	-80.6102		2269	4.88553	-4.74539	31.2012	54.0448	17.6104	61.1356	-4.82767	27.8073	-54.19	-67.9495		2269	0.36981	14.1883	-51.3459	-18.6431	33.7944	41.6634	35.1375	-9.73034	24.1682	-18.7668
2268.13	-35.2243	-49.2919	-89.9768	-31.2078	5.56469	-1.50516	-20.6093	107.179	28.4315	53.8932		2268.13	-33.0163	-44.0596	-69.53	-23.8667	-23.5248	12.9212	-44.139	88.8375	17.4414	53.1468		2268.13	-52.2745	-11.933	-23.0257	7.95097	-17.1971	95.2149	18.3594	44.9637	-15.1553	-121.12		2268.13	21.9195	-25.3975	8.8647	38.5493	21.9652	7.66233	-20.9185	25.2288	-51.325	65.9106
2267.25	-47.8991	15.1524	-20.7692	-19.8122	12.4523	3.86546	85.1997	46.5561	-4.33297	52.0525		2267.25	-45.6882	20.3787	-0.26728	-12.4706	-16.1695	18.5152	61.7138	28.5239	-15.1071	51.4275		2267.25	-23.7338	85.9073	13.9744	-2.19472	17.1046	27.0219	58.1214	40.0044	101.252	2.6151		2267.25	-25.6336	-17.9834	-19.3873	-56.2884	-11.9693	-4.21482	91.6388	32.5371	30.7476	37.2405
2266.38	-35.7017	-44.7773	-28.9633	85.5266	-13.8238	14.7565	38.9861	-11.284	-6.69204	28.104		2266.38	-33.488	-39.5572	-8.4062	92.8688	-41.9773	29.6298	15.544	-29.0064	-17.2501	27.6004		2266.38	-9.02277	1.33248	64.7745	-4.04917	-20.4538	30.6976	6.67823	-6.40498	51.8157	29.5837		2266.38	-23.4305	11.5325	-66.9757	3.65182	23.1898	28.1237	-3.09275	-32.0035	-17.0858	-10.7628
2265.5	-29.0351	-57.7184	-34.3924	-24.669	40.029	-1.98508	70.1458	55.2201	-28.3901	-15.1752		2265.5	-26.8186	-52.5043	-13.7801	-17.3264	12.3437	13.1118	46.7477	37.8075	-38.732	-15.5572		2265.5	52.6482	-0.32843	-36.3961	24.4864	-38.6594	12.2692	-3.30498	-38.9836	27.262	-53.9684		2265.5	-10.1775	-8.69194	-97.9707	22.1277	63.8604	-19.6697	7.19557	-19.1632	-48.3248	-36.6462
2264.62	-8.5607	50.8818	43.0456	-35.3839	22.0432	-54.6299	68.1464	60.9293	7.9254	46.5252		2264.62	-6.3414	56.0898	63.7131	-28.0408	-5.17372	-39.3095	44.7921	43.8265	-2.20042	46.2647		2264.62	48.0021	11.8216	61.3502	8.81505	-56.8585	-6.15282	-21.5715	22.3642	-82.9114	-10.4285		2264.62	-27.314	26.3345	-7.41818	-14.6477	-11.4972	-17.7255	14.7174	21.2938	-27.0702	-1.75167
2263.75	9.14205	-42.1643	18.2685	53.3221	12.3476	-10.6001	60.6218	-38.3107	-2.72471	-2.26722		2263.75	11.3642	-36.9624	38.9911	60.6658	-14.4006	4.94416	37.3114	-55.1034	-12.6342	-2.40613		2263.75	-61.5883	-28.507	-25.9753	26.2873	54.7457	14.0932	18.1618	11.8822	5.79436	-82.9003		2263.75	-30.6363	-7.69472	47.193	6.5848	-3.9768	-4.73636	22.2355	61.7339	-8.58665	22.0815
2262.87	-72.5621	-66.145	-0.97531	-18.1505	-11.1492	52.7426	47.579	-16.0208	-24.4137	-92.457		2262.87	-70.3371	-60.9493	19.8025	-10.8063	-37.4291	68.5104	24.3124	-32.5037	-34.1071	-92.4745		2262.87	-33.0784	-8.074	-30.4321	-11.4688	-57.3444	-31.9348	-0.10305	1.40546	8.8724	-75.2688		2262.87	-0.82335	35.6008	5.14576	14.004	-13.0257	27.5762	21.4676	-0.00297	-26.0044	15.5335
2261.99	0.35712	-10.0615	37.7575	-12.302	56.4612	-27.4946	81.4688	20.0601	33.9599	-22.4992		2261.99	2.58489	-4.87185	58.5906	-4.95731	30.6501	-11.5029	58.2462	3.88736	24.4829	-22.3951		2261.99	39.5877	-4.21481	6.51975	-27.1281	-6.51758	-77.9476	-18.3632	-6.30963	-21.1815	20.6942		2261.99	-6.91052	20.9063	-119.708	-28.2717	-24.8327	-3.61875	20.699	56.9886	-18.5712	3.46548
2261.12	-67.5163	4.59875	98.5549	-11.9767	77.1238	-24.8998	-3.33836	56.1261	-51.2136	-13.2909		2261.12	-65.2857	9.78224	119.443	-4.63149	51.7815	-8.68431	-26.5171	40.2635	-60.4743	-13.065		2261.12	-17.4985	-19.6782	29.6563	-4.14099	-27.473	85.8225	-50.4174	24.6186	-4.30338	3.45612		2261.12	36.6858	0.69695	-31.9897	-12.5699	-20.075	-29.2819	-7.67039	42.1959	-41.502	-5.83816
2260.24	27.449	-19.3812	79.3013	-47.5265	6.71293	24.6052	74.6994	86.6582	-6.65669	40.0661		2260.24	29.6824	-14.2038	100.245	-40.1808	-18.1606	41.0446	51.5646	71.1057	-15.701	40.4135		2260.24	5.46338	42.131	19.6688	21.5962	-15.3064	45.3225	-13.4711	52.7745	34.6436	-27.5742		2260.24	14.0361	27.4069	-5.01603	-24.4699	-48.434	-8.02313	49.5168	30.1681	26.6407	26.2546
2259.36	-45.9227	36.659	-72.3787	-66.5095	54.9663	-77.6557	64.418	48.2023	4.77401	16.1494		2259.36	-43.6865	41.8303	-51.38	-59.1633	30.5615	-60.9926	41.3271	32.9599	-4.054	16.6184		2259.36	-46.0775	34.9404	28.9976	-43.7247	40.9992	-22.7528	-17.9249	31.2565	-58.8579	51.7665		2259.36	-14.1232	-3.83252	-27.7163	18.8146	14.2652	-14.3631	-6.43789	-1.16855	20.2635	-32.7129
2258.49	-22.7198	-1.11166	-14.3566	44.1627	48.0308	90.4531	21.0381	-26.1003	18.9579	-35.3437		2258.49	-20.4808	4.0535	6.69736	51.5094	24.0949	107.34	-2.00894	-41.0325	10.3462	-34.753		2258.49	-61.7392	19.4766	10.7373	20.6275	0.73551	38.846	-44.4456	-20.5974	4.90922	-4.09024		2258.49	-53.3058	-12.9926	7.51906	-26.1893	27.2872	-1.39143	-12.7186	-26.9766	-24.7304	-3.38664
2257.61	58.3889	24.5627	-19.7934	0.34353	-3.03109	18.5512	52.1368	-14.8811	52.4388	62.1101		2257.61	60.6308	29.7217	1.31582	7.69073	-26.4978	35.6622	29.1337	-29.5028	44.0438	62.8226		2257.61	13.6153	20.5642	61.4306	60.131	-6.4194	28.712	14.5384	18.5782	7.97351	-2.01311		2257.61	28.8759	60.5876	-42.7604	33.6252	-20.3718	19.848	58.2247	-3.1328	32.3362	20.4111
2256.73	-34.2502	55.7431	-0.40959	17.2062	23.1353	-91.9252	39.1061	-45.026	-24.3887	74.0475		2256.73	-32.0055	60.8961	20.7549	24.5539	0.13746	-74.5904	16.1469	-59.3376	-32.5674	74.8816		2256.73	-15.8402	87.8305	-23.0083	14.1402	-27.3577	13.0682	26.6243	-63.5865	8.2807	-10.9644		2256.73	-18.5725	-31.304	3.4916	18.9667	14.7107	-3.0391	-30.7893	56.5489	-29.1879	-8.19078
2255.85	-16.5802	17.9866	27.2338	25.7883	43.7761	-6.62368	23.3208	62.6819	-35.0243	36.3537		2255.85	-14.3327	23.1334	48.4535	33.1365	21.2475	10.9353	0.40556	48.6807	-42.9864	37.3095		2255.85	20.8786	-13.1017	-21.9533	-1.5096	-45.5332	55.3225	16.6483	30.7185	38.9103	62.79		2255.85	-13.6226	39.4939	19.3953	-12.2286	8.42531	-12.1339	42.8866	27.9857	22.3432	-31.2692
2254.97	25.8896	-25.2688	-22.3127	-15.2484	3.76827	4.2222	-69.6374	-0.54718	-20.8495	53.8009		2254.97	28.14	-20.1281	-1.03761	-7.89971	-18.291	22.0052	-92.5087	-14.2378	-28.5951	54.8785		2254.97	-25.1084	-9.25407	17.6896	-0.6159	-69.2151	42.4328	31.4827	-62.4463	14.3999	-20.5979		2254.97	46.4526	-41.3344	-61.1812	11.715	10.4111	-4.68751	36.5993	29.7532	7.70151	6.30084
2254.1	-6.06483	30.7017	-38.7711	40.184	-14.1779	-18.0071	68.9293	46.4804	-14.9486	-11.4343		2254.1	-3.81168	35.8363	-17.4408	47.5332	-35.7679	0	46.102	33.1002	-22.4776	-10.235		2254.1	19.864	-35.7225	43.5376	49.8818	20.1006	46.0822	-36.3643	12.5298	-4.59037	-24.0359		2254.1	-28.5314	-6.38804	-1.18034	2.57908	-15.1624	0	0	-1.55042	56.4492	-27.7955
2253.22	-24.2328	-48.3617	-24.9183	-0.84388	-10.0767	-26.4554	9.05838	-19.481	-25.5849	19.7887		2253.22	-21.9768	-43.2332	-3.53264	6.50586	-31.1969	-8.41545	-13.7249	-32.5504	-32.8971	21.11		2253.22	56.5508	23.2312	52.8414	-12.6099	-14.6087	24.9301	130.013	70.9422	3.97651	-16.456		2253.22	39.7884	-32.0724	28.4845	-39.6181	-7.66352	37.7482	37.8069	25.018	3.23081	-34.3272
2252.34	48.5147	-36.486	-22.0885	40.7887	10.5524	-10.1058	-1.20254	-57.8678	-49.9896	4.16975		2252.34	50.7735	-31.3636	-0.64757	48.139	-10.0984	7.96704	-23.9419	-70.6266	-57.0851	5.61277		2252.34	-52.7784	13.294	12.5569	18.5859	-10.737	3.78717	9.83164	54.9547	15.2963	-17.1411		2252.34	-26.9016	79.9911	16.8184	3.59939	57.6831	-29.199	26.0139	21.2744	27.167	50.0517
2251.46	55.1303	55.2554	-11.0007	-22.2591	64.2226	20.0048	93.199	71.7656	-5.53211	46.3934		2251.46	57.392	60.3717	10.4956	-14.9084	44.0416	38.1104	70.5037	59.3176	-12.4108	47.9584		2251.46	-7.83035	28.1466	-2.9263	5.69922	39.9531	34.9804	-22.1703	33.4618	-14.7052	-70.1613		2251.46	8.34035	-20.0645	-8.61908	27.5194	10.0797	41.5906	-27.0893	9.26813	-15.0089	-11.5779
2250.58	23.1907	25.7977	-32.9626	22.1112	62.7974	47.3491	63.6466	71.9235	38.9075	0.48125		2250.58	25.4552	30.9078	-11.4109	29.4625	43.0863	65.4876	40.9952	59.7863	32.2456	2.16806		2250.58	26.0848	12.702	6.37929	-18.198	32.7951	49.6389	67.0026	-12.8071	40.669	47.5677		2250.58	-5.99835	20.3561	7.25768	-3.64431	-15.476	-3.30327	-3.06839	63.3552	25.4425	-12.6027
2249.7	-8.73714	-42.1941	-32.8916	14.1529	44.8531	-24.433	42.3643	39.0424	-7.52598	26.1689		2249.7	-6.46986	-37.0901	-11.2846	21.5047	25.6118	-6.2616	19.7569	27.216	-13.9711	27.9776		2249.7	40.7138	2.76902	40.4592	-42.0868	-62.4624	-32.0705	-44.8415	29.0429	27.1914	-99.0553		2249.7	-17.5785	5.69767	39.6461	-4.51138	8.53515	31.6621	-1.08249	-11.9784	30.0866	0.13855
2248.82	0.63638	-19.3228	-32.8217	33.7234	81.9682	-27.372	34.8526	-10.3431	25.8845	-0.45445		2248.82	2.90649	-14.2249	-11.1593	41.0757	63.1967	-9.16776	12.2893	-21.8586	19.6562	1.47615		2248.82	5.78889	14.8606	19.4724	46.8918	1.96993	62.4206	41.5476	13.0703	49.5026	-36.4217		2248.82	-20.8966	40.5919	11.4626	-27.3997	-41.7849	14.3133	11.913	20.0699	-20.3245	1.86387
2247.94	-42.2861	50.3231	-27.2511	91.8127	-54.3165	-55.0831	5.3242	22.8506	-37.0454	58.2458		2247.94	-40.0132	55.4149	-5.53333	99.1655	-72.6176	-36.846	-17.1951	11.6462	-43.0566	60.2984		2247.94	20.413	76.4833	45.2773	17.4922	69.1273	33.0273	-1.44856	90.6729	22.2636	26.1834		2247.94	6.0593	-15.3478	13.5586	-20.007	-4.01862	52.0125	24.9025	2.56646	6.34212	-34.9426
2247.07	-10.8982	64.9116	-117.987	34.3144	10.3183	-19.4951	-21.44	-10.0052	-9.14701	59.141		2247.07	-8.62243	69.9972	-96.2137	41.6677	-7.513	-1.22516	-43.9153	-20.8988	-14.9414	61.3155		2247.07	-44.7635	85.8033	35.3028	-28.4044	50.9605	11.9014	18.8595	-27.116	3.29139	44.7408		2247.07	-5.51717	11.2817	-39.3759	-15.3682	-10.2919	12.6532	18.6262	-56.2035	27.4959	-11.1992
2246.19	20.4754	2.46208	-2.3616	15.3497	-18.6097	-41.6971	15.0777	42.4312	-25.2797	7.76325		2246.19	22.754	7.54156	19.4669	22.7035	-35.9707	-23.3942	-7.35351	31.8487	-30.857	10.0598		2246.19	2.87616	34.5939	-18.6873	55.0141	-35.9781	21.0426	99.6809	17.4502	36.5933	46.7803		2246.19	26.9271	40.6508	42.5073	14.0273	-19.3149	-18.439	12.3514	50.1115	37.636	-3.97268
2245.31	-44.4322	-37.9599	-7.8052	-9.10975	48.7414	-17.1327	70.8343	28.8337	16.3542	47.1722		2245.31	-42.1508	-32.8865	14.0788	-1.75545	31.8508	1.20308	48.4472	18.5624	10.9939	49.5908		2245.31	44.9957	38.4142	-1.14338	-23.8817	17.3933	71.4376	9.93735	12.4888	28.6236	-63.9542		2245.31	15.3501	9.49696	41.8418	48.9121	70.6845	13.7429	14.3303	5.10593	45.0214	-21.5042
2244.43	19.9346	23.3832	-15.9978	-11.5605	-26.934	-25.5786	-35.6812	-86.5097	-2.52898	15.0651		2244.43	22.2189	28.4504	5.94154	-4.20572	-43.3542	-7.21	-58.0244	-96.4698	-7.67213	17.6058		2244.43	-17.4018	44.9826	13.6432	37.5023	-20.0065	-26.6876	27.478	-3.47155	-42.5941	6.85275		2244.43	34.0273	60.8543	-24.8247	-12.467	-9.85129	40.4119	-5.6919	23.3674	22.1535	-11.5292
2243.55	-11.9554	18.7145	-24.1882	5.23503	54.1392	15.4678	-18.4304	-17.595	0.59008	21.4625		2243.55	-9.66832	23.7756	-2.19347	12.5904	38.1893	33.8693	-40.7294	-27.2439	-4.33601	24.1252		2243.55	16.4555	-83.1766	-65.0587	-0.11901	47.0875	4.44948	-15.4773	-5.67924	37.4359	80.3805		2243.55	55.4467	-0.53602	15.7624	3.16264	5.87523	47.8241	-3.7109	-13.368	-0.70576	-9.80692
2242.67	-2.6013	-21.6911	19.8507	49.5101	58.2088	-56.212	1.56014	89.7749	-29.2826	-62.8604		2242.67	-0.31138	-16.6361	41.901	56.866	42.7297	-37.7776	-20.6948	80.4375	-33.9914	-60.0756		2242.67	-34.9198	11.376	12.9572	30.9951	1.44667	-8.41098	40.5438	69.0815	12.9717	90.6499		2242.67	16.3802	67.2954	-26.1388	-11.4534	-44.38	13.9981	36.7535	46.1225	-1.56582	-8.08665
2241.78	12.2455	-40.0946	52.8781	22.3087	-11.9308	-26.1741	60.02	-72.2421	-31.6605	-28.9696		2241.78	14.5382	-35.0458	74.9838	29.665	-26.9389	-7.7067	37.8092	-81.268	-36.152	-26.0626		2241.78	42.8993	-45.2713	2.99324	23.6189	5.29429	14.4622	14.0902	77.8505	-27.9745	-63.991		2241.78	-0.68407	0.42921	-70.7735	26.1557	-14.912	15.9143	-16.2439	47.8729	5.81929	34.8588
2240.9	68.3058	54.1733	6.20575	25.3458	38.8644	-12.6333	44.2657	-8.86869	23.6695	48.8755		2240.9	70.6013	59.2161	28.3669	32.7027	24.3266	5.86704	22.0988	-17.5834	19.3951	51.9045		2240.9	-24.9484	32.7506	15.0171	54.717	113.561	31.8319	4.13511	-39.7852	8.03752	188.117		2240.9	-4.00202	43.5037	-30.2046	0.5496	33.7801	23.326	15.9639	5.65714	87.395	0.84751
2240.02	-7.5308	38.5083	-59.6839	47.6099	34.6909	47.6034	105.441	-33.4385	32.2699	27.7831		2240.02	-5.23239	43.5449	-37.4672	54.9673	20.624	66.1366	83.3179	-41.8417	28.2128	30.9343		2240.02	83.0583	11.8354	35.2763	-13.1042	37.7111	13.4769	62.8654	43.1785	24.8007	-54.4011		2240.02	11.912	-4.1014	4.8494	-36.0373	-5.46279	14.2496	34.4215	-36.5437	-17.882	-8.42581
2239.14	-50.3784	47.5681	28.2707	61.6218	5.79582	69.3573	111.653	104.06	-36.0474	-37.2527		2239.14	-48.0771	52.5985	50.5428	68.9797	-7.79971	87.9235	89.5742	95.9691	-39.8869	-33.9792		2239.14	26.2114	-36.5423	-18.6391	20.7308	44.2929	58.3033	-48.7323	35.4619	19.5796	5.32055		2239.14	-5.14271	19.7274	48.1257	-23.1684	2.00437	-30.5331	-7.55924	-4.56526	11.4749	26.2523
2238.26	-2.58078	-61.4652	-48.585	-28.7297	-1.11699	19.7009	18.997	8.07271	8.26133	-3.39565		2238.26	-0.27669	-56.4409	-26.2574	-21.3713	-14.2416	38.3	-3.03741	0.29288	4.63909	0		2238.26	10.5819	-16.243	-23.0993	35.3297	64.6047	9.73943	-64.1657	35.9885	3.37678	29.3195		2238.26	21.7502	-14.1242	6.25225	17.1591	9.46909	-3.89443	-0.09003	-52.2412	32.582	-57.1732
2237.38	-28.9379	24.4922	-15.5812	-20.1995	13.9385	-38.1749	25.2239	-16.489	0.38242	-32.705		2237.38	-26.6309	29.5103	6.8019	-12.8406	1.28475	-19.5428	3.23352	-23.9573	-3.0225	-29.33		2237.38	25.1611	20.5226	21.8654	5.99013	-35.9057	46.3124	-19.1869	-37.6216	42.0946	-18.0822		2237.38	-14.5201	34.4094	-106.996	40.996	19.6764	39.2083	10.1219	7.18578	4.25694	-36.2277
2236.5	38.0511	-26.8479	-51.2248	73.4265	-20.428	-16.4204	113.803	-52.0258	41.9177	17.6062		2236.5	40.3609	-21.8359	-28.7862	80.7859	-32.6103	2.24463	91.8567	-59.1823	38.7303	20.9605		2236.5	58.949	-22.3402	-7.3111	15.0925	11.8631	-7.72406	-26.3873	-53.5564	64.3228	-51.7441		2236.5	-4.10819	3.31171	-17.0583	-42.2416	40.8598	-2.80909	-12.6141	41.8814	-7.58699	6.67027
2235.62	0.71481	-64.4454	53.1245	5.07754	85.1985	27.2824	34.9196	-13.4427	-53.7995	-47.3802		2235.62	3.02739	-59.4395	75.6187	12.4374	73.4875	45.9803	13.0175	-20.2873	-56.7694	-44.0467		2235.62	51.5524	-15.7823	-47.4557	-8.74565	-0.77046	-67.2298	18.564	15.6002	61.8391	-3.05265		2235.62	33.7466	7.90662	-31.4551	55.7033	-20.3066	-14.6188	-21.6181	-60.6722	57.4252	74.2537
2234.73	40.2292	13.2265	9.24677	-35.804	42.5979	-38.8001	-11.0038	-65.4335	31.6352	-71.1797		2234.73	42.5446	18.2262	31.7965	-28.4436	31.3583	-20.0691	-32.8616	-71.9662	28.883	-67.8668		2234.73	-21.7023	-14.716	63.3445	-68.2498	-38.0975	5.00739	-24.3165	103.938	9.96014	18.1766		2234.73	2.9821	7.01112	-29.3824	8.16857	47.5268	17.4827	37.9857	-6.76826	18.1333	4.60168
2233.85	11.1365	-46.315	-18.1531	19.3569	32.9371	62.5046	39.1176	0.57202	15.5212	-4.43024		2233.85	13.4548	-41.3214	4.45216	26.7178	22.1689	81.2685	17.3039	-5.64886	12.9864	-1.13805		2233.85	42.2531	-30.1125	1.25121	-50.9094	-26.0251	-10.5809	4.15397	30.3666	-0.74499	17.4473		2233.85	-0.33425	6.11561	-2.61906	7.2939	-5.38693	-32.7381	12.513	55.3454	28.2418	-7.40719
2232.97	23.1996	45.0358	25.7752	104.668	-15.1257	84.2156	61.7857	41.8603	35.0705	48.5754		2232.97	25.5207	50.0232	48.4361	112.029	-25.4219	103.013	40.0161	35.9516	32.7536	51.8468		2232.97	-3.5436	-26.3035	-11.4443	-82.9545	79.3067	4.00874	13.4092	17.1686	7.75266	-13.4608		2232.97	-6.39318	-22.2117	54.3038	-4.55408	-11.6482	-30.8213	-15.6941	24.1676	43.8315	-16.6698
2232.09	27.0313	4.70789	-9.847	0.70802	62.9903	1.70158	87.1888	6.3416	-33.1491	-13.6272		2232.09	29.3553	9.68916	12.8694	8.06995	53.1654	20.5315	65.4634	0.74479	-35.2485	-10.3764		2232.09	38.4414	18.644	-43.3319	13.916	47.4692	18.5938	36.3749	-17.9636	-24.8905	-118.405		2232.09	9.4913	18.0367	-47.8638	27.4845	-12.4214	-9.70653	-0.00826	39.6266	-0.92132	1.49789
2231.21	107.637	-60.2856	-50.9433	25.6623	72.5226	-9.49106	60.4801	-15.4565	-2.63136	36.6163		2231.21	109.964	-55.3105	-28.1714	33.0247	63.1696	9.37183	38.7989	-20.7411	-4.51296	39.8464		2231.21	17.3404	-65.3053	45.4413	44.9368	-11.779	52.3652	64.8135	45.6291	-82.2029	59.1196		2231.21	-34.9566	19.8798	140.662	26.6048	11.4832	49.7878	18.4125	82.4989	17.4094	33.3675
2230.32	20.9776	9.08066	-28.9695	53.3476	8.02925	-59.062	42.0058	-12.5734	-57.114	84.0984		2230.32	23.3072	14.0496	-6.14194	60.7105	-0.85179	-40.1661	20.4424	-17.5458	-58.7778	87.3077		2230.32	-55.8426	31.7187	-8.38033	-83.0641	24.9489	3.87679	-2.71314	62.5904	30.4812	-21.1301		2230.32	16.5663	-5.69323	-8.09447	31.2082	16.1876	5.08055	12.1521	26.6589	65.8897	-22.5048
2229.44	57.6962	-53.149	-67.3073	94.7262	39.4955	31.1765	23.5377	-53.5485	-40.3102	-2.74808		2229.44	60.0286	-48.1862	-44.4241	102.09	31.0864	50.1054	2.17303	-58.2087	-41.7563	0.44052		2229.44	-30.3217	5.3593	33.7535	-24.6277	-1.38122	-50.0756	1.05169	-10.9091	49.9265	24.7364		2229.44	10.5079	23.5629	40.5576	13.8814	81.1921	23.4334	-48.9264	33.8833	7.45165	-1.6077
2228.56	9.44518	32.6304	-89.1884	12.7664	51.7657	-32.0876	37.9617	-4.07301	-45.4376	14.5765		2228.56	11.7805	37.5871	-66.2497	20.1304	43.8285	-13.1258	16.7956	-8.421	-46.6658	17.7444		2228.56	-34.9566	28.338	-22.7869	47.4878	-52.3661	16.5732	-17.1093	82.7882	20.0348	54.1407		2228.56	-47.6175	3.47925	17.9368	26.7063	22.8496	30.817	18.821	21.9213	50.4336	27.5024
2227.67	-11.3884	-18.6213	20.4555	29.4756	31.1513	58.1086	16.7602	70.0421	6.97502	37.3736		2227.67	-9.05022	-13.6708	43.4498	36.84	23.686	77.1035	-4.2073	66.0063	5.96458	40.5208		2227.67	23.4285	-3.49173	16.5923	-14.6827	50.1054	3.73702	68.8542	36.7111	17.5532	20.5136		2227.67	-23.5221	19.022	110.402	-7.05328	-10.8111	32.7174	1.60345	-33.8758	44.0795	-3.67803
2226.79	30.7906	15.066	56.0891	-3.13467	5.06408	16.7738	64.0496	9.89332	78.5401	54.6806		2226.79	33.1315	20.0104	79.1391	4.23032	-1.92876	35.8017	43.281	6.17009	77.7477	57.807		2226.79	-55.1827	-46.2693	61.4328	-5.60699	95.0073	15.5581	-39.7167	-55.9214	64.3789	77.2959		2226.79	8.78147	26.3395	-24.5458	16.7269	21.2863	-3.73578	6.30688	6.22714	13.0719	55.5532
2225.91	-74.9476	-0.5603	-28.8034	13.567	9.11423	-8.11268	37.3699	15.5003	-77.2515	22.6801		2225.91	-72.6038	4.37791	-5.69778	20.9325	2.59384	10.9483	16.8001	12.0896	-77.8259	25.7858		2225.91	8.65827	53.3918	70.6496	-4.75206	38.552	-21.9263	73.6039	-17.0521	-3.84804	-27.5399		2225.91	13.6834	55.5647	95.2746	7.63084	17.7654	17.3414	30.1805	-33.1137	14.9427	29.8554
2225.02	0.08665	-46.3033	69.8064	38.4763	-11.483	38.2067	-11.2073	32.0575	27.1608	-14.7856		2225.02	2.43331	-41.3713	92.9677	45.8423	-17.531	57.3007	-31.5782	28.9594	26.8045	-11.7007		2225.02	20.445	35.2639	16.88	-6.63651	61.5307	-10.1062	22.5783	-46.6579	64.8689	-31.0168		2225.02	7.6298	16.3197	-50.5742	28.6599	11.5071	2.81154	-19.8913	-12.1957	16.8124	20.5973
2224.14	-7.04387	6.5326	-36.9608	0.40475	41.8488	-74.2875	22.3687	-39.0035	-65.5922	65.4897		2224.14	-4.69438	11.4585	-13.7438	7.77127	36.2733	-55.1604	2.19666	-41.7891	-65.7305	68.5539		2224.14	2.11024	-2.02244	-6.75351	-38.6372	46.17	59.2031	37.2798	-51.6124	-27.9743	36.6901		2224.14	-9.37302	-31.1239	-40.3112	-54.3572	32.6294	23.8788	6.71541	47.0436	10.4676	57.8857
2223.25	2.25163	31.9745	-75.2551	17.0932	75.9984	-55.3484	53.1938	24.0902	33.3012	17.0796		2223.25	4.60397	36.8942	-51.9825	24.4602	70.8953	-36.1883	33.2206	21.6172	33.3809	20.1231		2223.25	35.7908	-11.9221	57.2156	11.4931	47.2385	24.4672	43.7632	22.8162	109.152	-18.8095		2223.25	-9.94567	36.4166	5.53191	-5.95176	7.20905	-4.33401	-48.8077	15.9284	4.12491	-25.2824
2222.37	11.5413	16.3522	-50.5922	0.93055	17.0823	-28.2104	81.2674	5.0525	50.0498	-3.94635		2222.37	13.8964	21.2657	-27.3051	8.29809	12.4522	-9.01727	61.4932	2.89237	50.3478	-0.92367		2222.37	44.8248	-35.5038	-29.3655	23.2867	-0.95761	-12.9946	6.45318	-28.679	21.8052	48.863		2222.37	-43.3602	5.40641	45.879	47.9074	-42.8336	52.3032	18.8447	20.4021	-40.5315	-1.68525
2221.49	-44.8418	14.4183	-72.4535	-12.4881	-19.9202	61.8529	84.7051	54.4302	42.1672	-46.8532		2221.49	-42.4838	19.3257	-49.1759	-5.1201	-24.0779	81.0791	65.1298	52.5826	42.6832	-43.8513		2221.49	18.285	80.4734	1.74688	-0.49464	73.9973	-3.92436	-3.47896	12.8798	-68.2423	-36.7189		2221.49	-16.564	9.97977	80.7399	3.24116	38.4837	10.414	-6.56108	24.8747	-0.34618	-24.6129
2220.6	16.431	34.3685	72.5693	6.92376	25.1614	-135.374	14.2742	73.6923	-4.01597	-32.2957		2220.6	18.7918	39.2697	95.8375	14.2923	21.4767	-116.115	-5.10208	72.1576	-3.28169	-29.3145		2220.6	-32.8685	-25.1902	13.6947	-2.38349	-17.9584	43.4399	-5.20218	10.6478	19.5637	30.9283		2220.6	-0.72172	52.85	-15.7321	16.0412	54.1112	-6.8387	20.0206	-11.6918	26.1438	7.1815
2219.72	-9.84678	-52.3626	-39.5736	-118.638	92.1068	39.4612	53.2775	-0.05091	37.3442	53.3706		2219.72	-7.48306	-47.4675	-16.3148	-111.269	88.895	58.7536	34.1004	-1.2727	38.2968	56.331		2219.72	47.2865	-15.9354	28.3727	-15.213	35.0865	5.99409	-6.92553	27.5624	28.0142	0.08102		2219.72	-20.4434	-10.9685	-46.5232	-12.1919	12.2931	-4.93862	-13.5825	39.2819	-23.9623	19.8168
2218.83	15.8436	52.3661	-28.614	-88.2766	82.4549	-67.4433	-17.1216	32.8856	84.1569	35.0857		2218.83	18.2102	57.255	-5.36462	-80.907	79.7162	-48.1179	-36.0998	31.9767	85.3278	38.0253		2218.83	-61.2825	-23.0928	-3.44517	-0.69161	38.886	23.2554	-33.2608	-10.2239	-40.1103	26.6723		2218.83	11.8011	-9.13113	51.2257	14.2788	-51.3865	13.3684	21.1937	38.2769	2.52135	37.9161
2217.95	82.5341	-4.26278	-1.25745	26.8286	15.3879	104.572	43.7424	49.4011	-46.771	25.0077		2217.95	84.9035	0.61999	21.9824	34.1987	13.1226	123.931	24.9636	48.8054	-45.3817	27.9265		2217.95	29.7804	29.9016	0.29081	-35.393	45.4162	24.1027	101.726	23.0891	47.6343	-34.244		2217.95	33.0958	-4.56157	45.035	21.5993	-27.5499	15.2624	-1.46143	-6.47546	-36.6257	23.1975
2217.06	-58.555	45.7424	20.6229	57.1487	74.094	19.5631	-10.2276	-10.6296	27.3742	-45.2048		2217.06	-56.1828	50.619	43.8534	64.5194	72.3017	38.9547	-28.8073	-10.9123	28.9819	-42.3067		2217.06	-29.5395	-34.6691	-6.90806	-26.342	0.00611	-29.7215	39.8417	37.2553	50.6046	36.0792		2217.06	37.9809	35.5435	-106.033	26.1837	15.4133	28.0907	33.2985	66.3355	-48.4211	-13.3838
2216.18	-35.6066	-24.5301	-55.8999	-5.47114	45.3167	-2.55628	-39.5817	-5.04646	-24.2345	-27.9338		2216.18	-33.2315	-19.6597	-32.6789	1.89998	43.9978	16.8684	-57.9622	-5.01597	-22.4083	-25.0565		2216.18	50.5483	1.90731	-19.5727	-0.89849	-1.6594	58.5931	-0.15634	15.8829	-3.82458	-90.412		2216.18	34.6642	-9.09317	-35.6672	22.5661	-26.367	10.8489	-44.0126	16.1281	21.7796	10.1754
2215.29	-23.5978	-53.7878	-17.6267	-65.3352	-51.7641	57.3087	-8.80894	14.1964	6.15266	38.5158		2215.29	-21.2199	-48.9235	5.58489	-57.9635	-52.6095	76.7666	-26.9901	14.5402	8.19731	41.3723		2215.29	18.5696	-54.4382	6.02277	35.4648	37.6636	51.2332	-23.7444	19.1109	29.2083	-66.5649		2215.29	-1.44231	-20.9225	-52.7719	59.9379	35.7059	48.2647	1.67104	39.7189	-3.68675	-1.79798
2214.4	23.922	37.1746	31.5588	-24.0919	-36.7946	-27.6483	13.7551	-37.602	-15.3815	-15.2703		2214.4	26.3028	42.0327	54.7609	-16.7198	-37.1664	-8.15731	-4.22679	-36.9451	-13.1183	-12.4346		2214.4	27.5831	50.4274	-61.2813	-42.9321	49.6506	-16.2292	64.6895	22.3368	-71.6421	-29.068		2214.4	28.0338	-38.2116	-75.3352	26.262	70.4343	-12.6876	20.0165	41.4439	-10.0193	24.4813
2213.52	22.256	16.1093	94.3819	11.6716	65.5768	-104.379	-34.7094	47.1938	-61.4916	-63.5734		2213.52	24.6396	20.9612	117.575	19.0443	65.6784	-84.855	-52.492	48.164	-59.01	-60.7584		2213.52	-80.8624	7.7506	8.01511	18.0074	34.3171	41.9831	106.653	-50.9215	-19.4902	-18.902		2213.52	16.5257	34.6447	-2.28831	19.9139	36.8613	30.1807	-21.7386	26.7788	-21.8128	45.2871
2212.63	-28.5678	-4.94863	-12.141	69.2683	34.0903	-25.4157	-50.3843	-10.055	9.84703	-24.4671		2212.63	-26.1813	-0.10288	11.0422	76.6415	34.6653	-5.85849	-67.9676	-8.77152	12.5472	-21.673		2212.63	7.36373	60.6738	-67.4577	21.572	35.3749	61.9384	-15.259	67.0163	98.1841	-14.203		2212.63	35.0625	-4.49678	54.3433	27.2228	6.032	-74.4408	-44.361	20.3119	1.90066	16.9268
2211.75	13.4612	6.76451	-28.5215	47.6563	-30.1515	-9.28709	15.8577	-59.0938	-6.21948	-4.49175		2211.75	15.8506	11.6041	-5.34777	55.0299	-29.1024	10.3032	-1.52607	-57.4968	-3.30055	-1.71841		2211.75	-43.6998	-47.5222	-11.842	19.6719	-1.79625	-16.4128	-0.60369	12.8869	84.748	-45.0064		2211.75	1.71289	-21.7809	15.3824	-14.6204	2.51801	53.0654	-1.44486	62.9944	-15.3529	15.8806
2210.86	-81.0228	21.2024	-36.707	28.7815	42.1273	23.2138	41.1245	61.1406	95.1061	23.665		2210.86	-78.6306	26.0358	-13.5427	36.1557	43.6504	42.8373	23.9402	63.0513	98.2438	26.4175		2210.86	49.9417	-16.451	-10.8468	9.58211	40.2141	33.572	79.5634	-41.2223	-37.8808	-45.77		2210.86	39.354	-71.8175	11.9242	19.9901	-11.9146	60.4054	-2.22437	-8.99686	2.88881	47.5935
2209.97	26.5045	-21.6835	9.69764	-61.0512	43.4133	3.84237	85.4867	-9.73025	10.7926	13.5988		2209.97	28.8995	-16.8563	32.8525	-53.6765	45.4105	23.499	68.5019	-7.50604	14.1491	16.3305		2209.97	-6.57056	-1.76881	14.7118	26.7893	13.9727	42.5958	72.3583	-24.347	6.03003	-43.8054		2209.97	3.28657	28.2805	95.8071	16.3753	-12.6949	4.96608	76.1487	0.92121	7.47624	-46.2586
2209.09	-21.556	-72.7401	-1.22292	-38.9663	36.5116	25.4104	-12.0704	23.1225	-16.1829	3.5356		2209.09	-19.1581	-67.9191	21.9225	-31.5911	38.9827	45.1002	-28.8557	25.6603	-12.6077	6.2465		2209.09	-46.6884	72.9423	73.0064	-21.5036	39.5893	106.193	5.12013	11.6229	11.7188	-41.8427		2209.09	21.8103	27.3722	-5.90695	20.9482	-32.5773	-28.6212	-3.78337	79.0569	20.2482	-36.3777
2208.2	28.6218	-77.3959	-31.2387	-22.3476	-5.85633	22.4139	37.74	25.9497	-32.2355	-63.8196		2208.2	31.0226	-72.581	-8.10276	-14.9719	-2.91121	42.1368	21.1542	28.8011	-28.4416	-61.1295		2208.2	19.6138	-21.5333	-21.5094	42.0834	2.44354	16.9775	-48.451	1.19625	61.058	11.9565		2208.2	2.12983	29.1922	-61.2013	-48.1462	26.6696	44.2096	3.62224	-22.9087	16.6448	-15.5876
2207.31	-30.3331	-41.1334	-28.5101	2.44709	22.7147	33.0565	-62.4995	-9.41456	-34.6439	78.8925		2207.31	-27.9294	-36.3247	-5.38361	9.82332	26.1338	52.8126	-78.8858	-6.24959	-30.6312	81.5618		2207.31	-61.4123	31.3289	-9.60457	23.8108	126.253	42.3642	-20.1675	-80.1505	61.2764	-59.7461		2207.31	-31.1823	-15.3613	58.1047	10.9931	14.9702	7.89936	2.84122	41.5616	26.6815	7.92192
2206.42	-4.72141	-32.1603	-85.7866	29.9563	7.6363	13.6907	-37.2476	17.9589	-20.6908	-4.81815		2206.42	-2.31495	-27.3578	-62.6696	37.3331	11.53	33.4799	-53.4342	21.4378	-16.4591	-2.1697		2206.42	32.1368	-5.83211	10.4753	-24.4576	1.82832	29.5564	57.1938	10.3505	39.6731	-16.8793		2206.42	-1.75472	21.9191	51.9046	34.6536	52.3654	23.4204	37.5142	5.09592	36.7133	-1.30655
2205.54	-33.6554	-31.3718	-17.6108	-7.9884	-37.4313	-57.4772	42.529	-6.48766	-20.3777	58.7481		2205.54	-31.2461	-26.5755	5.49674	-0.61114	-33.0631	-37.6548	26.5421	-2.69483	-15.927	61.3757		2205.54	-70.6777	6.10235	3.27913	6.36806	43.784	-35.0556	52.7219	27.1931	78.0661	-118.549		2205.54	-15.9669	37.3709	23.8918	-1.68417	37.9374	-26.507	-28.7167	12.2721	19.4732	5.82875
2204.65	-32.5904	-19.6792	-93.953	-29.5619	59.2822	21.3243	-27.669	34.5039	23.5541	-0.39164		2204.65	-30.1782	-14.8891	-70.8549	-22.1841	64.125	41.1799	-43.4561	38.6106	28.2238	2.21514		2204.65	20.1095	-11.957	39.7047	4.46635	39.3769	47.5735	10.0837	-2.31759	-22.5949	-26.6178		2204.65	-11.0901	41.9116	-34.1002	-32.5557	42.5984	32.6339	49.5682	24.8976	-41.3812	2.05597
2203.76	17.5365	-24.3462	69.5957	-15.6938	-29.3903	-60.7226	73.879	-0.84127	-17.029	14.085		2203.76	19.9515	-19.5623	92.6843	-8.31551	-24.073	-40.8338	58.2916	3.57942	-12.1403	16.6709		2203.76	1.83246	29.9556	13.4244	-5.61248	78.5822	-55.1785	49.2325	30.8735	4.89059	70.728		2203.76	-28.0212	-2.61218	93.2771	7.4528	39.0801	20.8832	46.0513	-36.0762	6.80231	-4.44142
2202.87	21.3151	3.68999	39.5923	-15.4579	31.8559	-25.5561	-23.5512	-3.47145	35.0589	-55.9255		2202.87	23.733	8.46776	62.6715	-8.07907	37.6477	-5.63407	-38.9389	1.26318	40.1666	-53.3604		2202.87	-65.4915	-15.3545	-1.94561	27.9148	38.7414	-29.8078	14.7857	-12.2541	-8.51337	69.9284		2202.87	6.8326	1.9338	-16.4871	-28.8596	21.937	9.13675	15.2836	14.7057	16.8143	29.941
2201.99	55.0614	23.5389	-1.30181	9.29656	63.1054	69.5353	110.649	75.6354	-35.4861	10.3216		2201.99	57.4822	28.3105	21.7678	16.6759	69.3722	89.4905	95.4616	80.6843	-30.1592	12.8658		2201.99	-67.4001	-0.70683	12.6591	-1.24063	58.8563	-7.17401	51.191	-0.875	65.2736	-39.862		2201.99	36.2228	9.20145	-28.1258	-7.94142	29.3213	0.11839	19.9473	51.8432	-30.3965	-14.7062
2201.1	83.3474	40.6572	-83.0405	-12.2673	18.068	-94.2006	29.5928	37.5757	-46.0716	-26.9728		2201.1	85.771	45.4226	-59.9803	-4.8875	24.8093	-74.2122	14.6048	42.9385	-40.5256	-24.4494		2201.1	45.1066	-26.9258	21.8111	-14.0388	68.0678	-19.9616	5.85926	-35.8092	21.8959	-32.4703		2201.1	54.7055	43.7079	-39.758	-33.3409	12.1862	23.7935	27.3338	20.8638	-9.48531	-18.4737
2200.21	-43.6252	-13.0475	44.9663	-66.5095	11.1765	55.337	13.9315	10.4216	30.4992	-42.4665		2200.21	-41.1987	-8.28831	68.017	-59.1292	18.3929	75.3587	-0.85658	16.0987	36.2643	-39.964		2200.21	18.6634	-44.9661	-12.6206	16.7431	-4.43465	24.4489	-6.77392	-48.944	87.4758	-3.29721		2200.21	13.261	-52.5321	-2.36521	44.7651	30.4634	17.4988	-8.86121	-1.93418	14.1402	-8.62303
2199.32	-15.3338	4.06788	31.3225	72.607	15.1795	-15.7533	-50.74	-27.6152	36.2395	23.7374		2199.32	-12.9046	8.8209	54.3638	79.9878	22.8709	4.3015	-65.3281	-21.6239	42.2239	26.2191		2199.32	-51.3394	15.9692	-6.1935	61.1278	23.8443	-4.68161	15.9971	-10.3361	104.014	-36.7675		2199.32	26.2938	30.9864	21.3962	-26.9286	-22.0668	13.9292	14.8651	21.5686	-0.36677	-1.49965
2198.43	-85.0675	13.0064	44.9058	53.7583	46.4045	5.74636	-3.76464	35.0933	-23.3671	-57.1046		2198.43	-82.6354	17.7532	67.9376	61.1397	54.5715	25.8345	-18.1526	41.3993	-17.1632	-54.6437		2198.43	6.64208	-40.1912	-46.0544	18.3711	-21.3989	-14.7455	-61.9775	17.3637	66.0915	3.2794		2198.43	-1.51739	19.1829	-3.862	51.1445	-3.7913	-49.5361	57.6391	83.1767	17.8012	-24.3285
2197.54	11.2702	-59.7182	20.3773	24.0303	39.5099	78.9581	62.248	100.501	25.9319	36.2955		2197.54	13.7052	-54.9776	43.3996	31.4122	48.152	99.0794	48.06	107.122	32.355	38.7355		2197.54	-38.8347	47.9387	14.8159	27.3506	-31.2373	-16.6382	20.6787	28.722	-4.47923	21.5367		2197.54	8.79083	-33.4456	77.0503	-50.4657	-18.1867	61.233	-32.9822	-13.1159	-4.86761	7.29263
2196.65	39.531	44.4803	9.46194	5.19651	2.67964	-0.26656	0.32197	59.7421	18.0572	-11.861		2196.65	41.9689	49.2147	32.4747	12.5789	11.7973	19.888	-13.6659	66.677	24.6998	-9.4419		2196.65	68.1076	-78.9663	-35.921	25.438	-49.2386	5.96069	35.2632	-79.6731	39.277	-28.2553		2196.65	24.5373	22.8042	-13.5273	-10.5198	62.6748	16.8329	61.4924	34.8668	13.2937	6.24216
2195.76	16.0833	80.6152	-66.7509	-19.0704	6.67898	-5.99245	3.72435	-13.6515	31.9546	8.02654		2195.76	18.524	85.3434	-43.7476	-11.6875	16.2717	14.1953	-10.0635	-6.40234	38.8164	10.4248		2195.76	17.1932	-18.074	0.43371	-20.0083	-48.1851	28.552	9.02832	-24.7666	6.83048	-4.55981		2195.76	26.6731	16.4509	127.215	21.2481	12.8989	48.6376	19.8823	17.5282	28.7274	-54.6687
2194.87	8.96532	-13.8479	-36.8406	43.7229	13.3953	-52.5268	-3.75902	-8.12744	-22.1677	-83.6345		2194.87	11.4089	-9.12589	-13.8468	51.1063	23.4636	-32.3057	-17.3467	-0.56362	-15.0864	-81.2572		2194.87	34.3072	-30.6596	17.7291	-0.14877	18.1565	100.1	-11.7578	-2.52966	124.018	-18.9641		2194.87	-20.1607	-3.50328	-47.6744	-6.84707	-4.21353	31.4609	21.8145	-24.289	19.67	-14.9009
2193.98	-19.9101	-34.8373	-31.4221	46.6527	-20.6902	-47.3658	51.3179	-8.04622	10.7675	31.4532		2193.98	-17.4636	-30.1215	-8.43773	54.0367	-10.1463	-27.1115	37.9304	-0.16777	18.0683	33.8097		2193.98	-2.98461	68.2758	-57.4603	-42.8558	40.953	-59.5735	-10.777	3.37829	31.7249	-25.2046		2193.98	17.3409	30.9479	49.4951	-32.2119	27.639	-4.74892	-41.5326	26.3868	40.5348	-51.3066
2193.09	2.89209	1.28606	3.90408	8.78726	54.0114	-44.9303	11.1919	-21.5656	5.61515	5.0854		2193.09	5.34142	5.9957	26.8789	16.1717	65.0314	-24.6427	-1.99521	-13.3722	13.1356	7.42096		2193.09	-34.8257	-42.2229	-2.09185	-47.4774	61.0193	14.68	-15.2378	-1.59654	31.9238	-42.3249		2193.09	35.7915	-5.31913	-65.4904	-14.0578	26.8454	21.6002	39.2718	30.812	34.1966	40.1119
2192.2	-23.2532	10.2079	-15.1592	-4.59231	6.33568	6.44572	-15.3229	-86.7367	-7.69037	-34.8654		2192.2	-20.801	14.9114	7.80613	2.79265	17.8312	26.7666	-28.3099	-78.2287	0.04958	-32.5508		2192.2	120.949	-11.2964	-22.8722	67.5342	-8.64407	58.9985	23.806	17.9016	45.7184	35.724		2192.2	24.3278	4.64877	-58.0802	-20.38	17.896	-39.0642	27.6038	-8.26579	8.82913	55.3674
2191.31	7.69447	-27.088	71.7966	6.4951	29.3535	22.4594	20.6917	-64.8991	-12.839	1.3102		2191.31	10.1495	-22.3908	94.7524	13.8806	41.3252	42.8135	7.90513	-56.0761	-4.87928	3.60398		2191.31	-22.3578	-37.4695	-2.87169	-34.9688	25.0143	-5.43649	-13.2811	15.6425	-5.7359	-57.5177		2191.31	-27.9075	11.8933	14.5625	-4.95414	-31.8262	6.30913	15.9393	31.5021	-43.7131	-5.49803
2190.42	0.58187	25.3196	-31.527	42.04	22.4674	-56.6551	29.5154	-21.3258	-31.5732	-46.7793		2190.42	3.03979	30.0106	-8.58063	49.426	34.9146	-36.2677	16.9289	-12.1882	-23.394	-44.5064		2190.42	21.9219	55.9524	-23.6451	14.7668	4.30435	41.5851	12.1569	-19.2282	21.6479	-99.0826		2190.42	4.13018	49.0313	62.7191	-35.7366	16.3128	19.0516	36.8936	-10.2793	-17.4177	26.0664
2189.53	-44.5724	-11.9663	-4.38408	1.4837	26.451	-18.8992	8.44263	46.6826	-53.0208	-21.4859		2189.53	-42.1116	-7.2815	18.5528	8.8702	39.3743	1.52147	-3.94343	56.1352	-44.622	-19.2339		2189.53	-53.379	18.9061	-22.6746	10.1349	35.2287	15.219	108.232	19.2784	27.2794	-7.48901		2189.53	-7.32202	37.2429	4.8779	20.4449	48.1284	12.767	65.9906	18.6038	65.9294	46.7482
2188.64	62.4292	7.8134	-9.85396	-1.02325	3.26492	18.8407	-18.0561	-113.545	-28.2758	33.6814		2188.64	64.8928	12.492	13.0734	6.36376	16.6643	39.2947	-30.2418	-103.777	-19.6573	35.9126		2188.64	26.2043	-28.9937	27.1968	-18.9469	6.37166	-5.70399	-78.2737	-37.3175	130.711	-46.3366		2188.64	16.548	-47.8933	-17.6244	46.72	-17.8723	-17.9664	21.7234	-36.7445	-5.61175	23.9533
2187.75	6.41263	-32.1742	49.8643	12.765	80.587	23.9673	47.8047	57.668	-47.0037	39.9327		2187.75	8.87914	-27.5018	72.7822	20.1525	94.463	44.4546	35.8196	67.7509	-38.1651	42.1428		2187.75	10.6858	72.5161	30.8704	-39.8713	26.4159	38.5683	50.3741	-15.1235	27.6658	53.3542		2187.75	-16.6331	-13.4843	60.3785	-0.35478	13.9362	46.3794	-11.6628	13.8606	31.5232	-6.98293
2186.86	34.6059	3.8947	-9.93029	29.2651	43.8197	4.65217	113.641	60.4416	18.4643	-5.41611		2186.86	37.0753	8.56092	12.9781	36.6532	58.1718	25.1728	101.857	70.8394	27.5226	-3.22685		2186.86	-2.10989	11.0446	34.5437	-25.4821	24.7275	23.0789	-24.7057	-20.094	8.84867	-31.6601		2186.86	42.5333	20.912	-49.0313	-20.2537	29.4386	-19.6535	41.8673	12.8482	11.6144	2.82919
2185.97	16.6278	-36.0783	-15.4017	37.6099	-11.9415	9.77714	13.8231	-10.0996	2.44802	-20.8827		2185.97	19.1001	-31.4183	7.49711	44.9985	2.88717	30.3311	2.23906	0.61353	11.7262	-18.7143		2185.97	55.6917	17.4744	43.6435	73.0697	33.8985	-19.5589	-4.72699	15.6623	-4.5342	-119.361		2185.97	1.21405	-9.87028	15.3691	14.1578	-36.5218	25.6608	3.05918	-1.74111	2.5728	-44.3829
2185.08	9.51474	-29.8871	-37.1599	43.236	32.761	93.6244	-1.80259	8.96948	-21.7068	26.0933		2185.08	11.9899	-25.2333	-14.2706	50.625	48.0663	114.212	-13.1861	19.9979	-12.2086	28.2407		2185.08	105.326	56.4771	-50.4181	14.1323	116.361	-48.6076	-49.9086	51.4039	131.394	15.5723		2185.08	0.63053	8.22261	36.3082	-0.30843	-10.1583	32.9519	7.70041	-5.46648	45.113	-34.5691
2184.19	-5.73861	-34.5557	-4.62805	73.2861	-3.97862	33.5886	91.1426	-31.6809	30.1425	10.6251		2184.19	-3.26063	-29.9082	18.2518	80.6757	11.8033	54.2092	79.9597	-20.3371	39.8606	12.7516		2184.19	-64.9043	-23.9581	-22.3075	4.07139	25.0864	-42.362	32.4912	-29.5771	31.1381	-61.2501		2184.19	24.4743	4.59528	-43.185	-20.1976	-13.6608	15.8127	-1.23112	34.2354	0.78394	-30.1878
2183.29	52.281	-69.0729	-42.6637	38.1969	40.7039	-50.8477	53.7975	68.7914	-42.8552	-15.6921		2183.29	54.7618	-64.4316	-19.7934	45.587	56.9625	-30.1937	42.8152	80.4505	-32.9171	-13.5866		2183.29	20.01	15.0363	-32.1992	97.1311	47.818	-17.1242	3.60025	36.0075	53.0328	5.77742		2183.29	-33.0999	-4.45825	10.3184	19.6201	4.54662	4.10696	22.4039	14.222	-24.533	-20.3814
2182.4	-19.9509	-30.3241	33.264	46.5298	33.8199	-40.2942	21.8924	68.8395	-66.9902	28.5403		2182.4	-17.4672	-25.6889	56.1248	53.9205	50.5551	-19.607	11.1107	80.814	-56.8321	30.6249		2182.4	-63.3208	10.6055	107.132	-32.3194	0	8.10302	-44.2718	-28.6624	61.3527	-76.4424		2182.4	-39.1033	-35.2131	58.3736	32.2912	55.3038	43.9542	-8.23235	7.78153	-14.5702	8.41255
2181.51	10.9204	11.1196	0.65627	14.1678	51.3497	24.5025	46.9606	-20.6305	-7.02947	51.0526		2181.51	13.407	15.7486	23.5076	21.5589	68.562	45.2232	36.3797	-8.34048	3.34879	53.1163		2181.51	62.2456	44.15	40.2526	-15.2438	-22.8631	-48.0589	13.6624	15.1923	1.85192	23.1069		2181.51	-23.4046	15.419	52.1541	6.98026	30.0885	7.83299	88.6327	20.3301	-26.3131	10.0683
2180.62	77.0357	11.8661	3.31645	-34.455	58.0241	-32.7689	53.034	-36.8419	74.6034	54.5713		2180.62	79.5251	16.4888	26.1582	-27.0634	75.7136	-12.0148	42.654	-24.2361	85.2018	56.614		2180.62	-83.4414	26.1522	57.4713	4.5366	22.0833	28.6901	-12.4998	-44.0282	4.7502	-4.84949		2180.62	0.42398	-28.8894	-19.153	-29.1694	7.59465	12.4061	17.3136	11.1771	-24.4915	-1.83724
2179.72	-22.2776	-36.1958	0.55159	177.245	43.0032	-54.7695	-3.26041	1.18233	9.78199	41.8189		2179.72	-19.7853	-31.5793	23.3838	184.638	61.1698	-33.9821	-13.4396	14.1037	20.6006	43.8406		2179.72	20.3866	32.5643	61.1251	8.03937	-76.6984	72.8705	61.6737	-35.4389	32.05	-40.9311		2179.72	-5.58362	-13.5282	4.46917	35.0207	-25.7368	16.9772	40.9249	29.1425	31.5593	18.7996
2178.83	-94.4432	26.9108	33.0296	-9.65233	-28.9432	-17.121	-5.31401	1.2369	-44.1713	7.38259		2178.83	-91.948	31.521	55.8524	-2.25966	-10.2994	3.69981	-15.2924	14.474	-33.1325	9.38342		2178.83	4.89027	44.3953	51.2219	-29.1246	-15.4939	73.6574	-24.1307	-2.45478	-19.2804	93.7925		2178.83	18.2318	15.3815	57.9016	-33.6529	6.0081	40.523	45.5497	1.01363	-26.2735	36.7171
2177.94	17.7301	0.54686	-37.5035	-1.32519	-43.6061	-85.1963	52.2626	-50.2083	23.8664	-32.4619		2177.94	20.2281	5.15093	-14.6903	6.06799	-24.8216	-64.3422	42.4851	-36.6556	35.1255	-30.482		2177.94	-62.0996	-73.8812	-34.5711	39.4331	67.3703	-50.2383	85.2511	-29.1145	16.1431	17.0464		2177.94	9.5122	-23.4813	24.5774	-29.1176	29.609	-25.3859	31.1992	0	-19.033	-34.818
2177.05	-0.21776	-12.2579	13.9368	55.7766	6.85589	3.93017	-12.1311	41.9923	-57.17	68.6253		2177.05	2.28318	-7.6601	36.7405	63.1703	25.7	24.8177	-21.7078	55.8606	-45.6907	70.5842		2177.05	98.5707	5.71307	17.8754	-13.9837	68.9035	-49.4294	-27.6254	77.0223	2.7728	-135.55		2177.05	6.21563	10.8383	-24.995	32.3242	45.0707	-37.0708	6.01418	15.3419	36.9832	15.6214
2176.15	-12.7421	-3.38495	-48.4418	31.5705	38.3313	-53.2903	-27.7331	-4.02664	35.2243	42.3282		2176.15	-10.2383	1.20668	-25.6476	38.9647	57.235	-32.3694	-37.1088	10.1577	46.924	44.2662		2176.15	-63.2442	31.0859	16.1109	35.5755	-0.00988	0.1461	8.55747	72.029	27.3363	-25.2784		2176.15	32.7232	-6.33502	25.6955	-9.21663	-20.7571	59.6243	67.5392	14.4202	38.7883	-53.1743
2175.26	23.4979	62.3705	-18.6952	-33.2605	37.2875	54.7526	37.9369	82.707	-81.0025	35.0028		2175.26	26.0046	66.9559	4.08946	-25.8658	56.2509	75.7069	28.7623	97.2074	-69.0824	36.9198		2175.26	-24.5392	-97.9585	-20.8691	-42.2033	17.7874	-53.2361	104.321	20.9855	5.83822	-1.73515		2175.26	29.4224	22.5487	8.64289	11.5628	-8.00192	58.7616	7.14004	78.5119	-21.7121	62.2608
2174.37	24.5145	19.7651	40.8311	23.8092	3.74329	-64.7504	30.4547	82.7382	27.6091	19.5544		2174.37	27.024	24.3443	63.6062	31.2045	22.7662	-43.7627	21.4811	97.5546	39.7497	21.4504		2174.37	24.9835	0.54922	74.8745	7.34063	40.9942	72.1538	-8.49683	16.0033	22.2645	24.5058		2174.37	-11.7944	32.4626	53.8881	-24.5419	34.5401	30.8153	-7.19385	31.5354	12.6033	-25.4767
2173.47	-20.5034	-101.352	-45.8903	-30.1657	-5.41778	-35.2767	-25.7664	-6.59026	27.8639	28.4819		2173.47	-17.991	-96.7789	-23.1247	-22.77	13.6648	-14.2556	-34.539	8.54212	40.225	30.357		2173.47	-6.74897	-25.5425	-32.5078	0	50.6523	43.1474	-12.9584	-59.3818	92.8404	-73.8255		2173.47	-15.0858	-3.66071	-36.2778	4.35524	-12.2934	-21.4911	-10.6911	57.6885	17.1189	84.4918
2172.58	-16.7727	-22.0813	-45.9449	113.514	15.2049	-97.8645	64.2285	-109.422	-7.07722	48.2345		2172.58	-14.2574	-17.5146	-23.1888	120.91	34.347	-76.81	55.657	-93.9734	5.50423	50.0886		2172.58	45.4569	-2.89322	63.1997	34.3678	49.4769	19.5662	34.0204	-12.9092	82.1685	98.6118		2172.58	22.2338	11.6683	3.5412	14.2897	30.2323	23.6858	50.7884	29.6848	24.3397	18.4418
2171.68	-21.1659	-21.3409	-5.40121	73.0718	-4.78367	-6.1449	-29.876	-33.5687	-33.8878	-29.4676		2171.68	-18.6477	-16.7804	17.3453	80.4686	14.4182	14.9431	-37.9697	-17.804	-21.0857	-27.6345		2171.68	-43.1131	-20.8567	39.7688	-4.36215	40.1803	25.7662	-43.534	87.6782	28.1888	70.6751		2171.68	-13.5454	35.1105	-40.5704	45.8734	34.8455	-28.6004	39.1596	50.413	9.90222	28.2062
2170.79	-55.3255	-42.2499	24.3033	5.58458	37.4802	-90.3665	27.6082	-22.6938	-47.1552	41.7064		2170.79	-52.8045	-37.6956	47.0403	12.9819	56.7416	-69.2451	20.2491	-6.61307	-34.1326	43.5185		2170.79	6.37198	39.6695	-97.3151	11.0486	-15.1189	4.90232	30.4939	4.20176	-33.8875	29.2198		2170.79	29.1715	45.0128	4.64406	82.8579	23.2197	0.32216	11.2981	-15.467	-12.648	-51.3396
2169.9	13.3442	-33.3901	-46.1201	-69.9971	3.96568	-41.9779	-6.92795	1.70192	-0.89422	-57.6118		2169.9	15.8681	-28.8421	-23.3926	-62.5985	23.2868	-20.8231	-13.5517	18.099	12.349	-55.8207		2169.9	-0.98521	-18.8828	-39.5348	29.1581	29.7146	57.0992	7.08378	50.6303	58.2844	28.362		2169.9	55.6366	6.20717	-34.042	0.77421	-23.5773	31.9382	18.6211	37.7302	32.453	-9.09733
2169	27.8823	-51.5867	2.51259	-10.2894	108.43	14.5064	-22.5149	-52.3641	-79.0924	-43.2729		2169	30.4091	-47.0449	25.2305	-2.88956	127.811	35.6946	-28.4032	-35.6507	-65.6285	-41.5028		2169	64.7006	-77.413	7.40163	9.38746	50.1833	11.887	70.2493	21.2939	50.3265	0.45093		2169	-4.4759	24.2253	-2.37824	-13.6476	45.968	-12.2045	1.59386	31.3916	-25.2622	-31.7972
2168.11	9.95611	-53.5507	-70.5886	25.0496	47.8659	-48.0419	89.0221	-11.7485	-22.0286	22.4471		2168.11	12.4858	-49.0151	-47.8803	32.4507	67.1711	-26.8202	83.87	5.28168	-8.34378	24.1962		2168.11	84.3786	-14.2115	-16.0045	59.9455	43.5956	34.3073	41.4283	29.8316	53.1871	107.781		2168.11	16.5751	36.826	-54.5772	-3.72259	20.8209	-34.6937	38.6662	0.7119	9.00341	2.30903
2167.21	-24.1871	63.4708	67.2656	0.88457	100.901	-59.185	35.5628	15.3322	-29.8857	-33.5449		2167.21	-21.6546	68.0002	89.9644	8.28685	119.368	-37.9298	31.146	32.6787	-15.9802	-31.8168		2167.21	93.2334	27.3332	44.4287	10.4299	82.9821	29.6782	7.2111	27.5506	10.0771	93.3838		2167.21	21.3932	22.3808	-47.2623	11.6074	-7.02007	-5.79443	24.3454	43.0573	-21.6439	22.8818
2166.32	68.7522	-30.4402	15.8073	79.4642	99.8417	18.8927	-50.3226	-14.3778	-29.632	-13.8156		2166.32	71.2877	-25.9171	38.4966	86.8677	117.469	40.1813	-54.0031	3.2854	-15.5056	-12.1085		2166.32	-0.65647	-17.6574	-8.71695	-36.3638	-10.1271	3.41929	16.2632	-1.76909	7.53528	103.32		2166.32	1.87581	18.7545	62.7841	51.263	-32.1477	-14.7585	1.91807	50.2377	77.4947	11.0014
2165.42	18.3907	29.7643	21.1362	74.218	101.486	40.1764	36.8266	-6.23094	-51.0021	27.5321		2165.42	20.929	34.2812	43.8159	81.6227	118.276	61.4984	33.8814	11.7486	-36.6549	29.2182		2165.42	-45.8526	-57.2232	30.0651	19.5798	142.785	36.6403	71.266	6.76766	69.8708	15.9421		2165.42	-9.52432	-9.19789	-27.2416	-1.00242	-8.60894	22.2345	-17.797	62.822	-42.3577	-46.827
2164.53	-13.0351	-10.0532	-11.377	-55.3492	59.8871	-8.82007	94.2107	74.8795	-37.2332	14.8092		2164.53	-10.4939	-5.54258	11.2931	-47.9432	75.8374	12.5355	92.0017	93.1757	-22.6652	16.4743		2164.53	-45.0896	35.6516	-36.5716	45.7722	76.7255	-27.4476	-8.88492	45.0269	34.8852	-44.3805		2164.53	-42.5416	-34.438	-41.564	6.20844	4.10932	-40.7842	11.1414	37.5639	13.5042	38.6036
2163.63	-20.1308	20.3978	-19.5601	61.022	112.877	-9.16111	43.4887	4.64106	35.975	-51.9509		2163.63	-17.5867	24.9022	3.10047	68.4292	127.988	12.2279	42.0159	23.254	50.764	-50.3068		2163.63	-57.8379	-6.61412	-35.6312	39.529	37.712	-21.2574	13.6735	-54.5357	10.7204	-26.3211		2163.63	13.6223	13.2868	-99.1155	-13.6046	-2.09223	23.2188	-54.5044	28.5277	1.79216	-5.69908
2162.73	34.9098	-5.89799	-43.9529	23.3561	76.6929	117.467	73.8302	23.5775	-52.9415	46.1071		2162.73	37.4567	-1.39984	-21.3019	30.7646	90.9639	138.889	73.0944	42.5075	-37.9313	47.7301		2162.73	7.76128	61.8979	-48.2013	95.4233	44.6385	49.765	28.1162	-29.7913	59.5037	-78.5135		2162.73	23.8372	31.2751	75.6844	26.0231	45.7387	-7.3585	33.8628	-45.3435	36.0099	-47.2844
2161.84	-7.30711	-45.6878	-3.51007	126.16	27.0187	11.759	52.8415	-52.0278	71.5592	52.2931		2161.84	-4.75727	-41.1959	19.1314	133.57	40.4505	33.215	52.8419	-32.7812	86.7903	53.8952		2161.84	-29.303	41.2504	63.482	102.678	21.8517	-0.7853	47.9564	5.74916	35.3418	36.7801		2161.84	-3.76593	-34.4743	-81.8082	46.7287	80.0464	-13.6141	0.64972	-19.2475	-0.01185	-48.3376
2160.94	-36.0073	-53.0586	-84.6093	-16.8256	82.6821	-45.3029	61.5638	7.41791	-63.2403	-11.7389		2160.94	-33.4545	-48.5729	-61.9774	-9.41473	95.2738	-23.8133	62.3012	26.9816	-47.788	-10.1579		2160.94	-55.5535	7.10601	13.0892	64.0195	-6.32872	16.1942	21.878	-26.2399	113.805	-85.6201		2160.94	-12.4556	69.9311	-79.9146	-32.4937	46.827	-27.97	-5.54638	47.3448	71.9994	12.72
2160.05	29.8041	12.4741	-0.97648	61.6442	68.1249	19.1585	13.5843	-3.35739	20.7125	107.854		2160.05	32.3597	16.9536	21.6459	69.0564	79.8775	40.6815	15.0578	16.523	36.3857	109.414		2160.05	47.8065	-8.12426	-34.583	38.8768	14.102	49.368	30.9104	-9.6156	-18.3593	-13.5721		2160.05	13.9582	14.9988	132.579	50.3142	59.5208	-1.82011	-52.2394	38.3123	17.0841	25.1548
2159.15	33.5	88.7767	25.9315	29.4026	96.7635	35.0004	52.0034	-35.7278	-41.1412	-4.75598		2159.15	36.0585	93.2499	48.5443	36.816	107.676	56.557	54.214	-15.5304	-25.2469	-3.21708		2159.15	24.2491	46.8351	39.2366	32.639	10.2282	63.6303	69.6312	79.8846	-15.5028	34.1481		2159.15	32.2627	-4.82066	69.6408	22.4109	37.1155	51.3132	9.06307	-43.6033	56.67	-5.60804
2158.25	-43.7757	-56.2657	12.3414	-48.7117	22.83	7.64915	-37.385	-24.9062	64.3598	20.3212		2158.25	-41.2143	-51.7988	34.9446	-41.2971	32.9015	29.2392	-36.1958	-4.39139	80.4756	21.8391		2158.25	-4.69936	85.5773	77.939	145.156	114.312	-27.3742	16.5707	64.0887	57.5215	-55.8006		2158.25	39.7635	-5.74124	74.1956	21.5066	-9.57256	-0.8338	-21.4231	22.9532	69.2499	-25.5646
2157.36	73.2653	-55.5365	-6.63873	35.1105	13.6877	1.89772	27.1189	45.2779	18.7102	-0.48325		2157.36	75.8295	-51.0759	15.955	42.5263	22.9191	23.5213	27.2397	66.1098	35.0471	1.01354		2157.36	-25.5403	5.57528	59.9608	39.0581	107.721	121.817	30.9921	59.0937	165.598	10.7955		2157.36	-17.5002	-22.8513	-34.5826	20.6033	-7.6706	33.3892	42.5474	32.8177	-9.92052	51.6301
2156.46	-12.0831	-30.5292	12.1553	51.4495	150.234	-38.9282	34.9421	4.81769	54.0117	59.6545		2156.46	-9.51595	-26.0747	34.7394	58.8665	158.624	-17.271	33.9935	25.9669	70.5699	61.1302		2156.46	53.4462	-12.3466	36.5915	100.27	109.225	-39.3103	99.3635	10.9316	60.4968	-30.5543		2156.46	0.79851	35.5844	83.2994	30.4905	-8.4683	29.8272	-1.4235	56.1665	48.5309	-8.79893
2155.56	-46.1475	40.3249	57.9174	32.7179	25.0828	-71.6444	40.0648	-8.65159	40.7483	36.1518		2155.56	-43.5775	44.7731	80.4919	40.1362	32.633	-49.9538	38.0478	12.8147	57.5278	37.6065		2155.56	29.9032	-43.7473	21.3242	-8.47638	72.9655	-78.9922	16.6567	41.0129	33.6609	44.1004		2155.56	10.9983	-13.8959	52.7827	43.0719	6.91901	10.083	8.57046	36.349	-0.93447	9.01973
2154.67	16.8855	-10.2091	92.8706	16.687	94.1517	35.8839	112.607	12.9398	67.9395	42.3208		2154.67	19.4584	-5.76718	115.436	24.1065	100.861	57.6081	109.52	34.7234	84.9403	43.7544		2154.67	19.851	-80.5319	-18.211	98.5664	82.5652	0	-12.0834	30.6271	47.2848	-153.66		2154.67	26.5871	14.8496	-47.845	44.8598	-1.97238	-20.4421	13.1658	40.8096	35.9171	-19.0162
2153.77	15.1817	-39.1537	-44.7554	6.00761	20.2885	-15.7135	61.0893	-22.1011	-10.0374	-21.6176		2153.77	17.7575	-34.718	-22.2	13.4284	26.1568	6.04421	56.9332	0	7.18488	-20.205		2153.77	31.3725	4.03174	23.1581	-26.3162	111.035	-89.8674	18.5062	31.0296	9.67233	88.1561		2153.77	-9.06048	51.6726	-32.493	16.9872	18.799	-2.42188	44.7223	-8.65832	51.1836	-74.005
2152.87	40.4359	-8.78022	60.2929	67.8862	16.5444	-61.9005	33.8541	-40.9544	-4.41511	-18.1369		2152.87	43.0145	-4.35079	82.8387	75.3082	21.5717	-40.1092	28.6285	-18.8214	13.0285	-16.7454		2152.87	-73.0304	-43.5322	-5.58028	-16.3608	64.0108	65.6172	51.7788	15.2564	85.2971	-90.6676		2152.87	17.3089	50.74	63.7257	5.29983	-49.3994	7.50364	30.4376	-31.1494	39.4858	16.6003
2151.97	-31.3518	29.6646	17.0565	-10.4171	98.4796	-21.8249	60.535	21.0541	-17.6653	6.90199		2151.97	-28.7702	34.0878	39.5928	-2.9939	103.235	0	54.2387	43.2191	0	8.27241		2151.97	0.49279	16.7309	43.8531	17.8473	81.6902	67.4099	79.6458	66.8681	50.3828	29.7488		2151.97	-15.6288	-14.8794	-50.3293	74.474	22.5819	3.94776	24.2433	56.8733	-36.8952	10.1392
2151.07	34.3217	43.843	57.3759	35.2702	23.8637	-51.8266	116.848	-16.6656	-44.3826	-0.40469		2151.07	36.9061	48.2599	79.9026	42.6947	28.5711	-30.2833	109.482	5.53135	-26.7903	0.94466		2151.07	1.23024	44.6347	39.3734	30.4844	7.74162	-46.6721	58.9862	37.6185	28.9572	66.583		2151.07	-0.04784	-7.71515	2.73685	49.3057	16.3881	11.1728	15.3571	50.546	-0.06658	65.6605
2150.18	5.66938	1.4344	0.68363	21.6629	108.234	34.0313	3.40195	12.9814	25.8994	78.5042		2150.18	8.25673	5.84506	23.2007	29.0886	112.894	55.2926	-5.03464	35.2103	43.4187	79.8325		2150.18	-51.9198	-19.0783	56.4468	48.5041	22.7299	84.4641	40.9952	67.6504	42.5616	3.71178		2150.18	28.9975	47.9408	-76.2395	21.4516	10.1955	7.61703	76.5232	19.9719	-27.9148	8.00115
2149.28	-25.666	-11.3277	-53.2938	-16.1835	55.1916	63.2868	-37.2697	29.1475	-111.262	1.14689		2149.28	-23.0758	-6.92329	-30.7863	-8.75653	59.804	84.2663	-46.777	51.4084	-93.816	2.45407		2149.28	67.3474	54.6116	-1.91082	71.9041	0	-32.272	47.2541	59.9578	69.6283	32.4499		2149.28	23.0131	28.1517	60.3099	25.9325	-14.8509	14.8371	-15.8759	-5.20324	30.4459	1.54426
2148.38	15.726	-10.6197	-4.91057	5.23385	12.942	-9.81124	202.166	-54.3416	-32.9167	-41.1698		2148.38	18.3191	-6.22155	17.5874	12.662	17.5069	10.8863	191.588	-32.0487	-15.5435	-39.8837		2148.38	-50.4328	25.9314	-17.1555	3.7264	16.8871	15.3211	31.9643	-4.28953	72.4449	-11.5407		2148.38	6.2581	16.4494	-40.195	-1.90693	19.3622	16.6677	-5.89848	7.33563	26.8405	-4.91055
2147.48	-29.0655	54.7094	8.44575	-59.5261	83.798	16.7436	177.627	53.3771	26.5465	0		2147.48	-26.4695	59.1012	30.9341	-52.0967	88.3153	37.1589	165.977	75.702	43.8465	1.26498		2147.48	-49.6925	-16.2032	48.3832	45.9732	119.93	30.5829	5.90747	39.1916	18.7111	19.8757		2147.48	2.97211	50.5253	-27.574	18.7312	-13.7556	10.4184	9.45929	-12.4435	60.9326	-3.28622
2146.58	66.1527	-6.51636	-42.813	77.6511	46.9421	-10.5529	42.7201	-11.2413	-13.6212	-20.8013		2146.58	68.7516	-2.13073	-20.3342	85.0818	51.4119	9.5804	29.9995	11.1156	3.60578	-19.5574		2146.58	18.352	6.29076	73.5155	69.3591	134.094	35.0705	60.626	-22.3364	45.7638	-10.6372		2146.58	-5.69653	-20.404	-55.3377	55.5147	-14.5544	36.4778	40.9645	-7.9852	30.4006	-9.73834
2145.68	-0.1654	-3.12212	59.3667	66.7325	139.296	13.2979	50.5211	-108.138	-2.63587	-1.22278		2145.68	2.4364	1.25724	81.8359	74.1644	143.718	33.1489	36.7287	-85.7487	14.518	0		2145.68	11.0022	26.0821	23.2703	-4.16318	107.875	34.1722	66.8717	-5.78655	8.20394	-14.2269		2145.68	1.78711	10.9735	-26.5715	14.2258	22.3286	35.6097	-0.21732	-14.2963	-0.12073	10.7268
2144.78	51.9499	-42.7874	139.977	-46.4445	40.5448	-81.2699	4.49728	-67.7515	19.1087	2.20066		2144.78	54.5546	-38.4144	162.437	-39.0114	44.9195	-61.7011	-10.367	-45.3306	36.1894	3.41676		2144.78	-25.9474	-18.7211	-5.42724	11.1488	111.268	6.36281	32.748	8.0648	5.64183	-36.6542		2144.78	-6.87894	26.1921	-81.2418	18.7012	21.5217	18.5952	52.8049	41.2899	-38.7039	-11.8739
2143.88	55.6138	87.0678	-64.6457	26.0708	76.3604	-43.9642	-3.84085	4.90483	13.9381	40.5997		2143.88	58.2214	91.4347	-42.1958	33.5052	80.6875	-24.6776	-19.777	27.3577	30.9457	41.8091		2143.88	79.7168	-33.9113	-12.5898	23.764	66.2283	45.8284	127.784	78.412	62.2723	18.9526		2143.88	16.745	-74.2892	41.6858	33.9368	18.0244	23.1114	41.2325	53.805	16.8977	40.8698
2142.98	-10.6654	-84.4135	-10.9453	60.8962	101.401	9.46627	73.9057	-0.47953	-15.4418	22.4919		2142.98	-8.05495	-80.053	11.4951	68.3318	105.681	28.4707	56.8977	22.0054	1.49273	23.6946		2142.98	-54.075	-38.336	25.9807	6.78351	91.1467	58.3776	37.1695	94.9301	70.459	31.4955		2142.98	5.38896	2.80999	-90.9906	-4.63473	-9.68242	14.1753	-5.30638	74.385	7.91618	7.511
2142.08	68.3148	-40.6669	53.4913	127.981	91.4675	25.2214	62.8678	23.7219	33.1852	-60.1581		2142.08	70.9282	-36.3126	75.9221	135.418	95.6995	43.9435	44.7879	46.2389	50.0466	-58.9621		2142.08	-18.3755	24.4785	29.5716	59.7369	56.8852	22.5104	59.5494	11.9284	3.33477	89.7544		2142.08	15.5533	47.6048	96.4372	32.1151	2.96413	-16.2738	31.5479	35.7871	-14.5098	33.3344
2141.18	45.08	75.6634	37.229	-30.8397	103.047	62.4784	49.145	-94.6068	33.3878	10.4945		2141.18	47.6963	80.0114	59.6502	-23.4016	107.232	80.918	29.9921	-72.0578	50.176	11.6839		2141.18	-92.9416	-44.4949	-20.6211	-83.6285	57.5913	18.924	79.2292	55.3391	111.019	56.5596		2141.18	4.20086	-28.6231	-20.0702	79.6054	-16.6633	-14.4442	49.5637	-13.5531	30.2968	-5.38977
2140.28	-15.7835	-66.1449	23.5874	36.2351	63.5427	-40.0783	89.1971	39.8294	-25.5548	-37.1724		2140.28	-13.1643	-61.8032	45.999	43.6744	67.6795	-21.9209	68.9724	62.4104	-8.8398	-35.9897		2140.28	-46.4959	72.0649	-17.0239	33.1341	79.8063	20.7164	18.2479	39.5877	68.1071	12.6259		2140.28	25.115	91.4366	14.0247	65.2428	57.8142	0.82762	86.3925	25.8464	26.6938	-9.14806
2139.38	-33.6183	-35.8712	39.4792	3.82549	96.6258	-51.2087	72.7865	37.1237	74.1119	33.447		2139.38	-30.9962	-31.5357	61.8812	11.266	100.715	-33.3339	51.4887	59.7368	90.7537	34.6229		2139.38	153.143	38.0512	-16.1183	74.2531	80.5063	44.0107	115.878	61.4706	65.5281	-9.79189		2139.38	-13.115	-30.4659	-27.1612	-10.9387	-26.3279	8.0285	-8.50424	16.8461	15.0272	-10.2183
2138.48	-19.1976	56.2012	-36.0091	17.114	86.6963	-91.8977	134.318	-0.51845	-46.6312	-27.6463		2138.48	-16.5727	60.5304	-13.6167	24.5558	90.7379	-74.3054	111.947	22.1267	-30.0626	-26.4771		2138.48	-4.72568	6.73748	30.4728	66.9815	97.3298	37.7339	36.0978	24.2207	25.3252	34.984		2138.48	18.5432	-42.1374	68.7272	33.844	21.2469	12.5388	6.82061	56.2228	6.05216	-11.2885
2137.58	-10.1585	24.637	44.3691	108.314	79.4552	-19.7244	39.984	-54.2713	-30.2978	48.3143		2137.58	-7.53068	28.9599	66.7519	115.757	83.449	-2.41495	16.539	-31.5941	-13.8024	49.4769		2137.58	-33.5636	7.67678	111.973	40.9019	52.3452	42.2062	71.884	19.2253	106.046	28.6859		2137.58	17.9452	5.30615	-69.1883	-1.99949	-6.43156	38.5416	6.01692	23.0362	26.6356	-20.4204
2136.68	-49.4771	6.51813	-52.5842	92.0247	58.7859	-73.838	61.2016	82.7326	-51.5788	-44.9964		2136.68	-46.8464	10.8348	-30.211	99.469	62.7322	-56.8111	36.6836	105.442	-35.1567	-43.8405		2136.68	-0.60217	5.93021	-10.7229	68.5614	173.936	49.3634	61.9886	35.7243	73.9077	3.58795		2136.68	-9.51617	44.6727	-72.7284	32.0177	-9.92125	0.0613	24.0188	48.9638	-14.5756	48.3573
2135.78	45.5111	12.5766	-15.2101	-58.5559	78.4104	-33.929	128.071	39.726	5.03552	84.654		2135.78	48.1447	16.887	7.15346	-51.1104	82.3089	-17.185	102.479	62.4673	21.3843	85.8032		2135.78	-29.4312	22.9832	100.297	58.6054	104.779	78.004	46.7229	71.0148	4.17668	-48.3639		2135.78	22.1216	49.1067	100.996	-6.49806	26.8775	50.2286	7.09626	50.7072	22.1183	1.61428
2134.88	35.733	-18.963	-26.1879	-42.5872	55.0608	22.0754	82.1294	-24.7478	-88.7528	42.3909		2134.88	38.3696	-14.6589	-3.83391	-35.1405	58.9117	38.5367	55.4629	-1.97437	-72.4772	43.5334		2134.88	-31.3963	-62.0144	-38.4641	-34.5934	92.0414	74.4088	39.5185	-14.55	82.166	-111.038		2134.88	-8.01627	2.51729	-7.31071	8.70787	9.95455	-28.5208	25.0896	25.5961	56.1124	67.6738
2133.98	-6.25986	91.805	-29.108	21.701	50.5135	-7.85769	119.435	-30.1311	5.43247	59.2097		2133.98	-3.62042	96.1028	-6.76367	29.149	54.3167	8.32067	91.4347	-7.32557	21.6347	60.3454		2133.98	-22.6219	38.2735	-45.6156	54.8119	25.6111	81.5539	51.11	15.3653	66.1551	-58.242		2133.98	-24.7185	31.1203	15.9801	-2.94076	22.571	-18.6405	-29.4148	-2.19043	-9.24587	-8.58867
2133.08	56.4509	17.3118	83.3971	34.9615	78.1789	-13.6214	68.1445	-16.7232	-18.5293	-44.7727		2133.08	59.0932	21.6033	105.732	42.4107	81.9345	2.27413	38.4957	6.11436	-2.40032	-43.6436		2133.08	15.6756	6.99076	-25.9218	50.2309	66.5781	16.2197	27.8004	-8.4181	79.6768	-37.6793		2133.08	9.58746	6.0261	-76.1647	68.6284	13.7079	26.1317	23.4741	-3.12345	30.109	-41.8731
2132.17	6.41768	-54.4695	29.4627	58.9509	97.7816	39.6592	54.4466	28.8838	-18.3286	41.8335		2132.17	9.06292	-50.1842	51.7878	66.4014	101.489	55.2719	23.1498	51.7535	-2.27299	42.9558		2132.17	-5.08568	2.5575	15.2339	99.3267	126.315	23.3728	25.9694	-48.2958	-30.2619	-25.1773		2132.17	-36.6338	-32.4775	-1.88001	22.0827	-0.5197	52.0996	-9.5391	20.0977	-0.33026	-64.4097
2131.27	15.4335	-0.11186	-67.3868	15.8455	39.5594	20.4668	-10.7085	42.2704	59.6835	18.3895		2131.27	18.0816	4.16713	-45.0714	23.2972	43.2196	35.7963	-43.1748	65.1722	75.6657	19.5052		2131.27	-33.8914	19.5897	-34.8597	46.4369	89.4286	70.7711	21.4535	-26.446	50.3507	3.41484		2131.27	3.02666	28.3127	-2.76054	-5.66314	-36.209	-23.9078	59.4236	-21.0899	-11.976	66.0071
2130.37	13.7157	-4.7946	117.491	47.8755	169.153	122.007	79.3907	-102.629	11.5775	75.4382		2130.37	16.3667	-0.5219	139.797	55.3285	172.766	137.054	46.1266	-79.6947	27.4866	76.5471		2130.37	7.06666	31.2508	30.4251	66.0028	63.2887	72.5447	54.4988	-12.6515	61.1819	5.17049		2130.37	10.4791	19.329	-54.6106	-3.88758	-23.5945	-38.1821	18.3674	39.6834	30.0382	16.63
2129.47	49.5476	-57.7582	39.4352	61.1136	110.938	-17.896	153.36	42.2053	-25.784	-4.33134		2129.47	52.2016	-53.4917	61.7315	68.5678	114.503	-3.13249	119.298	65.1713	-9.94838	-3.22911		2129.47	-51.236	45.5872	60.8134	42.643	128.352	47.4943	7.06207	11.8635	163.201	-57.4527		2129.47	4.51676	-8.42784	-15.2497	8.61505	-2.93924	-12.2186	63.1573	78.9741	29.1193	-8.58931
2128.57	50.5027	28.7465	49.905	68.9821	127.833	46.0635	136.123	63.6236	-17.543	76.8315		2128.57	53.1596	33.0067	72.1916	76.4375	131.35	60.5438	101.261	86.6217	-1.78077	77.927		2128.57	91.6108	67.9627	75.0989	59.5171	94.1659	3.68152	88.3649	71.2302	-32.489	51.5762		2128.57	22.6918	38.9128	32.1395	53.2928	60.6149	40.5516	46.2503	37.7981	6.74678	-9.66388
2127.66	-7.53069	-10.8004	33.5549	119.743	117.907	-40.1524	121.572	26.044	33.5902	53.3942		2127.66	-4.87095	-6.54658	55.8319	127.199	121.376	-25.9555	85.911	49.0742	49.2791	54.483		2127.66	-87.3421	17.9351	49.1589	97.8316	127.02	131.48	11.4441	87.6719	5.15622	47.9482		2127.66	-36.8952	-39.7806	-129.626	55.0532	19.5771	-5.90365	2.53706	-11.4066	-29.0241	26.797
2126.76	-111.112	59.5762	57.4227	79.3428	81.1792	-5.70305	155.279	-6.15816	63.2599	-4.88157		2126.76	-108.449	63.8238	79.6901	86.8007	84.6007	8.2107	118.82	16.9042	78.8754	-3.79947		2126.76	-38.3683	-37.4333	114.372	77.1578	159.863	84.9869	90.0324	-21.8826	32.0655	71.1304		2126.76	0.04501	18.2695	-1.81601	8.56159	10.7238	11.9956	36.5804	33.2313	-8.48668	-27.898
2125.86	53.359	3.95627	43.7556	202.443	76.625	18.0081	97.8473	63.4939	-11.6107	54.789		2125.86	56.0245	8.19754	66.0133	209.903	79.9988	31.6384	60.5879	86.5884	3.9313	55.8644		2125.86	50.786	3.70262	-5.37147	43.0888	149.808	59.9515	58.7021	16.0103	72.3618	38.0158		2125.86	-32.7135	-1.42741	10.6942	29.0903	23.3139	-4.9552	14.3265	29.6083	20.0819	-2.16902
2124.96	8.7566	44.8254	48.8527	6.62299	122.986	111.382	131.545	74.1688	93.0837	9.93231		2124.96	11.4251	49.0603	71.1008	14.0834	126.312	124.729	93.4871	97.2955	108.552	11.001		2124.96	-20.8703	90.377	43.7482	54.5877	209.428	80.4799	129.211	24.4138	80.4883	-13.841		2124.96	25.6481	-7.7182	23.2013	46.9319	17.1423	50.4509	26.9167	92.9775	-4.95238	12.8321
2124.05	41.8632	-13.4507	24.4738	116.292	129.141	30.5743	138.438	68.7615	-67.4966	32.0678		2124.05	44.5346	-9.22205	46.7123	123.754	132.419	43.6379	99.58	91.9203	-52.1014	33.1298		2124.05	-41.5986	-5.16327	95.5255	127.699	220.799	44.7382	60.3761	-42.2036	115.399	-95.1527		2124.05	-4.42406	4.74575	24.9825	-10.2494	45.8002	-17.4042	47.5384	75.9481	45.0366	38.5423
2123.15	24.0616	32.7578	155.458	175.022	46.8971	123.901	73.0046	39.2453	96.0899	19.3708		2123.15	26.7358	36.9801	177.687	182.485	50.1275	136.681	33.3465	62.4363	111.412	20.426		2123.15	42.1432	14.5102	74.9588	157.922	138.412	-4.38352	106.745	67.9879	107.436	-21.0799		2123.15	-13.0566	-12.2605	112.473	-24.5523	-8.58984	37.9805	-4.17069	32.1383	-1.42386	-45.5804
2122.24	-23.1906	68.2371	109.641	118.574	55.7405	-7.76312	85.2611	31.1668	69.4724	12.0358		2122.24	-20.5134	72.4532	131.86	126.038	58.9232	4.73333	44.8034	54.39	84.7207	13.0843		2122.24	88.3608	-5.99384	11.5521	70.2997	125.688	115.232	126.316	-3.97	45.9165	-105.039		2122.24	-0.26109	64.4716	49.96	41.4924	-6.71916	-32.5246	-13.0102	90.1121	5.69541	-38.616
2121.34	-0.80924	66.2165	66.5188	94.2775	102.065	61.4379	68.0595	143.579	0.02381	4.70293		2121.34	1.87083	70.4263	88.7284	101.743	105.2	73.6509	26.8023	166.835	15.1986	5.74472		2121.34	-39.4802	48.4803	57.9485	79.1023	177.229	82.1806	20.0347	23.1681	70.1009	-30.9925		2121.34	-22.2787	-27.5097	-50.0155	78.0583	-2.17197	57.6496	4.92868	40.9617	20.8442	13.8635
2120.44	-10.563	26.7159	133.167	139.589	124.277	221.626	0	84.6159	91.2197	21.4635		2120.44	-7.88003	30.9194	155.367	147.056	127.364	233.556	-42.0577	107.903	106.321	22.4986		2120.44	-17.3612	73.4839	5.27485	93.2528	218.039	57.1724	109.214	85.0937	24.67	-13.1968		2120.44	-30.9034	11.7161	42.7885	-27.273	26.4655	16.6139	12.1515	85.5246	-20.2314	55.6131
2119.53	11.8044	-52.9175	36.5217	101.911	159.861	65.925	143.15	-30.5322	-4.97533	51.5994		2119.53	14.4903	-48.7203	58.712	109.379	162.9	77.5705	100.551	-7.21255	10.0524	52.6277		2119.53	-40.7519	2.12344	43.6219	185.015	234.745	61.6151	29.7395	146.994	67.5802	-73.0274		2119.53	46.1228	42.8968	-14.3287	-57.6219	12.2677	2.35878	5.98878	57.8046	59.1508	-39.1552
2118.63	15.4306	52.1213	-11.9194	240.86	112.475	132.389	208.641	-38.5976	80.8322	25.5272		2118.63	18.1194	56.3122	10.2612	248.329	115.467	143.75	165.501	-15.2457	95.7864	26.5488		2118.63	13.469	61.9126	63.2213	124.211	238.063	140.983	108.177	16.2001	11.4618	8.99011		2118.63	48.1915	9.84227	40.966	45.8394	3.42702	57.6842	5.18006	67.5586	47.5187	-16.1442
2117.72	45.8094	-78.3212	49.3507	128.262	43.7041	73.0796	97.5259	124.568	102.395	-24.6147		2117.72	48.5011	-74.1366	71.5217	135.732	46.6477	84.1575	53.8451	147.952	117.275	-23.5998		2117.72	115.826	49.4407	101.541	76.8074	302.914	86.547	143.777	27.2548	75.7596	5.3602		2117.72	-8.60069	41.0106	32.0268	7.46113	21.344	-23.4603	79.284	82.6594	-20.2937	9.53296
2116.82	44.0747	18.6537	78.494	85.2517	135.453	201.034	136.248	156.595	81.1464	10.8583		2116.82	46.7694	22.832	100.655	92.7233	138.349	211.828	92.0261	180.011	95.9534	11.8665		2116.82	60.32	-3.15266	27.4959	85.593	300.865	117.729	101.787	0.85302	164.103	44.5258		2116.82	-22.5727	2.61794	-0.9878	22.5952	36.5781	50.5716	-7.13778	100.428	83.1148	69.9728
2115.91	26.2953	-31.5007	110.302	234.818	146.935	120.337	169.608	-49.4115	-9.62675	-12.5184		2115.91	28.9929	-27.3287	132.454	242.29	149.783	130.847	124.844	-25.963	5.10678	-11.517		2115.91	18.2085	-55.7245	17.6666	118.446	288.119	164.946	126.675	97.4859	14.3915	-25.9728		2115.91	-49.911	-11.6898	-47.3599	-7.74109	3.66717	20.2732	-2.59549	51.3298	26.0188	-16.7029
2115.01	53.9768	57.4041	72.5726	205.171	155.736	42.341	192.257	70.8732	17.2833	38.9802		2115.01	56.6772	61.5698	94.7147	212.645	158.536	52.567	146.952	94.3539	31.9432	39.9749		2115.01	-26.563	33.4381	104.099	127.218	264.68	105.187	90.0508	87.1224	81.3198	18.5287		2115.01	-18.4138	-4.60224	21.2591	-8.65396	32.2676	-15.3623	68.7912	101.184	-4.31726	8.95715
2114.1	-22.6147	4.58498	58.9171	175.535	223.347	191.611	156.083	25.3611	62.8955	114.518		2114.1	-19.9113	8.74436	81.0495	183.01	226.099	201.553	110.236	48.874	77.4818	115.506		2114.1	-36.5639	-37.837	75.542	181.434	222.537	139.02	69.4809	66.0687	81.3867	1.52409		2114.1	31.7845	101.396	57.7692	14.4935	28.7762	21.1967	-14.9056	113.59	-13.2549	58.6672
2113.2	34.4657	31.9712	50.6115	276.878	184.017	132.339	218.817	46.687	-51.8821	-15.783		2113.2	37.1719	36.1242	72.7342	284.355	186.722	141.996	172.429	70.2321	-37.3693	-14.8017		2113.2	-65.2717	29.9033	33.6313	158.116	244.557	172.839	131.777	63.7321	22.6499	75.4018		2113.2	49.8888	57.6746	-34.0327	32.286	46.6685	20.3213	16.3623	155.393	-19.5164	20.1533
2112.29	-20.7149	5.8992	119.806	215.17	219.527	193.343	262.821	110.761	57.86	24.9947		2112.29	-18.0057	10.046	141.919	222.647	222.184	202.717	215.891	134.338	72.2991	25.9692		2112.29	18.2688	-17.2938	-0.24692	193.597	357.427	139.836	178.013	106.825	41.4327	20.9773		2112.29	-14.8564	46.0373	-13.5627	58.0881	21.7963	32.8075	-3.15647	103.648	-9.74198	3.03275
2111.39	-38.4707	-25.5087	154.235	161.496	193.569	107.371	218.636	142.744	87.4018	95.1439		2111.39	-35.7586	-21.3683	176.339	168.976	196.178	116.46	171.164	166.354	101.767	96.1117		2111.39	-2.42643	39.726	51.3837	116.845	328.644	138.907	125.373	61.7288	-19.9495	73.4417		2111.39	-20.7973	34.4034	41.6284	9.06833	45.0254	-13.4921	-11.9815	121.389	8.04297	23.3228
2110.48	-21.4935	-72.933	177.966	246.75	245.088	219.106	249.263	121.289	100.903	37.043		2110.48	-18.7785	-68.7989	200.059	254.231	247.648	227.911	201.249	144.931	115.195	38.0041		2110.48	70.3809	37.9544	140.392	245.812	385.354	162.02	134.192	32.6768	127.052	-42.4068		2110.48	-5.3658	-6.61029	54.056	-2.5346	81.6016	4.33702	59.3355	139.123	65.89	11.549
2109.58	40.881	-72.2638	220.383	286.569	192.428	213.285	178.391	57.1105	-40.5039	29.7106		2109.58	43.5989	-68.1359	242.467	294.051	194.94	221.806	129.835	80.7846	-26.2858	30.6649		2109.58	25.6471	57.5508	29.0581	131.69	399.31	201.148	132.325	-36.4241	49.6525	-107.464		2109.58	-24.66	101.954	-24.3253	17.9167	-2.02077	22.1596	45.1604	84.739	64.958	69.2205
2108.67	-67.667	35.2126	161.312	280.975	190.52	276.89	201.002	155.839	103.858	75.7834		2108.67	-64.9462	39.3341	183.386	288.458	192.985	285.126	151.904	179.545	118.002	76.731		2108.67	-48.4446	2.37017	99.3427	153.793	378.544	261.622	162.5	177.546	76.4199	1.06624		2108.67	-9.23423	7.53822	-62.6271	81.0829	47.901	45.3147	-14.4046	163.888	56.0145	17.3878
2107.76	58.7615	9.158	152.983	288.728	311.419	289.74	210.255	134.388	74.6273	89.7989		2107.76	61.4852	13.2732	175.048	296.212	313.835	297.692	160.614	158.126	88.698	90.7397		2107.76	-42.4181	21.9612	68.1477	229.279	421.858	330.081	283.431	60.3819	81.8155	-34.616		2107.76	24.8729	-25.4391	-130.286	18.7459	60.426	-14.3021	51.5301	101.509	-3.65163	42.9962
2106.86	70.3655	28.4912	171.353	285.802	160.012	281.234	206.159	139.638	-5.30548	58.4333		2106.86	73.0922	32.6	193.408	293.287	162.38	288.901	155.976	163.409	8.69151	59.3674		2106.86	-28.3853	36.2072	103.696	235.337	449.141	257.046	217.472	84.7336	-35.7443	-56.9364		2106.86	-15.7708	59.0413	-75.1323	-43.5663	27.5699	-9.83409	40.0323	97.8774	-1.9022	49.9106
2105.95	-22.1162	-13.5656	248.422	330.91	264.855	342.113	191.387	104.853	74.9113	59.1018		2105.95	-19.3866	-9.46305	270.467	338.397	267.176	349.495	140.662	128.656	88.8345	60.0292		2105.95	71.0376	45.108	123.216	206.697	511.103	242.749	250.277	103.735	54.2328	-52.5662		2105.95	-24.3753	36.7407	54.7182	-17.7886	2.73171	31.9928	28.538	112.927	87.9123	43.4775
2105.04	-5.16585	32.4447	229.408	335.98	206.901	314.92	224.65	174.141	45.703	73.112		2105.04	-2.43337	36.5409	251.444	343.468	209.174	322.018	173.382	197.977	59.5525	74.0326		2105.04	31.678	0.64266	73.3572	194.079	554.365	236.462	272.398	82.7083	96.1498	-104.227		2105.04	-48.985	14.4494	-15.5924	29.325	49.9443	20.4403	86.4211	149.316	9.59735	7.69753
2104.13	54.4581	3.74017	154.378	365.053	228.996	306.407	303.248	123.355	16.5029	95.1172		2104.13	57.1935	7.83011	176.404	372.542	231.221	313.221	251.437	147.223	30.2786	96.031		2104.13	11.0047	30.8868	138.224	205.472	488.234	352.889	227.817	96.3661	36.675	70.8782		2104.13	-4.22698	34.8476	-48.5336	-32.9548	38.4491	-17.7853	-5.10797	172.352	27.3473	-9.39624
2103.23	-69.9741	28.3888	199.396	335.436	245.747	287.228	243.123	93.9239	99.3328	149.119		2103.23	-67.2357	32.4725	221.413	342.926	247.924	293.757	190.77	117.824	113.035	150.026		2103.23	-38.9998	13.11	27.0348	171.519	507.476	271.902	257.932	40.6721	161.254	-39.4695		2103.23	13.8421	41.902	-68.1273	16.8091	69.6322	0.01356	76.762	190.045	34.4214	24.1917
2102.32	18.9692	-26.9733	212.394	303.161	377.154	473.381	284.352	155.166	32.7967	80.432		2102.32	21.7104	-22.896	234.401	310.652	379.283	479.625	231.455	179.098	46.4248	81.3324		2102.32	-70.321	-12.6619	121.215	246.907	550.707	348.276	229.367	80.9947	75.1181	-29.7816		2102.32	-29.4288	40.9527	-10.3863	58.5524	-16.529	1.80457	51.9344	183.729	38.8249	-11.5667
2101.41	43.8924	-47.6534	177.399	268.233	244.568	464.839	314.901	181.726	30.2741	142.412		2101.41	46.6365	-43.5824	199.396	275.726	246.649	470.798	261.461	205.691	43.8285	143.306		2101.41	47.6724	124.209	151.374	242.284	532.603	280.652	227.476	89.3101	31.6748	43.8912		2101.41	-46.0216	-10.6512	-61.9759	28.2954	43.9791	19.592	61.7762	166.753	43.2273	27.34
2100.5	-0.50129	54.2885	169.069	379.922	250.64	466.958	308.118	192.279	94.3888	60.4241		2100.5	2.24579	58.3531	191.056	387.416	252.673	472.632	254.135	216.276	107.869	61.311		2100.5	-34.301	74.434	157.528	226.998	519.834	295.686	225.582	118.944	78.8734	32.232		2100.5	-30.6218	39.0549	9.06663	16.7082	59.1478	-5.27791	95.6034	144.45	12.9743	-3.07484
2099.6	32.4084	-41.0244	214.042	398.29	240.72	399.784	359.969	250.798	19.8946	74.4096		2099.6	35.1584	-36.9661	236.02	405.785	242.704	405.173	305.442	274.828	33.3013	75.2897		2099.6	48.9904	77.9789	75.7329	278.344	629.662	332.034	290.316	148.565	22.1151	-6.07467		2099.6	22.0826	16.7853	18.7837	58.4261	47.6597	-6.15292	73.4508	178.122	1.38811	-6.82763
2098.69	81.2917	-19.0612	211.035	331.384	222.808	548.462	326.533	178.731	105.301	101.711		2098.69	84.0446	-15.0092	233.003	338.88	224.745	553.566	271.464	202.793	118.633	102.585		2098.69	7.01525	54.8763	57.9175	300.36	550.264	367.798	291.074	82.2501	98.6046	48.8911		2098.69	-37.1443	42.4854	-51.3409	17.5269	68.1501	8.95931	72.6229	147.832	19.116	10.737
2097.78	42.2427	53.5089	186.716	437.664	306.136	534.576	357.047	189.275	49.4795	83.7135		2097.78	44.9986	57.5546	208.675	445.162	308.025	539.395	301.434	213.369	62.7385	84.5801		2097.78	66.2884	-10.8423	85.3966	301.053	644.058	379.187	355.768	106.537	113.79	42.5618		2097.78	-24.4199	-3.75293	-84.0758	51.2357	-15.2643	24.0653	10.5225	152.185	20.8525	46.9424
2096.87	-36.7441	6.19268	244.974	410.727	325.506	488.732	344.932	282.383	76.2477	118.992		2096.87	-33.9853	10.232	266.923	418.226	327.347	493.267	288.776	306.509	89.4329	119.852		2096.87	13.6709	69.9566	208.75	264.457	679.217	353.281	401.791	173.43	187.566	-70.3064		2096.87	-33.0086	45.9117	0.39463	10.353	37.1919	-35.4128	33.678	175.181	43.896	24.5363
2095.96	70.7062	-1.16313	186.034	423.741	334.215	565.399	244.942	250.291	156.262	132.95		2095.96	73.4679	2.86988	207.973	431.241	336.007	569.649	188.242	274.449	169.373	133.803		2095.96	-60.2326	-17.0461	150.971	355.696	629.145	383.306	407.85	109.807	101.53	-57.9753		2095.96	-12.302	60.9373	-58.9731	17.4189	33.7039	54.2579	72.8014	158.222	13.6697	42.0823
2095.05	39.6661	-21.8291	265.564	386.162	332.269	500.925	328.7	276.784	84.4832	101.64		2095.05	42.4307	-17.8025	287.493	393.664	334.014	504.889	271.456	300.975	97.5206	102.487		2095.05	41.6144	23.7826	149.125	260.526	648.315	301.494	467.154	184.656	106.049	-27.0131		2095.05	19.0461	70.6318	-25.133	43.1188	86.1288	50.7073	119.897	181.206	31.3792	-4.27803
2094.14	-25.968	-26.5161	326.428	441.765	391.549	391.221	343.215	273.985	164.463	166.172		2094.14	-23.2004	-22.4958	348.348	449.268	393.245	394.9	285.427	298.208	177.426	167.012		2094.14	111.478	64.5948	91.3784	367.7	638.195	379.431	281.536	113.069	-35.8416	-83.9086		2094.14	-13.5048	59.0268	-39.2222	90.1038	-15.8598	44.4957	92.4386	198.857	17.1381	5.28008
2093.23	30.8486	-15.2336	264.842	364.274	307.087	475.843	384.337	351.028	167.229	156.158		2093.23	33.619	-11.2196	286.752	371.778	308.735	479.237	326.005	375.284	180.118	156.991		2093.23	45.5804	60.1462	49.6222	355.068	713.245	422.738	396.731	195.871	99.11	-7.71202		2093.23	1.8624	63.3944	55.8112	17.3061	-24.6591	-6.95792	11.7626	253.76	45.485	-33.0716
2092.33	-53.3858	19.992	253.836	340.03	257.25	414.081	465.357	374.822	207.245	103.572		2092.33	-50.6124	23.9997	275.736	347.535	258.85	417.189	406.481	399.11	220.061	104.398		2092.33	-49.5621	45.0551	167.536	334.457	758.994	444.74	458.662	118.985	170.146	-107.166		2092.33	17.2234	6.55961	-70.0489	69.5991	35.7283	37.4008	80.1285	183.58	-3.34573	19.0621
2091.42	8.73332	-61.8539	277.418	347.719	353.752	501.324	317.551	316.134	202.019	189.347		2091.42	11.5096	-57.8526	299.309	355.226	355.304	504.147	258.131	340.455	214.76	190.166		2091.42	52.2006	35.2899	59.2699	356.419	703.63	402.883	440.756	177.809	84.19	-20.3557		2091.42	-33.9315	56.1612	-6.97374	-27.1104	5.63864	-6.05098	68.6558	171.954	19.6727	12.6465
2090.51	110.724	74.4386	247.79	461.796	303.922	383.719	449.087	345.241	180.832	181.99		2090.51	113.503	78.4337	269.671	469.304	305.426	386.256	389.123	369.594	193.499	182.802		2090.51	-106.746	49.465	110.636	439.547	741.38	478.075	382.957	180.749	131.256	-146.373		2090.51	-10.591	25.9468	74.6915	6.5502	-13.8008	19.6697	110.384	155.013	-21.156	-28.3462
2089.6	21.2011	51.1164	210.194	461.475	203.582	516.137	375.802	326.467	218.158	140.063		2089.6	23.9833	55.105	232.065	468.984	205.038	518.388	315.293	350.852	230.751	140.869		2089.6	-44.9056	7.78764	164.641	373.719	659.444	420.269	471.444	250.171	178.303	9.54755		2089.6	10.0809	27.6559	-27.1715	32.2193	-9.29884	37.4019	93.5897	201.902	70.9985	2.47907
2088.69	54.0187	30.4612	185.906	495.719	297.376	539.49	422.192	435.323	199.633	135.376		2088.69	56.8038	34.4435	207.767	503.229	298.784	541.456	361.138	459.741	212.152	136.175		2088.69	-30.9488	43.232	157.471	416.928	657.305	434.273	605.096	194.6	180.13	-2.09981		2088.69	36.0622	29.3639	-9.34881	57.878	53.6953	23.221	47.5547	171.666	16.8809	-22.5435
2087.78	-46.0928	1.83838	270.617	482.098	329.991	533.591	364.889	416.537	218.33	173.222		2087.78	-43.3047	5.81436	292.468	489.609	331.351	535.272	303.291	440.987	230.776	174.015		2087.78	-1.04842	9.54569	102.453	388.344	663.14	427.005	480.839	290.573	187.272	-77.5435		2087.78	-15.058	70.9453	85.5567	3.77701	55.5234	59.5532	33.437	170.683	71.775	0.29281
2086.86	0.01125	18.4066	275.557	441.9	176.546	501.113	339.5	397.755	157.283	250.919		2086.86	2.80219	22.3762	297.399	449.413	177.857	502.507	277.357	422.237	169.655	251.704		2086.86	7.57537	50.2886	196.291	410.267	719.468	433.026	526.726	219.065	96.0675	-59.9396		2086.86	-47.5545	24.8026	2.34867	40.0609	17.4829	-7.78395	61.8485	193.619	1.73007	-27.3792
2085.95	6.23902	-10.2042	227.351	436.265	318.119	585.569	420.413	434.784	210.525	185.093		2085.95	9.03289	-6.24088	249.184	443.779	319.382	586.678	357.725	459.299	222.822	185.872		2085.95	-26.3195	45.8428	167.858	442.812	634.94	547.994	410.503	275.136	127.136	-79.5428		2085.95	2.33766	69.0252	-6.42137	-3.38713	67.1477	52.455	53.0474	136.829	11.4313	56.5658
2085.04	-67.2405	-68.0309	173.847	446.568	276.318	584.972	445.501	485.079	239.831	273.382		2085.04	-64.4437	-64.0739	195.67	454.083	277.533	585.795	382.268	509.626	252.055	274.154		2085.04	-46.9199	4.20173	144.748	379.699	563.726	530.077	488.266	304.614	128.963	-48.6642		2085.04	9.70142	33.5273	-31.1331	48.8239	2.55149	59.5341	121.295	196.957	87.5465	-2.98836
2084.13	23.9947	121.195	287.706	358.586	221.251	512.656	425.422	442.384	210.688	199.606		2084.13	26.7945	125.145	309.519	366.102	222.418	513.193	361.644	466.964	222.837	200.371		2084.13	89.2052	15.7011	153.521	337.859	540.351	498.884	473.03	371.267	165.319	-81.549		2084.13	25.0308	19.2925	-21.3052	26.6395	62.8235	32.079	96.5468	142.843	17.5384	70.2924
2083.22	3.65354	-3.02955	151.881	379.521	296.336	690.004	437.22	543.115	311.686	261.299		2083.22	6.45621	0.9147	173.684	387.039	297.454	690.255	372.896	567.727	323.761	262.057		2083.22	20.7857	88.277	109.176	293.379	596.656	640.326	417.963	374.155	201.659	-103.8		2083.22	5.82955	31.62	-107.088	-0.84811	-28.3045	17.9128	61.1853	147.175	61.7534	32.0037
2082.31	-29.9565	18.8301	217.904	373.895	289.079	572.555	523.357	503.079	274.572	240.656		2082.31	-27.1509	22.768	239.697	381.414	290.149	572.52	458.489	527.723	286.573	241.408		2082.31	5.4963	30.7188	112.64	217.053	567.972	497.604	487.712	355.8	184.88	41.2352		2082.31	-10.7092	4.11452	27.5427	-33.6357	34.6046	48.8905	57.6997	114.333	15.6738	25.5921
2081.4	18.7397	22.0958	273.278	354.994	318.988	577.262	418.322	537.386	176.412	243.911		2081.4	21.5482	26.0273	295.061	362.514	320.01	576.941	352.908	562.063	188.339	244.655		2081.4	85.779	13.0012	36.4609	241.633	579.117	469.087	504.337	300.284	184.031	69.4024		2081.4	-43.1704	42.9852	-23.7114	26.5024	33.7756	34.7251	-30.7356	105.394	75.7984	8.56279
2080.49	54.147	6.78212	320.67	415.727	263.953	518.27	509.738	531.869	290.625	281.669		2080.49	56.9585	10.7073	342.443	423.248	264.927	517.662	443.399	556.579	302.478	282.407		2080.49	-46.302	32.4498	122.216	279.475	465.512	498.974	531.573	380.153	230.96	49.7857		2080.49	6.66064	7.52517	76.344	25.5716	59.4891	23.22	50.731	112.384	21.7709	41.97
2079.57	1.96771	-24.4502	182.283	383.555	264.664	634.437	447.204	627.189	288.03	263.684		2079.57	4.7821	-20.5313	204.047	391.077	265.59	633.543	379.644	651.931	299.809	264.415		2079.57	-61.5734	67.8103	80.5607	229.729	489.939	558.037	373.041	348.534	253.982	-4.32568		2079.57	8.70573	46.3793	22.4441	72.4057	34.7721	-22.7793	41.9405	122.024	28.7972	43.5189
2078.66	18.7896	-45.0584	240.282	293.025	275.986	644.432	567.76	520.833	293.394	240.399		2078.66	21.6069	-41.1459	262.036	300.549	276.864	643.253	498.979	545.608	305.098	241.123		2078.66	18.6732	76.6251	160.965	254.289	477.212	487.073	498.455	340.805	176.176	-50.4578		2078.66	-26.3941	58.6868	-55.3145	7.78958	57.8209	-58.1484	41.1125	105.129	19.9016	-26.5678
2077.75	-12.1428	35.1401	250.509	435.959	300.566	497.918	489.322	581.632	258.966	233.037		2077.75	-9.32254	39.0462	272.254	443.485	301.396	496.452	419.32	606.439	270.596	233.755		2077.75	-36.3957	48.2993	111.359	223.135	459.184	447.967	493.841	452.446	207.155	-35.5633		2077.75	15.4454	23.2425	42.029	-9.05462	17.1975	1.99004	80.0738	112.113	5.70391	33.3505
2076.84	-0.63182	-1.38776	342.944	419.709	237.615	584.842	503.737	483.278	521.582	315.848		2076.84	2.19137	2.51202	364.679	427.235	238.396	583.09	432.513	508.118	533.139	316.558		2076.84	-6.57843	22.6341	48.509	287.465	472.985	430.091	444.141	341.264	132.034	-71.0691		2076.84	-9.03461	-22.7974	35.8982	56.3216	-2.1942	35.583	52.7164	124.398	2.11896	-47.317
2075.92	42.6947	-0.77812	270.946	368.995	264.844	541.806	417.387	655.425	365.149	316.428		2075.92	45.5208	3.11531	292.672	376.523	265.576	539.767	344.941	680.297	376.631	317.132		2075.92	20.5766	100.392	115.612	264.269	465.569	528.892	500.524	330.887	208.084	-32.3147		2075.92	16.8753	23.9856	-105.459	79.2476	-26.8811	-23.642	38.628	80.9947	14.4454	-51.0567
2075.01	78.0487	-45.2393	198.973	466.757	315.918	660.498	508.689	525.28	460.623	295.796		2075.01	80.8778	-41.3522	220.688	474.286	316.603	658.173	435.022	550.184	472.031	296.494		2075.01	103.391	37.6102	161.479	275.544	421.039	550.772	535.675	301.953	175.407	56.7901		2075.01	-28.8045	28.3325	74.013	33.2357	-38.3041	33.8017	45.7526	140.999	-5.04694	0.87597
2074.1	25.9204	-41.9742	278.108	413.399	247.698	657.216	560.198	493.255	306.908	357.339		2074.1	28.7524	-38.0935	299.813	420.929	248.334	654.605	485.308	518.192	318.242	358.03		2074.1	98.704	49.068	37.6914	188.743	432.187	530.233	440.934	453.267	362.736	-31.7279		2074.1	-8.20293	-7.08051	41.3699	8.44587	35.0945	-25.4013	29.0192	89.6565	52.3339	-8.17453
2073.19	18.8621	-41.3612	243.259	471.361	282.854	500.234	497.734	628.193	452.706	418.857		2073.19	21.6971	-37.4868	264.955	478.893	283.442	497.336	421.622	653.162	463.965	419.541		2073.19	-22.5831	105.571	133.904	287.478	456.58	467.301	521.132	392.519	216.087	17.5885		2073.19	30.9405	2.57002	-44.2619	31.3659	23.6633	8.16947	28.1921	70.1341	11.6408	70.229
2072.27	-9.39008	67.8809	226.969	418.021	323.295	504.931	469.739	596.158	344.092	350.525		2072.27	-6.55221	71.7488	248.656	425.554	323.835	501.747	392.404	621.16	355.277	351.202		2072.27	65.4878	-12.8165	79.0565	232.501	412.075	452.085	421.13	424.526	117.185	21.843		2072.27	-20.0149	38.7114	23.8096	-27.8583	-6.31039	-13.9129	56.5097	29.4229	29.2526	-13.0187
2071.36	81.5713	60.5219	176.245	415.028	289.546	509.623	478.838	532.344	503.066	366.984		2071.36	84.4121	64.3835	197.922	422.562	290.038	506.151	400.279	557.379	514.177	367.654		2071.36	7.82711	9.23665	138.135	193.438	396.724	550.778	517.191	363.803	280.568	-13.6442		2071.36	-12.6734	-4.6318	-88.2812	42.7402	8.75948	51.429	23.8883	97.3351	25.6643	75.9494
2070.44	34.7756	37.2742	265.909	430.575	179.004	543.445	472.042	534.766	497.772	349.006		2070.44	37.6194	41.1294	287.576	438.11	179.447	539.686	392.26	559.833	508.808	349.669		2070.44	-60.4058	-50.8222	54.1713	220.6	410.511	461.39	369.554	356.072	239.952	107.142		2070.44	21.1499	34.1437	-86.4449	57.6928	7.93232	-28.9213	33.655	43.3904	45.9134	11.2706
2069.53	-57.0161	21.9806	154.295	289.887	282.99	553.423	494.377	613.979	375.97	436.954		2069.53	-54.1694	25.8295	175.952	297.424	283.385	549.379	413.372	639.079	386.932	437.61		2069.53	-1.50877	-34.0659	89.4	173.611	366.039	480.605	492.067	454.264	172.875	-42.21		2069.53	2.001	62.3129	-23.7047	-9.44682	1.81	31.1023	24.8826	121.865	29.0836	36.6484
2068.62	-29.6393	-51.5536	201.566	408.701	286.331	497.208	469.048	664.036	455.419	392.493		2068.62	-26.7897	-47.711	223.214	416.239	286.678	492.876	386.819	689.168	466.307	393.143		2068.62	-80.3044	101.817	79.6059	232.535	366.589	470.688	442.447	388.273	283.199	-112.085		2068.62	-17.1412	-12.7796	76.071	2.86196	19.516	22.2677	39.9396	94.4107	9.61177	35.5403
2067.7	74.4853	-21.8315	187.937	310.416	234.082	448.951	459.608	663.778	378.664	403.632		2067.7	77.3379	-17.9953	209.574	317.955	234.38	444.332	376.155	688.943	389.478	404.275		2067.7	55.3291	44.4182	128.046	188.203	396.251	561.355	490.779	295.835	205.542	72.1682		2067.7	-4.51351	49.795	-12.1287	-13.9514	-15.7245	39.9047	49.6958	61.6717	37.7911	-13.2134
2066.79	19.7858	18.4658	245.767	360.369	245.369	498.632	563.968	610.593	526.886	388.304		2066.79	22.6413	22.2956	267.395	367.91	245.619	493.726	479.291	635.791	537.625	388.94		2066.79	-7.56994	37.3247	107.661	247.1	386.207	495.85	369.724	335.756	149.09	10.235		2066.79	26.6344	14.4294	-110.877	45.9881	23.1487	-11.2713	48.8629	65.9958	65.9598	12.152
2065.87	55.0657	-12.6944	197.735	235.671	269.878	500.663	438.094	636.803	450.145	465.586		2065.87	57.9242	-8.87104	219.353	243.213	270.08	495.47	352.192	662.033	460.81	466.215		2065.87	-73.0928	9.06478	137.554	242.47	431.728	462.119	460.384	354.49	224.949	-4.05267		2065.87	7.49739	42.5772	-21.7339	45.0475	-27.9547	48.699	53.3211	54.4415	83.5327	42.7979
2064.96	13.6168	-49.1321	205.276	282.973	177.982	478.887	518.608	633.904	378.727	381.47		2064.96	16.4782	-45.3151	226.884	290.515	178.135	473.407	431.482	659.166	389.317	382.093		2064.96	-69.8094	28.4335	80.1384	182.289	408.452	412.529	447.841	330.893	179.093	-42.1409		2064.96	12.1766	-0.70997	-128.381	7.07248	69.1033	-23.6224	68.3596	79.9275	5.86583	49.624
2064.04	-41.0424	-6.21243	136.11	367.28	263.325	470.34	535.612	625.713	542.725	382.02		2064.04	-38.178	-2.40177	157.708	374.824	263.43	464.573	447.262	651.008	553.242	382.636		2064.04	-3.05311	58.3718	152.341	169.737	427.501	497.845	482.908	362.843	202.018	65.2479		2064.04	3.62887	64.4568	-68.3649	32.5877	44.4588	20.457	33.1387	23.4118	4.92897	-25.5445
2063.13	-26.928	-18.8414	238.851	321.98	269.304	361.309	449.48	593.726	545.354	448.678		2063.13	-24.0607	-15.0372	260.44	329.526	269.36	355.255	359.905	619.053	555.796	449.287		2063.13	29.2998	32.7666	179.561	191.566	414.809	477.352	441.274	307.517	232.864	95.9075		2063.13	29.4607	21.1807	-8.37363	15.7832	25.1124	-12.167	5.86437	6.58284	-22.4513	-5.48789
2062.21	85.0002	-2.38614	280.741	252.9	254.127	410.947	484.996	696.582	492.458	488.869		2062.21	87.8704	1.41177	302.32	260.447	254.135	404.606	394.194	721.942	502.825	489.471		2062.21	-9.74565	52.114	58.7143	197.521	391.545	409.277	452.53	352.675	200.243	28.729		2062.21	-2.88249	14.9335	17.2202	30.7099	32.2107	45.1107	20.9009	18.8414	42.7118	-11.8787
2061.3	-43.6556	61.6434	208.953	421.746	207.238	341.618	438.556	542.998	500.38	576.625		2061.3	-40.7824	65.435	230.523	429.294	207.198	334.989	346.529	568.391	510.673	577.22		2061.3	51.6709	71.455	122.947	182.328	397.366	460.178	442.637	344.951	249.578	1.22823		2061.3	-21.9962	43.0521	-49.71	42.988	-8.27291	-0.72257	22.7153	12.5924	2.11768	-20.9097
2060.38	158.086	-38.2078	245.545	334.172	274.005	417.665	458.203	640.537	458.083	500.491		2060.38	160.962	-34.4226	267.104	341.721	273.916	410.75	364.949	665.962	468.301	501.079		2060.38	73.419	-1.7117	84.0833	169.781	371.47	471.414	546.385	273.799	209.035	55.6601		2060.38	32.895	26.2313	2.30719	42.0462	43.7561	27.4591	58.8843	146.413	46.1075	-8.79626
2059.47	71.7396	25.8004	226.633	394.598	380.378	459.333	509.548	574.215	492.427	437.597		2059.47	74.6187	29.5791	248.182	402.148	380.241	452.129	415.069	599.672	502.571	438.178		2059.47	15.8895	-11.4358	47.8764	117.604	443.347	464.15	436.068	379.707	187.002	57.2236		2059.47	-28.4956	25.2701	-54.0304	35.8197	19.1383	-2.5006	23.6975	-63.3155	53.0879	-15.1839
2058.55	-6.64835	21.097	226.219	396.88	198.758	342.477	492.187	663.781	484.489	403.786		2058.55	-3.76636	24.8694	247.759	404.432	198.572	334.986	396.481	689.272	494.558	404.361		2058.55	-52.1853	97.7224	77.727	197.535	377.823	406.694	563.551	324.425	212.528	159.172		2058.55	-26.4602	53.3682	-68.0794	108.848	26.231	28.3115	38.7175	4.42263	-8.62048	-18.9277
2057.63	2.15484	58.6546	194.11	267.099	265.485	466.018	419.366	549.936	532.019	375.27		2057.63	5.03978	62.4206	215.64	274.652	265.251	458.24	322.434	575.459	542.014	375.838		2057.63	14.4693	16.6676	70.5878	237.816	365.15	370.39	429.501	374.813	264.456	47.1388		2057.63	-8.57845	12.7832	-21.3755	18.0907	9.54938	-14.8436	11.4714	32.5153	1.00847	1.10074
2056.72	16.2353	-12.0731	85.4308	314.296	258.245	380.893	425.795	520.637	426.367	418.064		2056.72	19.1231	-8.3135	106.951	321.85	257.962	372.827	327.637	546.193	436.287	418.625		2056.72	-27.1729	6.94362	66.0914	127.558	304.947	349.943	440.742	406.696	234.499	-9.39705		2056.72	-11.8297	64.6384	88.6863	-35.6615	45.6886	-15.7305	89.8648	28.9079	-10.4925	21.1209
2055.8	11.8265	-29.9715	164.245	300.745	200.841	345.961	492.945	454.384	505.568	344.67		2055.8	14.7174	-26.2183	185.756	308.301	200.509	337.607	393.559	479.972	515.414	345.224		2055.8	47.368	-2.77894	130.24	207.436	437.501	366.465	451.976	375.198	159.665	-28.9524		2055.8	-25.6413	45.1869	8.60557	50.5374	21.0877	1.86332	-0.74707	43.7821	-40.4717	20.0102
2054.88	-13.6986	-29.3859	190.234	371.669	272.803	358.556	383.208	520.139	399.958	495.677		2054.88	-10.8049	-25.639	211.735	379.226	272.424	349.914	282.594	545.76	409.729	496.225		2054.88	-23.3042	79.8911	65.0175	134.18	348.267	343.385	304.824	430.822	222.124	1.65262		2054.88	-7.77135	33.6617	-108.401	20.5555	17.6137	24.7293	51.2198	19.0548	27.2293	-25.9753
2053.97	-28.6579	-47.2756	268.995	366.029	350.016	334.196	381.72	477.662	352.45	369.511		2053.97	-25.7612	-43.5351	290.486	373.587	349.587	325.267	279.878	503.316	362.147	370.052		2053.97	14.2568	-1.10114	36.7685	190.271	282.821	346.705	384.698	341.267	202.742	-102.354		2053.97	-11.0221	3.66658	41.1938	30.1728	19.4192	-7.83679	84.6917	44.4812	13.0888	65.2941
2053.05	3.88406	14.001	210.513	289.145	305.819	378.449	477.862	429.923	505.499	322.553		2053.05	6.78375	17.735	231.995	296.704	305.342	369.233	374.793	455.609	515.121	323.087		2053.05	28.0543	7.65226	74.4964	143.433	388.912	360.577	348.439	317.714	122.678	-129.8		2053.05	-3.71707	50.2034	32.4092	-5.07139	10.6689	38.7694	68.0156	-35.6493	30.6176	-57.2044
2052.13	12.6693	-1.2535	144.139	315.178	274.829	393.665	439.421	482.451	444.797	344.205		2052.13	15.5719	2.47419	165.611	322.738	274.303	384.161	335.124	508.17	454.344	344.732		2052.13	-58.4039	0.57264	91.1037	122.993	352.501	313.766	465.206	415.524	198.294	-64.9012		2052.13	58.9859	67.7023	-95.09	-8.64436	-35.0123	-6.97805	6.49722	13.5204	-25.7291	-26.6428
2051.21	0.34786	89.0007	228.132	296.357	283.413	361.393	406.268	403.074	479.07	410.685		2051.21	3.25345	92.722	249.594	303.919	282.839	351.601	300.743	428.825	488.543	411.206		2051.21	-2.39883	4.04401	62.8624	94.6452	366.217	372.476	310.248	336.571	184.196	2.60505		2051.21	10.8831	-30.8617	-61.6482	35.2603	64.3931	-5.23141	37.319	91.6837	18.1751	-9.28271
2050.3	61.8714	-37.023	156.504	251.174	247.164	276.393	423.234	484.593	405.209	432.31		2050.3	64.7799	-33.3081	177.956	258.737	246.541	266.313	316.481	510.377	414.607	432.823		2050.3	-17.6167	12.7892	150.666	84.7698	282.355	375.784	405.878	334.127	122.638	41.0782		2050.3	-24.0151	-18.6286	-41.4033	42.2286	53.0011	25.5233	4.83832	24.7755	88.4338	58.1764
2049.38	-8.46153	-15.3503	208.82	229.734	332.21	310.07	445.465	447.429	373.559	417.011		2049.38	-5.55004	-11.6418	230.262	237.299	331.539	299.702	337.483	473.246	382.883	417.518		2049.38	-61.8336	26.802	106.603	198.816	309.26	381.725	327.453	371.229	179.746	66.3489		2049.38	4.37807	1.50812	-47.5367	-11.4488	36.3393	0.89623	62.0137	55.4464	76.9293	-40.4982
2048.46	-2.32106	106.484	184.668	374.375	319.687	412.27	396.513	455.092	368.282	319.998		2048.46	0.59338	110.187	206.1	381.941	318.968	401.614	287.302	480.942	377.531	320.498		2048.46	46.8588	-11.9132	110.007	159.924	315.066	353.395	383.498	360.867	221.014	-29.6515		2048.46	-1.50922	42.7251	78.1352	-20.2921	-22.4936	31.6363	32.1756	-16.7023	23.2515	-28.4189
2047.54	1.17927	64.8634	215.869	387.178	301.895	295.674	508.347	462.749	407.807	357.435		2047.54	4.09666	68.5591	237.291	394.744	301.127	284.729	397.906	488.632	416.982	357.928		2047.54	-7.89919	31.0872	97.5926	218.561	334.044	404.14	339.367	347.87	101.491	-49.1879		2047.54	21.5963	89.1959	45.6194	36.7561	-2.2375	4.3806	65.6019	-15.028	11.7626	12.6454
2046.62	-63.8324	2.17933	202.263	423.692	294.652	384.659	422.51	401.893	386.713	355.333		2046.62	-60.912	5.86865	223.675	431.26	293.835	373.426	310.84	427.808	395.813	355.819		2046.62	5.87663	42.451	56.1988	182.313	353.016	280.952	295.255	271.638	190.187	-84.5247		2046.62	-2.73792	38.1528	7.84802	93.7825	52.2669	11.3918	-24.8321	-2.81374	34.5344	35.2488
2045.71	18.7134	-18.3301	220.273	394.324	290.043	378.762	385.826	483.322	320.836	300.538		2045.71	21.6367	-14.6472	241.676	401.894	289.178	367.241	273.86	509.27	329.861	301.017		2045.71	-59.3916	-72.6498	101.759	130.271	335.095	286.903	269.599	285.007	210.345	-30.2785		2045.71	28.2619	13.4736	130.794	19.0584	11.9054	18.399	98.1659	19.9327	36.2198	18.324
2044.79	53.8154	21.752	272.52	364.97	248.561	299.116	404.35	490.968	305.033	253.667		2044.79	56.7416	25.4285	293.913	372.541	247.648	287.307	297.479	516.949	313.984	254.14		2044.79	-21.9063	33.5534	113.059	120.394	348.789	279.682	265.026	303.64	204.157	55.5571		2044.79	43.4458	36.2166	24.5332	10.2147	-7.36759	12.2339	42.0026	0.52638	40.5391	19.8445
2043.87	30.9642	82.8839	206.234	396.194	262.397	343.272	383.354	414.335	270.798	262.116		2043.87	33.8934	86.554	227.617	403.766	261.434	331.175	281.582	440.348	279.674	262.582		2043.87	44.5304	118.645	34.8142	128.953	315.073	285.629	286.787	295.928	208.501	-103.562		2043.87	-23.0157	-6.88763	86.8544	-22.3284	-10.8331	-28.1655	-27.3073	7.46155	-15.7153	18.7295
2042.95	2.85377	-13.9903	197.897	411.604	323.618	284.721	404.482	377.224	281.335	360.081		2042.95	5.78593	-10.3266	219.27	419.177	322.607	272.334	307.816	403.269	290.135	360.54		2042.95	53.0125	8.85895	35.5868	71.6809	326.128	336.332	295.373	301.38	154.912	34.9047		2042.95	13.2347	34.2788	-69.3916	29.3958	25.1966	-5.35844	-22.8673	9.12675	1.77501	-64.0092
2042.03	-30.5098	-73.9709	207.991	261.163	229.5	352.552	417.71	319.068	391.902	273.735		2042.03	-27.5747	-70.3136	229.355	268.738	228.441	339.878	326.144	345.147	400.628	274.187		2042.03	11.4754	91.2879	75.8474	185.544	247.676	308.042	301.324	214.696	185.586	41.6952		2042.03	-40.0331	-16.7063	-91.3185	-53.156	16.4605	-40.4744	-2.63382	26.5867	-17.5958	19.1311
2041.11	38.7857	5.56529	170.706	331.866	311.76	288.758	365.13	392.533	326.084	326.916		2041.11	41.7238	9.2162	192.059	339.441	310.652	275.795	278.665	418.644	334.735	327.361		2041.11	-6.35854	-65.8247	39.7646	180.923	337.699	245.547	236.209	254.378	142.552	-14.6855		2041.11	14.6303	-1.87331	10.4643	14.346	15.6235	24.4378	36.0152	88.7828	2.52017	18.0156
2040.19	8.05678	42.9645	241.32	292.015	275.57	393.397	409.924	355.444	339.232	190.609		2040.19	10.9978	46.609	262.664	299.592	274.413	380.146	328.564	381.588	347.808	191.048		2040.19	88.9642	-43.9396	40.5337	97.3578	285.586	214.651	202.694	257.201	157.421	-94.7319		2040.19	-7.04052	41.8984	-50.9472	34.4542	43.7316	10.3799	6.23044	-9.56497	33.1528	56.3709
2039.27	-12.1371	-16.9962	151.418	312.691	315.69	311.198	352.091	315.738	233.981	299.032		2039.27	-9.19312	-13.3582	172.753	320.269	314.485	297.658	275.836	341.914	242.483	299.464		2039.27	-68.3208	77.9117	20.2544	121.693	262.433	262.695	240.227	267.915	64.4154	-103.713		2039.27	8.12999	6.7252	29.7348	-19.1118	-7.09961	-48.3987	-28.8049	-15.7919	55.8803	-57.8833
2038.35	-45.4758	-5.91294	219.376	272.858	318.968	434.203	241.669	352.328	262.922	141.739		2038.35	-42.5288	-2.28125	240.701	280.437	317.714	420.374	170.519	378.537	271.349	142.164		2038.35	5.93186	33.9983	60.482	43.4316	273.483	250.219	172.527	154.995	97.7047	-49.5622		2038.35	-39.8357	16.2822	-89.5283	-30.5706	-2.67246	-49.2854	78.2158	20.0699	39.1423	27.8185
2037.43	-52.503	-110.55	284.676	280.377	290.686	354.655	255.383	383.643	233.993	184.38		2037.43	-49.5531	-106.925	305.991	287.958	289.383	340.538	186.219	409.885	242.345	184.798		2037.43	-32.9312	19.0303	129.622	80.9159	321.348	214.079	170.601	176.243	130.98	-19.103		2037.43	-24.6652	38.9845	48.9847	-20.9859	-6.13703	-26.503	-4.15871	37.5079	-22.2978	5.66037
2036.51	-33.236	5.71896	179.036	337.849	312.37	309.317	354.913	459.642	249.772	153.379		2036.51	-30.2831	9.33783	200.341	345.431	311.018	294.91	286.048	485.917	258.049	153.79		2036.51	7.10012	-16.9691	22.5638	84.201	256.127	177.95	168.674	250.067	158.978	-25.4718		2036.51	-51.5716	59.0473	103.299	30.6639	37.7277	22.5633	52.8555	78.6024	34.6074	-0.71419
2035.59	-48.1524	-46.3059	196.994	432.101	252.55	311.315	225.69	259.578	294.461	148.677		2035.59	-45.1966	-42.6935	218.289	439.684	251.15	296.619	157.126	285.886	302.663	149.082		2035.59	-44.8956	57.4574	68.0213	113.773	322.374	139.205	264.014	166.129	226.397	-52.8707		2035.59	-20.6324	10.7517	-10.6578	-49.1504	34.2552	-17.7717	30.9809	30.2988	-24.1806	-1.82892
2034.67	10.532	-32.6003	288.54	450.095	266.348	308.057	288.39	348.714	249.769	254.37		2034.67	13.4908	-28.9943	309.826	457.679	264.899	293.073	220.126	375.054	257.897	254.767		2034.67	50.3182	0.43788	108.205	77.625	233.524	266.064	146.422	134.792	149.232	-1.4061		2034.67	-21.2454	-0.72767	51.532	15.6267	-3.38415	60.1858	38.0272	-2.21527	40.588	-21.3411
2033.75	-9.64421	-3.13557	164.564	349.825	295.906	378.375	295.877	340.581	278.672	239.138		2033.75	-6.68246	0.46405	185.839	357.411	294.408	363.102	227.913	366.954	286.724	239.528		2033.75	-75.2468	61.6914	108.953	59.8838	302.376	166.876	131.358	208.578	116.766	-115.521		2033.75	1.79169	-25.3429	5.95152	27.8204	-19.9871	22.4864	0.39635	9.95548	-18.1788	-40.8472
2032.83	9.59525	70.9795	193.017	378.33	375.369	438.153	342.767	211.59	270.777	286.965		2032.83	12.56	74.5727	214.282	385.917	373.822	422.591	275.104	237.996	278.755	287.348		2032.83	-6.34289	36.2167	80.7983	134.104	203.049	254.264	208.255	179.867	181.52	-119.247		2032.83	-17.2183	-31.5586	41.8315	-41.4391	-33.9573	-20.454	4.81653	53.6482	33.4241	31.6096
2031.91	-5.32057	-12.5422	200.446	317.513	302.446	382.33	255.673	263.902	212.977	100.987		2031.91	-2.35289	-8.95541	221.701	325.102	300.851	366.478	188.31	290.34	220.88	101.364		2031.91	-5.76199	50.1551	126.206	92.7154	269.252	223.413	172.17	198.45	120.162	-33.6585		2031.91	-46.7278	-8.8766	69.819	10.1624	7.24162	-18.7213	72.2789	21.1468	-62.0944	-8.91449
2030.98	-62.2536	-30.3764	189.484	282.98	360.864	431.576	315.681	326.694	270.754	133.063		2030.98	-59.283	-26.7961	210.73	290.57	359.221	415.435	248.619	353.166	278.582	133.433		2030.98	60.4736	-9.4506	63.9153	156.393	204.111	239.845	120.339	245.913	195.392	-100.434		2030.98	-26.3268	5.91644	-44.0296	43.3586	-11.9817	22.4041	0.51986	33.3039	0.00144	8.35455
2030.06	38.3838	-24.5704	299.314	387.628	345.739	509.688	317.901	250.297	207.723	178.257		2030.06	41.3574	-20.9965	320.55	395.219	344.046	493.258	251.139	276.801	215.476	178.62		2030.06	42.6591	-32.2711	67.2945	170.157	217.771	174.871	202.444	185.701	105.17	111.153		2030.06	-8.55927	44.3361	-113.193	29.278	-28.5711	32.0045	12.8146	45.4567	6.93191	1.98525
2029.14	57.596	-31.8957	209.576	408.223	291.238	514.258	388.373	294.688	273.352	149.922		2029.14	60.5726	-28.3282	230.803	415.815	289.497	497.539	321.911	321.225	281.03	150.279		2029.14	30.0996	-2.57941	47.0427	128.782	202.544	196.555	113.871	254.147	109.488	-5.50783		2029.14	22.3269	-11.7696	-22.1921	-58.3059	-63.5321	15.3472	80.234	65.4794	26.9848	-51.6378
2028.22	13.8059	-10.3466	188.116	294.946	349.622	411.209	298.705	249.82	226.09	108.474		2028.22	16.7855	-6.78548	209.333	302.54	347.832	394.201	232.544	276.39	233.693	108.824		2028.22	-32.3262	29.7247	50.4208	121.544	153.201	212.98	180.194	246.449	113.803	74.733		2028.22	-41.2905	-57.3547	-54.5919	-30.3665	9.13544	14.4447	21.6385	-1.12309	2.40864	-65.8689
2027.3	-56.2117	3.31875	229.643	270.934	313.508	371.179	340.281	359.795	281.188	172.01		2027.3	-53.2292	6.87342	250.85	278.529	311.669	353.881	274.421	386.398	288.716	172.352		2027.3	-57.9908	1.65632	74.7893	95.9375	156.359	103.433	125.773	157.398	199.464	57.8406		2027.3	31.5769	28.288	-136.844	29.0518	-20.5721	-83.5557	12.9254	-12.5916	19.8288	-19.7383
2026.38	28.5991	-17.1287	189.819	328.269	287.904	360.027	234.914	286.068	170.971	138.443		2026.38	31.5845	-13.5804	211.016	335.865	286.017	342.44	169.354	312.704	178.424	138.779		2026.38	-78.3967	-39.5189	23.0609	75.5891	288.08	237.936	213.055	152.343	109.303	-158.447		2026.38	15.2092	11.573	53.8053	-47.9868	-26.654	-34.5883	-19.3973	-8.31281	34.6189	-26.0997
2025.45	-104.353	-79.5422	202.472	377.707	262.308	304.281	258.122	367.136	170.969	99.6408		2025.45	-101.364	-76.0004	223.658	385.304	260.371	286.404	192.863	393.805	178.347	99.9697		2025.45	-48.956	3.26266	50.0471	2.7818	220.383	191.383	184.88	197.128	197.551	-114.956		2025.45	30.3257	-23.4991	86.983	21.9038	32.8459	-38.1055	0.75578	-4.03691	-8.30876	77.7151
2024.53	-48.4181	-0.30605	170.532	379.916	341.629	324.613	307.546	324.904	265.383	168.384		2024.53	-45.4267	3.22934	191.709	387.515	339.644	306.447	242.588	351.606	272.687	168.706		2024.53	14.5674	30.2906	-54.1133	158.177	155.333	189.432	130.487	102.891	170.364	1.95245		2024.53	-59.472	-69.0484	-79.179	20.9536	21.5091	63.2864	49.7505	78.9181	-17.1248	-33.5729
2023.61	12.7379	-49.5891	149.092	345.413	355.363	326.581	320.239	266.955	139.496	124.345		2023.61	15.7323	-46.0601	170.259	353.013	353.329	308.126	255.582	293.689	146.724	124.66		2023.61	-79.2661	17.9744	35.8084	93.2476	224.04	87.839	115.449	210.599	95.9877	-14.9182		2023.61	-28.614	-30.671	-9.28041	25.2479	2.30991	-0.55965	17.4378	80.5523	-44.2931	-8.46389
2022.68	18.8143	-22.8249	172.228	255.867	390.065	367.873	309.331	311.272	252.229	111.782		2022.68	21.8117	-19.3023	193.385	263.468	387.982	349.127	244.975	338.039	259.382	112.091		2022.68	5.21018	29.2575	73.2608	23.0992	151.149	243.209	160.713	158.342	283.806	-131.407		2022.68	31.07	10.3127	57.9678	3.32337	-53.5855	1.16082	-14.8626	32.3737	-34.7476	55.96
2021.76	-35.399	32.7608	224.187	313.14	298.937	414.389	196.201	261.209	186.678	175.238		2021.76	-32.3987	36.2769	245.334	320.742	296.805	395.354	132.145	288.009	193.757	175.539		2021.76	24.1236	14.3239	55.6534	123.353	170.026	199.309	108.977	134.937	164.874	-61.7494		2021.76	1.61092	-11.6274	-18.9754	18.1034	11.1141	-10.2255	-13.0755	54.9851	-48.7967	-13.3209
2020.84	-97.4553	9.70254	113.641	317.974	223.565	437.297	250.832	279.299	202.39	128.599		2020.84	-94.4521	13.2122	134.779	325.577	221.385	417.972	187.078	306.132	209.393	128.893		2020.84	-4.14459	43.9447	-16.9831	95.153	146.963	144.941	143.739	153.468	1.43297	-23.5714		2020.84	6.23102	21.4731	-64.4452	14.5318	-10.6941	-5.88458	30.6403	19.9321	34.1224	-43.2665
2019.91	-2.27997	-57.8897	168.206	356.866	253.028	512.597	279.24	229.258	197.133	139.62		2019.91	0.72628	-54.3865	189.333	364.471	250.799	492.982	215.787	256.123	204.061	139.908		2019.91	-50.7433	-18.1513	-5.74766	66.9635	152.73	208.5	165.387	111.728	149.85	19.8302		2019.91	13.4692	20.4987	-36.5347	45.023	17.2885	-6.78601	37.6567	8.47357	14.8236	-33.8986
2018.99	35.2257	18.6228	128.441	317.154	295.577	310.187	205.47	257.823	147.344	129.679		2018.99	38.2349	22.1197	149.559	324.76	293.299	290.283	142.318	284.722	154.197	129.96		2018.99	4.8405	21.9414	39.5378	17.8274	213.506	130.573	82.2407	187.887	146.27	2.96231		2018.99	20.7044	-32.8676	-53.17	23.1096	26.9224	39.4658	-62.7344	28.4547	13.8692	-27.1545
2018.07	20.3339	66.2945	224.885	366.505	277.869	414.291	246.969	199.946	241.625	250.697		2018.07	23.3461	69.7849	245.993	374.113	275.542	394.096	184.118	226.877	248.402	250.971		2018.07	0.16239	-24.4127	35.0419	62.9977	96.1572	110.297	101.271	83.2961	137.452	59.4347		2018.07	-27.0648	2.83557	-35.7519	22.1572	52.267	-0.73144	59.5376	-6.57365	-15.8953	-4.6989
2017.14	-2.40843	-37.9317	242.732	146.121	260.167	371.711	398.431	181.369	89.7192	172.653		2017.14	0.60673	-34.4478	263.831	153.73	257.791	351.227	335.882	208.333	96.4218	172.92		2017.14	60.9501	68.0361	33.1656	105.531	143.826	108.358	149.098	154.191	94.5942	-43.8507		2017.14	22.0724	-3.37281	10.4629	5.49325	-0.95658	16.6958	22.0271	31.732	14.5792	22.9848
2016.22	21.9813	-53.1051	221.297	397.074	260.796	350.089	285.404	254.429	189.206	186.27		2016.22	24.9994	-49.6276	242.386	404.684	258.371	329.314	223.156	281.426	195.833	186.53		2016.22	-17.0467	11.2158	10.3429	148.045	167.91	211.141	152.397	133.423	127.673	4.74827		2016.22	37.1546	-25.2883	-40.2142	43.8143	37.4725	-2.53804	10.7112	9.80558	-2.08491	-38.3585
2015.29	20.1867	-26.3902	123.963	305.029	211.692	443.649	258.802	222.758	170.864	142.296		2015.29	23.2078	-22.9192	145.042	312.64	209.218	422.585	196.856	249.789	177.416	142.55		2015.29	-74.0715	14.6227	-43.8805	20.4013	181.515	117.567	69.3153	70.7828	234.032	-12.1091		2015.29	39.1434	7.77379	-85.6342	-46.1399	2.59506	25.3523	2.01764	11.4464	7.43367	-8.06244
2014.37	68.1146	39.5673	217.708	273.208	309.16	387.997	334.272	151.841	108.037	127.125		2014.37	71.1387	43.0319	238.776	280.821	306.637	366.642	272.627	178.904	114.514	127.371		2014.37	80.9049	52.0477	-9.10533	-47.0025	145.389	204.604	140.67	47.4199	141.45	-99.6252		2014.37	4.49183	32.9705	7.66282	60.219	12.2201	6.12364	19.497	0	45.7349	-48.4401
2013.44	79.3914	47.9342	115.174	225.7	286.228	290.501	231.787	264.108	168.21	117.192		2013.44	82.4184	51.3924	136.233	233.314	283.656	268.856	170.443	291.204	174.612	117.431		2013.44	39.5792	-25.6705	9.95631	87.0931	179.923	77.0492	86.4023	-7.33313	148.33	-17.0331		2013.44	-1.36445	21.5258	-69.1532	12.1599	45.39	-13.0978	36.9692	-11.5169	-31.107	55.1075
2012.52	-21.8275	-1.25741	156.558	201.75	247.606	271.52	254.907	195.822	97.555	180.508		2012.52	-18.7975	2.19431	177.607	209.366	244.985	249.584	193.865	222.951	103.882	180.741		2012.52	45.3556	-27.4956	31.6242	56.3239	151.655	218.993	68.7777	121.054	95.0346	-12.9587		2012.52	-22.9154	-10.8437	63.3387	13.823	31.4573	30.4718	43.9693	-54.423	-11.127	48.7398
2011.59	-36.6941	41.1144	33.1501	217.045	214.231	338.859	220.478	234.801	147.243	170.567		2011.59	-33.6611	44.5597	54.1892	224.661	211.562	316.634	159.738	261.962	153.494	170.793		2011.59	-152.879	43.9152	32.3604	114.495	141.709	65.3294	56.392	32.3046	101.919	-108.274		2011.59	-5.22479	1.26332	-105.004	46.8721	-37.3953	21.7144	-69.3465	-52.848	-9.46286	21.4512
2010.67	-67.2469	31.1669	111.142	266.324	267.162	249.268	112.839	211	102.768	108.327		2010.67	-64.2109	34.6058	132.171	273.942	264.444	226.752	52.4006	238.195	108.944	108.546		2010.67	46.4412	2.85072	51.3989	5.28119	87.3086	165.379	44.0087	82.1819	17.2705	71.0188		2010.67	-5.84695	-38.9352	-64.0845	32.837	11.4531	28.6494	29.1962	45.48	15.7343	-39.8233
2009.74	-3.66685	-36.2963	110.667	174.401	254.71	235.531	271.919	153.219	183.804	101.015		2009.74	-0.62789	-32.8639	131.686	182.019	251.942	212.725	211.782	180.447	189.905	101.227		2009.74	-2.69372	8.86244	-28.9213	8.53225	153.195	92.8316	136.209	87.5925	63.3787	-13.8236		2009.74	69.351	12.388	-31.0262	-17.7958	7.99226	1.59297	23.1204	15.6593	51.3793	34.8793
2008.82	18.0639	-40.9983	123.261	241.965	150.772	213.957	247.957	142.511	215.143	145.984		2008.82	21.1059	-37.5723	144.27	249.585	147.956	190.86	188.122	169.772	221.169	146.189		2008.82	-23.0564	-11.2687	26.7161	71.9026	101.427	127.485	115.972	147.893	88.5556	5.92504		2008.82	26.8904	-6.88595	-21.508	-0.44569	-16.3793	-35.9091	-1.25117	85.1809	-41.0748	-15.9186
2007.89	47.626	24.8642	193.345	155.307	229.817	323.062	124.691	131.806	128.863	190.935		2007.89	50.6709	28.2837	214.345	162.928	226.952	299.675	65.1582	159.1	134.813	191.133		2007.89	24.5382	7.80946	37.902	93.4321	96.7195	128.15	145.397	59.2024	84.9729	-31.8317		2007.89	-15.5538	-2.63181	48.115	-37.9854	16.7545	-34.1949	-28.227	16.1613	23.3147	66.5895
2006.96	-45.6328	9.69862	119.689	178.426	146.827	223.088	145.185	194.267	209.844	180.996		2006.96	-42.585	13.1116	140.678	186.048	143.913	199.41	85.9541	221.594	215.719	181.187		2006.96	-14.114	-7.08898	43.8569	52.2415	60.6583	105.296	83.3574	98.5799	44.8092	95.0408		2006.96	46.5364	-50.6383	-80.8748	62.9755	-10.2228	-14.191	38.8737	62.1382	17.1288	-5.09916
2006.04	57.0753	-23.7507	116.593	193.694	220.614	102.25	136.93	160.04	141.881	100.522		2006.04	60.1262	-20.3441	137.572	201.318	217.65	78.2807	78.0014	187.4	147.68	100.706		2006.04	-44.9162	-24.5964	107.281	68.5382	108.207	92.8996	86.6503	143.164	114.379	-133.433		2006.04	17.1662	18.9316	-16.4984	41.1111	-31.9658	-17.708	9.28687	0.98575	37.0687	-53.2492
2005.11	-43.986	-122.484	129.171	214.182	247.357	206.086	199.203	146.723	105.289	150.677		2005.11	-40.9322	-119.084	150.141	221.808	244.345	181.826	140.575	174.116	111.013	150.854		2005.11	47.055	38.8737	-48.721	45.6507	48.6483	145.807	-9.3101	109.374	116.013	29.974		2005.11	-1.74447	54.5199	63.5262	42.763	-14.5209	-47.3424	65.9055	-0.06788	36.0752	65.7834
2004.18	-32.7191	-35.7708	89.5123	200.71	190.523	208.032	196.161	83.7914	178.387	148.581		2004.18	-29.6623	-32.3771	110.472	208.337	187.462	183.481	137.836	111.217	184.036	148.752		2004.18	84.148	97.0938	40.8088	20.1582	158.853	136.017	85.3977	127.822	86.3056	31.4041		2004.18	-10.2029	35.2538	52.1155	36.5789	62.9786	1.37603	15.433	35.4374	-17.1948	-16.3108
2003.26	-50.1789	-45.6976	209.13	247.29	266.864	139.479	164.397	154.036	178.349	162.149		2003.26	-47.1191	-42.3104	230.08	254.918	263.754	114.637	106.374	181.495	183.922	162.313		2003.26	-14.543	22.1329	72.8614	39.0585	130.633	47.901	146.124	117.54	85.3247	27.6072		2003.26	-21.2697	-54.4996	111.199	-37.4874	25.567	-28.2528	-40.2426	34.3747	-2.56177	47.8361
2002.33	57.6677	14.861	239.95	152.893	225.709	164.928	302.322	158.995	180.922	214.868		2002.33	60.7305	18.2418	260.89	160.522	222.55	139.796	244.601	186.487	186.42	215.025		2002.33	103.468	-16.2523	42.2531	65.7836	105.036	124.275	138.958	91.6008	170.489	-93.6536		2002.33	6.82406	15.015	-41.18	79.0341	-3.99831	49.1564	29.4028	-50.2193	66.8842	28.426
2001.4	27.148	12.7581	116.773	136.827	210.669	177.317	275.769	132.633	152.174	139.683		2001.4	30.2138	16.1324	137.703	144.458	207.46	151.893	218.351	160.157	157.597	139.833		2001.4	43.9603	44.5521	48.1942	61.1789	50.7401	171.91	32.6183	164.846	117.295	48.7292		2001.4	-56.4391	-17.2824	85.756	96.3343	52.5735	-17.0084	2.45506	21.8119	-28.1196	-22.2953
2000.48	9.6848	44.575	66.7031	269.498	221.725	132.29	210.083	241.964	126.044	158.461		2000.48	12.7536	47.9428	87.6236	277.129	218.467	106.576	152.967	269.521	131.392	158.604		2000.48	-59.8858	-40.7939	90.6618	25.2612	79.9623	91.6654	67.2236	13.6548	6.71088	-12.479		2000.48	8.1805	2.61857	16.9356	-11.6228	-8.29922	-15.3048	9.4386	-52.3107	-23.9316	-33.8577
1999.55	-20.8165	73.7698	115.788	214.278	191.034	147.284	212.251	100.801	105.141	127.662		1999.55	-17.7448	77.1312	136.699	221.911	187.728	121.279	155.438	128.392	110.413	127.799		1999.55	141.544	-37.4061	-67.7695	10.2276	77.8659	113.197	62.6819	97.3183	133.574	-55.4026		1999.55	-13.3175	-21.8387	55.1036	3.07793	69.1207	22.9217	63.3784	-19.4418	1.12509	-19.3275
1998.62	13.9021	-17.0312	201.369	104.304	136.88	172.704	141.384	152.71	92.07	143.826		1998.62	16.9768	-13.6762	222.27	111.938	133.525	146.408	84.873	180.334	97.2665	143.955		1998.62	-35.3158	59.8798	42.5195	60.4077	7.95281	51.2515	79.008	37.4894	80.4117	3.41429		1998.62	17.3594	-1.94545	-78.895	7.33924	-2.1654	27.2244	41.6549	-7.45294	-23.3868	-12.6285
1997.69	-16.5895	-47.8173	112.191	96.0769	181.844	169.427	161.817	126.362	118.121	152.158		1997.69	-13.5118	-44.4689	133.082	103.712	178.439	142.839	105.609	154.019	123.242	152.281		1997.69	-39.9901	84.1076	45.8436	24.509	167.555	72.7805	64.0329	-22.3169	22.0526	30.9128		1997.69	14.1224	-31.6086	87.0576	11.5985	-34.3064	-28.4549	48.6256	17.57	-40.066	-32.0107
1996.76	41.5775	-10.8039	158.624	272.969	213.751	64.4617	229.171	45.2683	29.4358	87.4801		1996.76	44.6581	-7.46188	179.505	280.605	210.297	37.5827	173.265	72.9579	34.4814	87.5956		1996.76	-15.9847	19.675	41.3421	79.8779	68.9677	151.66	124.674	66.5141	133.187	-19.8234		1996.76	-20.402	40.423	-5.18337	23.6769	-29.9335	48.8595	32.1268	-25.2084	-43.7034	-72.2452
1995.84	52.7999	7.94855	72.0945	142.19	216.971	131.588	207.868	102.368	118.05	59.3237		1995.84	55.8836	11.2841	92.9655	149.828	213.469	104.418	152.264	130.09	123.02	59.4323		1995.84	-31.0896	-0.41578	13.3821	-23.7888	132.042	61.0665	13.2424	35.3986	17.4886	-10.5817		1995.84	7.65071	2.94209	14.706	74.853	-25.5618	14.0515	41.7029	5.02101	56.9333	4.84265
1994.91	30.1341	-20.2223	118.515	266.875	97.6925	50.1257	215.238	86.4652	84.1299	33.782		1994.91	33.2207	-16.8932	139.376	274.514	94.1406	22.664	159.938	114.221	89.0246	33.8837		1994.91	42.4226	-38.7451	136.596	13.3223	90.8374	95.6086	66.0488	113.756	16.5073	24.7148		1994.91	-19.0404	-8.46261	102.347	-17.3382	23.1139	-57.232	6.96721	11.7806	35.0335	-6.71504
1993.98	-2.94668	63.6656	81.5316	216.923	163.47	114.618	186.124	18.452	89.3091	164.596		1993.98	0.14296	66.9881	102.383	224.563	159.869	86.8645	131.126	46.2408	94.1283	164.691		1993.98	-35.2299	-35.3674	30.4514	-6.90895	62.677	67.5977	40.6604	111.303	62.4291	-57.2642		1993.98	3.78851	-9.44024	-36.7511	5.16082	-1.19145	-6.01624	-6.90889	26.3545	31.3823	13.0008
1993.05	-22.9889	-113.007	96.6669	114.884	184.931	129.583	141.388	57.2806	86.6695	86.9369		1993.05	-19.8962	-109.691	117.508	122.526	181.281	101.538	86.6935	85.1025	91.4132	87.0248		1993.05	-34.6948	27.9292	98.9011	-66.2121	31.9215	122.965	80.4129	20.2714	24.963	27.5247		1993.05	31.8187	54.7133	-3.84803	-19.2442	3.17027	-14.7421	33.9249	25.2906	-42.6099	-35.0285
1992.12	14.2792	43.7959	67.5113	169.166	117.82	214.866	99.2711	83.0664	143.937	129.124		1992.12	17.3749	47.1055	88.3427	176.809	114.121	186.53	44.8794	110.921	148.605	129.205		1992.12	17.9327	-28.6199	31.8743	82.8134	-69.1528	115.795	96.7047	168.91	180.259	28.9235		1992.12	-23.515	66.7458	-28.267	-20.1981	-21.123	-5.23236	4.41138	26.8306	91.8059	10.7308
1991.19	2.05297	10.4285	-3.2992	137.489	178.344	120.425	156.133	90.6137	57.9498	82.7518		1991.19	5.15158	13.7317	17.5223	145.134	174.596	91.7976	102.044	118.502	62.5424	82.8259		1991.19	5.43445	13.8153	27.3766	15.5004	116.28	48.7307	66.1145	54.4619	56.8414	40.7405		1991.19	17.5304	11.0642	-86.5295	38.7465	-11.5512	17.2953	-38.1113	-41.944	46.4766	14.8049
1990.26	36.6964	-12.5135	48.2896	150.084	132.089	148.393	132.253	87.7398	109.991	62.4323		1990.26	39.7981	-9.21684	69.1012	157.73	128.292	119.473	78.4676	115.661	114.508	62.4995		1990.26	-48.7212	-16.673	30.6895	-2.31815	64.6984	153.537	113.646	25.9793	40.221	-41.1861		1990.26	27.314	-44.5966	1.03523	16.9511	44.8829	-35.6952	-78.0146	27.3048	8.97518	39.7058
1989.33	1.03866	-45.8602	115.477	61.1472	208.203	163.332	144.827	84.8657	107.343	172.281		1989.33	4.14325	-42.57	136.278	68.7941	204.356	134.121	91.3441	112.82	111.784	172.341		1989.33	16.8918	12.724	57.4294	18.9178	13.136	44.8365	23.1874	44.3649	44.3754	-117.876		1989.33	5.85494	-3.91768	26.0867	13.3864	-15.8503	-39.2042	48.7034	-10.206	-12.8927	4.72232
1988.4	69.5026	-1.11337	68.1167	104.982	141.137	37.7171	282.324	92.4027	50.0382	60.8554		1988.4	72.6102	2.17037	88.9084	112.631	137.241	8.21427	229.145	120.39	54.404	60.9087		1988.4	59.0538	5.67103	50.3227	55.7609	26.6608	61.1085	23.8584	93.975	30.2638	-17.5523		1988.4	-28.6095	44.553	12.0867	-18.8071	-16.6978	35.3693	-4.21541	-39.8943	22.5072	-53.6721
1987.47	72.884	20.1955	91.0333	18.6893	214.615	138.542	102.299	58.3002	-103.526	82.1849		1987.47	75.9945	23.4727	111.815	26.3388	210.67	108.747	49.422	86.3206	-99.2361	82.2313		1987.47	-0.28708	-37.8107	19.7985	37.9425	34.975	14.9206	94.7877	47.2833	-132.169	-65.5951		1987.47	-24.0276	9.73458	-30.5334	-22.364	42.3054	-25.4012	28.7587	24.1077	73.506	-75.6132
1986.54	-40.8141	12.8746	69.7085	85.9259	131.961	163.875	143.483	89.2499	49.965	38.4613		1986.54	-37.7005	16.1454	90.4804	93.5767	127.967	133.788	90.9096	117.303	54.1795	38.5008		1986.54	-17.9804	-42.2524	10.0974	17.5266	79.7069	122.248	118.856	73.4541	160.752	26.8675		1986.54	-29.8551	37.3686	64.7481	-10.3107	62.259	7.51171	64.3204	-44.6028	-2.99913	16.9269
1985.61	17.211	34.1707	105.62	95.9116	127.375	30.5268	122.224	91.576	75.9399	-10.4464		1985.61	20.3275	37.435	126.382	103.564	123.332	0.14846	69.9543	119.663	80.0788	-10.4138		1985.61	42.3695	18.3379	42.0198	67.3516	-10.8386	-1.97059	-72.9809	-20.0382	50.3781	12.6474		1985.61	-33.0788	-13.0422	-63.7072	51.1607	-16.6394	-35.0219	-9.38066	40.1837	34.978	41.8008
1984.68	80.4122	0.84177	107.704	61.6785	104.585	-45.5579	223.201	60.0886	52.4887	182.524		1984.68	83.5317	4.09959	128.456	69.3317	100.492	-76.2283	171.235	88.2084	56.552	182.55		1984.68	-22.1386	-43.3289	79.1286	44.3357	44.2857	-3.91161	18.7272	-1.66827	72.6766	-79.5919		1984.68	-12.8961	11.984	-54.2812	24.1842	8.51859	99.3052	46.9792	28.7108	46.9323	27.6536
1983.75	-15.0213	-1.27313	-2.02015	97.6616	139.005	128.001	118.726	101.417	73.2483	102.402		1983.75	-11.8987	1.9782	18.722	105.316	134.863	97.0382	67.0624	129.57	77.2359	102.421		1983.75	-8.61773	-37.3684	-29.3864	5.72704	47.3846	66.9518	94.7974	76.4971	105.365	-85.9911		1983.75	-36.9241	29.1997	-57.861	59.6215	10.2651	-52.4376	14.9116	1.64128	-19.1231	-51.4923
1982.82	50.7582	-73.58	-10.3192	-6.75384	215.004	67.5189	118.273	90.7327	96.596	53.5046		1982.82	53.8837	-70.3351	10.413	0.90201	210.813	36.2641	66.9131	118.919	100.508	53.5164		1982.82	2.29566	38.7778	-10.4787	-14.6718	89.4744	101.39	38.2538	79.2389	67.8464	55.7867		1982.82	4.04758	-21.1827	65.9385	17.0546	-21.7856	14.248	6.25213	8.37633	47.4278	-34.4219
1981.89	-120.008	-2.90532	33.3694	107.2	96.0395	92.8341	226.985	7.27838	88.7463	82.6013		1981.89	-116.879	0.33303	54.0916	114.857	91.7991	61.2872	175.929	35.4975	92.5825	82.6062		1981.89	15.8049	5.73161	73.4006	102.692	-14.0028	52.6432	124.685	144.36	56.3353	-77.9967		1981.89	32.0079	-27.36	51.9373	-35.8917	39.7455	8.13212	-30.9938	35.9023	33.3801	-38.1505
1980.96	13.329	39.1542	61.4448	96.3722	192.804	55.7684	73.1897	56.383	-41.2389	25.9295		1980.96	16.4605	42.386	82.1571	104.031	188.515	23.9292	22.4374	84.6353	-37.4784	25.9275		1980.96	42.2993	-16.9095	66.293	147.246	-16.0956	193.612	55.1635	48.3382	143.572	-48.0197		1980.96	-20.6009	-2.35293	4.15486	-5.66259	23.2928	-34.3631	27.9226	21.8382	-9.24821	33.4807
1980.03	3.71852	5.85311	-53.3847	56.9706	196	57.6905	116.913	-63.4076	67.8545	34.2337		1980.03	6.85304	9.07849	-32.6823	64.6303	191.661	25.5592	66.4642	-35.1221	71.5393	34.2248		1980.03	-40.3362	7.2252	-31.7445	90.4579	0	46.1374	123.37	-45.0465	108.664	31.3116		1980.03	-16.0302	9.6544	122.672	-4.02406	-8.74166	3.7002	34.8542	7.78019	57.2613	21.945
1979.09	7.09759	42.6975	-30.5007	46.1543	100.484	-2.7346	87.8826	55.8244	39.229	91.8864		1979.09	10.2351	45.9164	-9.80819	53.8152	96.0957	-35.1582	37.7375	84.1431	42.838	91.8706		1979.09	-39.8185	-12.8112	49.4883	106.421	60.2994	90.9399	43.4835	7.0677	-11.9547	-34.8583		1979.09	-32.243	-58.8691	51.5138	10.6006	55.3465	-5.00942	-4.97476	4.1168	-16.5269	-15.5636
1978.16	20.8614	-0.98486	62.4919	19.7559	199.784	142.03	165.34	29.569	59.956	30.0478		1978.16	24.0019	2.22754	83.1744	27.4181	195.347	109.314	115.499	57.9208	63.4892	30.025		1978.16	-26.3185	32.0853	-19.9444	28.8808	68.6307	65.6011	33.7477	82.5322	54.4593	-30.8858		1978.16	-9.49381	25.86	-27.4125	-21.5292	-31.2227	-60.4642	7.15261	-20.3232	52.5524	14.4654
1977.23	91.7454	-16.0866	-10.7315	128.391	67.9509	91.9958	253.155	18.9048	-10.2038	69.501		1977.23	94.8889	-12.8807	9.94114	136.055	63.4641	58.9873	203.618	47.2898	-6.74641	69.4713		1977.23	44.3022	-19.1082	14.5145	16.2863	-8.7272	40.2732	81.1413	-49.7578	92.2867	22.4221		1977.23	15.8433	-6.2887	2.75014	21.6548	-39.8601	19.1251	-17.0765	59.1099	-34.1895	47.0797
1976.3	1.64311	33.7164	118.563	83.8123	149.044	119.859	156.611	16.0295	93.5968	181.626		1976.3	4.78961	36.9158	139.226	91.4772	144.508	86.5579	107.377	44.4477	96.9784	181.589		1976.3	44.7986	28.3665	33.3808	53.0191	46.342	152.544	29.8634	124.337	-12.6892	-61.8874		1976.3	-2.96344	5.70678	17.3202	5.11108	-51.0912	49.3568	-2.35608	-22.4456	-24.8442	51.123
1975.37	-49.4894	-30.7034	73.9066	171.626	74.3737	88.0156	122.4	49.4944	28.647	80.8723		1975.37	-46.3399	-27.5105	94.5593	179.292	69.7883	54.422	73.47	77.9458	31.9529	80.8287		1975.37	-22.1885	31.6991	15.903	14.4675	135.133	41.5545	90.2155	106.293	43.3026	4.38065		1975.37	35.3397	-8.25733	52.6508	19.7211	-7.81087	27.6659	-11.001	49.1693	15.6446	13.6365
1974.43	5.79272	11.2963	62.9991	108.888	108.722	74.3457	147.884	20.6616	-10.3301	42.4367		1974.43	8.94522	14.4827	83.6419	116.555	104.087	40.4594	99.2582	49.1462	-7.10009	42.3862		1974.43	6.86473	-22.0629	26.9751	20.0441	86.349	44.7878	57.1199	67.4933	-17.5095	23.9069		1974.43	-45.7449	-76.7126	-15.8389	21.3488	1.71585	-12.1829	-17.0486	37.7133	-16.5451	-29.0268
1973.5	58.4579	24.7388	-7.57961	-34.2562	145.65	99.5978	131.844	-44.4844	5.19216	68.879		1973.5	61.6134	27.9187	13.0532	-26.5875	140.966	65.419	83.5227	-15.9667	8.34635	68.8215		1973.5	-36.7412	-8.34663	-3.47033	95.67	27.2051	133.639	37.0092	13.1404	17.6987	-75.9246		1973.5	18.4959	2.74584	84.3418	28.1647	0.86036	7.65794	5.44577	44.4231	-2.02089	37.2966
1972.57	-10.819	4.451	90.4771	146.905	99.5527	-2.27129	123.589	7.12258	-5.23508	69.3678		1972.57	-7.66053	7.62442	111.1	154.574	94.8192	-36.7431	75.5721	35.6735	-2.1568	69.3034		1972.57	-56.9863	-15.3903	20.5683	0.0578	84.8132	51.2468	92.1306	67.7549	-17.1502	-74.5546		1972.57	-41.8025	-34.5583	-72.3298	-63.5962	-36.3122	-50.3309	95.3748	43.3468	-5.66191	-23.5146
1971.63	36.6402	17.8879	113.285	71.238	107.938	30.7644	128.306	35.3691	23.2457	33.5483		1971.63	39.8017	21.0548	133.898	78.9093	103.155	-4.00015	80.5935	63.9533	26.2481	33.477		1971.63	-17.5717	-37.9912	-30.6135	-54.0193	-46.9268	124.499	131.67	54.9178	103.627	30.5573		1971.63	-6.11676	11.1445	144.528	2.88369	-70.8761	-35.678	115.244	26.7105	11.4472	71.3095
1970.7	37.4045	-23.1361	66.0686	-38.1116	142.248	-8.82159	156.355	37.6707	18.003	70.3444		1970.7	40.569	-19.9757	86.6716	-30.439	137.416	-43.879	108.946	66.2881	20.9296	70.2661		1970.7	-6.69813	14.6113	6.38458	50.0951	78.0896	36.9536	85.6228	21.3386	48.0281	73.391		1970.7	-1.56196	-23.5544	-53.5846	-36.9768	-17.2655	25.6419	46.9423	36.0093	0.02516	-2.4503
1969.77	-0.71945	-1.92505	24.0548	-2.23995	90.991	37.1591	153.281	60.7103	38.6863	0.83298		1969.77	2.44805	1.22887	44.6478	5.43386	86.1095	1.80871	105.901	89.3609	41.5369	0.74778		1969.77	4.17035	-5.39713	14.8501	-42.8617	16.3966	22.032	13.6679	-56.3006	2.8193	64.3564		1969.77	-35.8966	-66.0173	85.4035	-61.267	-2.56365	19.5326	-65.4053	24.5642	-11.3927	-11.3692
1968.83	20.7864	8.90902	10.5683	31.0247	83.8172	98.6726	111.328	3.38835	30.8485	84.2751		1968.83	23.9569	12.0564	31.1513	38.6998	78.8864	63.0292	63.7852	32.0722	33.6232	84.1829		1968.83	-13.4781	41.9931	-25.9363	37.88	-11.5771	14.8912	50.6038	-25.0471	79.4503	50.1403		1968.83	41.2373	10.7662	-71.1505	-15.5646	40.6438	28.9772	42.6095	-12.7967	16.0732	26.3706
1967.9	29.3258	107.848	10.0429	113.513	68.8713	92.7822	27.9268	-22.8142	2.28114	71.7991		1967.9	32.4993	110.989	30.616	121.189	63.891	56.8458	-19.7792	5.90286	4.97995	71.7		1967.9	23.3006	-3.92899	21.4028	51.2109	7.10591	41.4418	35.695	26.9251	26.4759	-85.8711		1967.9	-11.2329	-31.6875	78.1496	-0.97813	-6.86742	-3.04575	33.9652	-32.0029	-52.3565	-29.1978
1966.97	-8.77624	-13.4845	-88.9397	6.82727	149.796	-8.9727	110.379	-43.8259	30.7252	80.055		1966.97	-5.59973	-10.3501	-68.3765	14.5049	144.766	-45.202	62.5096	-15.0756	33.3481	79.9489		1966.97	28.9724	-29.1061	9.13041	105.991	116.465	91.2998	121.839	-9.21682	53.8408	-30.0992		1966.97	60.6834	-9.35139	22.7036	3.23837	57.051	24.5356	4.59632	29.1179	-45.6218	16.3027
1966.03	7.53397	-64.8297	24.5298	71.1498	75.2591	65.4592	99.5376	-38.9285	28.0693	44.2672		1966.03	10.7135	-61.7018	45.083	78.8287	70.1801	28.9366	51.5055	-10.1449	30.6163	44.1542		1966.03	-131.149	-100.904	69.3932	-51.6703	52.2172	50.4699	57.7	60.861	16.4289	92.9979		1966.03	10.8193	12.9747	13.9029	4.86163	12.1442	5.47691	-27.3525	4.72831	2.55617	-10.7488
1965.1	-25.3718	-48.8169	39.5356	-58.7999	52.5498	62.1621	83.5199	85.1034	56.4926	-1.86694		1965.1	-22.1892	-45.6955	60.0788	-51.1197	47.4213	25.3463	35.3246	113.92	58.9636	-1.98687		1965.1	29.9438	-40.5866	-25.7651	16.0547	37.2033	53.6843	81.644	-32.2561	-10.61	11.4396		1965.1	-2.76617	24.932	-57.0541	14.2536	-9.43566	4.55492	-17.8501	-66.271	-52.8829	-27.4302
1964.16	66.0274	-37.9901	-5.02249	-46.2806	104.942	95.1172	152.959	-3.24823	35.7048	89.2562		1964.16	69.213	-34.8752	15.5107	-38.5991	99.7643	58.0081	104.6	25.6019	38.0997	89.1293		1964.16	87.3955	-8.77787	-38.0248	8.65851	-8.87868	-18.1967	-80.8615	-47.6545	45.2224	-31.2465		1964.16	9.54784	-53.7452	11.8447	13.2839	44.0861	21.759	22.7215	7.7654	21.1711	28.3986
1963.23	-8.30103	-63.4134	126.482	20.5998	97.768	50.3904	61.8556	43.0579	-39.4434	-11.2377		1963.23	-5.1125	-60.305	147.006	28.2826	92.5407	13.7988	13.3341	71.9412	-37.1245	-11.3715		1963.23	-59.7011	35.9624	35.1541	115.177	58.9693	54.9295	79.9577	92.2876	5.24092	21.8728		1963.23	24.4457	-15.8913	26.3477	-18.7529	-34.4486	46.7227	34.7987	-45.0849	4.58327	50.5489
1962.29	-28.2442	-42.2359	12.0351	2.03514	51.7696	91.0977	58.7934	9.10392	7.09242	53.9656		1962.29	-25.0527	-39.134	32.5484	9.71922	46.4928	55.5207	10.1086	38.0206	9.33539	53.8248		1962.29	-61.7894	-9.91015	-49.5898	-32.0116	62.0795	42.6084	59.3069	-21.4907	61.0453	-46.6856		1962.29	-22.7845	11.5938	-13.5131	11.3444	21.6448	-18.9182	15.8099	-7.32038	-9.41006	-33.4348
1961.36	-6.77535	-75.4154	-89.4316	120.633	49.7813	108.494	104.898	-11.9007	84.6613	46.6793		1961.36	-3.5808	-72.3201	-68.9283	128.318	44.455	73.9323	56.0504	17.0493	86.8282	46.5316		1961.36	-14.7094	-35.0637	8.03213	51.1782	-53.8577	48.4052	54.1885	1.9315	-48.8029	-115.222		1961.36	23.1675	0.24865	11.3351	-20.681	2.66589	-25.0126	17.5306	43.3674	12.8315	-21.6344
1960.42	94.8935	-7.67434	26.4814	73.5894	42.6181	-16.4252	135.46	16.2622	-18.9187	8.34647		1960.42	98.0911	-4.58552	46.9747	81.276	37.2424	-49.971	86.4485	45.2454	-16.8279	8.19178		1960.42	-58.2075	35.5255	70.8053	-59.72	39.8289	59.3736	-0.08932	-88.5018	89.7802	23.2588		1960.42	-36.9818	-55.0777	-46.6248	-47.5193	43.2042	-10.4059	21.8377	-24.9852	-55.4949	18.6223
1959.49	10.266	67.7999	77.6758	-4.47897	50.9784	132.914	65.1197	28.8916	9.47211	70.9163		1959.49	13.4665	70.8822	98.1592	3.20897	45.5532	100.383	15.9449	57.9082	11.4869	70.7547		1959.49	76.8058	31.0666	43.0122	-30.8837	58.4582	41.8813	38.781	84.9618	0.66177	-21.985		1959.49	-9.15365	0.85237	-60.5859	-82.1081	47.5098	30.0636	41.6642	12.751	13.3101	9.71184
1958.55	-14.8422	-40.3889	12.4619	0.2459	54.1618	-12.6544	106.02	-46.4218	-21.636	-24.3081		1958.55	-11.6386	-37.3132	32.9352	7.93513	48.6871	-44.169	56.682	-17.372	-19.6973	-24.4766		1958.55	7.44152	-76.8462	46.2657	18.6314	121.048	89.0545	-5.12876	30.7553	-3.07268	-36.1759		1958.55	-20.1323	36.0692	15.9801	30.7397	41.4678	18.7893	-23.8679	22.0218	-3.26281	26.6682
1957.62	29.8771	-65.7883	89.4949	28.2408	90.9595	61.6325	38.2968	72.2332	-65.662	56.3431		1957.62	33.0837	-62.7191	109.958	35.9313	85.4353	31.1335	-11.2045	101.316	-63.7994	56.1675		1957.62	20.8515	-37.3231	-17.7153	29.3382	41.3891	94.8345	46.6547	43.8016	19.0517	55.6576		1957.62	-5.24823	19.555	-72.9808	32.3505	-36.9763	23.0344	-4.04088	-10.0854	18.9584	2.24359
1956.68	35.7962	30.3314	68.2503	45.8792	99.3013	63.4958	89.5227	53.8142	71.3009	54.2285		1956.68	39.0058	33.3941	88.7038	53.571	93.7276	34.0135	39.8578	82.9307	73.0874	54.0459		1956.68	-32.9656	51.3041	-14.4542	-22.0106	10.8812	-28.658	67.3903	82.6932	10.1381	-28.354		1956.68	40.6535	8.21673	65.6003	36.5449	-6.80555	-1.16234	-4.90565	-24.0837	-51.9032	42.4611
1955.74	-35.8315	25.6053	75.4131	-8.81666	68.8681	-84.561	122.636	-65.4052	45.3656	49.5308		1955.74	-32.6189	28.6615	95.8565	-1.12357	63.245	-113.028	72.8079	-36.2555	47.076	49.3414		1955.74	-6.63037	36.5034	-65.4751	-29.3956	1.06503	90.8748	85.5341	-36.1048	-9.10929	-29.6155		1955.74	-22.0261	-67.7372	49.0376	-36.8073	25.9385	-64.1218	4.56975	16.2058	-1.24863	2.53314
1954.81	-1.47538	116.499	103.146	40.0056	110.806	-12.895	127.305	-70.8707	19.4373	0.89875		1954.81	1.74023	119.549	123.579	47.7	105.133	-40.345	77.313	-41.6876	21.0716	0.7023		1954.81	-47.5008	3.61589	-18.2736	87.2676	40.3526	-14.4794	98.4989	26.0445	-90.3782	-100.658		1954.81	-27.8264	21.7337	91.9169	11.332	17.3193	-15.931	-9.21867	38.3877	-7.47073	9.13753
1953.87	17.3635	49.7423	53.3515	81.0559	137.223	53.5738	100.964	-40.1613	-21.9846	27.216		1953.87	20.5821	52.7855	73.775	88.7516	131.501	27.1404	50.8093	-10.9448	-20.4264	27.0126		1953.87	48.587	56.0068	-17.6003	43.6868	12.4444	50.7398	5.52067	18.4049	6.6679	68.6213		1953.87	-23.2894	15.5682	36.5922	-25.8144	-1.63223	37.408	-35.9211	-40.2089	-26.6099	-2.34793
1952.93	33.6094	-86.7403	26.8228	-12.2459	86.1283	42.5128	4.88087	34.4488	14.1059	4.43715		1952.93	36.831	-83.7037	47.2363	-4.54894	80.3565	17.0972	-45.438	63.6987	15.5878	4.22677		1952.93	15.4683	-36.2909	-9.17972	-2.46314	5.21108	-41.6515	64.9916	5.59868	-4.82851	-15.3356		1952.93	4.49501	-0.92927	-57.4648	-34.5307	15.5891	-10.0245	22.6354	-7.69304	36.9234	-70.6633
1952	31.77	-19.126	8.05436	111.447	73.7967	-4.70149	61.2227	47.0434	-22.1351	90.1465		1952	34.9947	-16.0959	28.4578	119.145	67.9753	-29.1005	10.7404	76.3266	-20.7293	89.9292		1952	-9.88781	41.914	-21.4239	15.9766	80.6316	98.4474	26.2938	-64.0232	-42.1467	9.22014		1952	-24.5531	39.4015	55.142	-35.4948	-49.8458	38.126	-22.1431	-6.18321	-0.29752	-22.7247
1951.06	-57.8691	40.712	66.7583	-20.5614	30.4797	-15.7493	127.868	13.1482	26.8509	-4.94181		1951.06	-54.6414	43.7356	87.1518	-12.8618	24.6088	-39.1305	77.2215	42.4647	28.1804	-5.16612		1951.06	-55.895	-40.0168	-59.4887	-14.6575	-55.7288	68.0568	139.964	-35.4931	3.17865	-41.1249		1951.06	0.63778	22.9051	64.4074	59.0854	-17.1286	-22.2002	23.4754	15.9831	-27.1758	-8.37641
1950.12	33.2535	5.00132	63.4779	12.7189	116.27	91.9717	39.5801	69.6303	29.3464	-17.3742		1950.12	36.4841	8.01839	83.8614	20.4197	110.35	69.6071	-11.2294	98.9801	30.5998	-17.6055		1950.12	55.6063	40.7385	47.0428	50.2479	63.5629	83.7121	28.9741	-40.5363	-13.4747	-137.921		1950.12	-18.0714	-34.8927	40.108	3.88492	12.9944	18.1878	43.2585	20.0687	10.5018	-6.94213
1949.19	57.2246	59.6469	62.7758	-67.5939	34.2414	-50.7387	44.2499	92.5299	67.9758	88.9347		1949.19	60.4582	62.6574	83.1493	-59.8918	28.2713	-72.0855	-6.60892	121.913	69.1529	88.6965		1949.19	-0.72236	90.4841	39.9535	-11.358	87.2976	39.8079	-97.4626	6.045	-66.2644	103.465		1949.19	-0.63607	20.9066	13.2323	-77.1078	14.7103	-26.6237	26.8948	57.7079	-34.4378	-26.1601
1948.25	42.4723	52.3296	-72.1303	17.291	29.6653	-17.9042	69.5598	32.8321	-14.7101	-44.8129		1948.25	45.709	55.3336	-51.7668	24.9944	23.6456	-38.2322	18.8962	62.2487	-13.6092	-45.0581		1948.25	56.5226	-53.3501	-54.8817	4.48096	-15.4376	19.1446	21.3209	65.5087	-119.038	-148.177		1948.25	-47.7278	-3.32076	17.332	4.51889	-14.5449	-32.7071	36.3442	25.6501	-22.584	16.5667
1947.31	-18.7182	106.943	-59.9065	-44.9312	136.044	-44.4271	61.318	-3.61838	36.812	2.11176		1947.31	-15.4784	109.94	-39.5531	-37.2265	129.974	-63.7374	10.8495	25.8316	37.8366	1.85956		1947.31	-46.2303	17.0352	61.9032	77.0805	-35.5628	19.1328	44.589	75.9252	-11.8124	-48.8021		1947.31	-19.9728	24.0669	-37.9142	11.2862	-38.6275	-12.9849	-0.65452	-16.7156	-0.41323	-10.39
1946.37	-17.9725	-37.1097	29.701	-52.9577	74.6932	-14.189	-39.7957	-60.6964	23.8164	0		1946.37	-14.7298	-34.1187	50.0445	-45.2517	68.5743	-32.4805	-90.0691	-31.2129	24.7648	-0.25917		1946.37	23.8983	59.0132	41.9125	12.9215	-11.8268	50.0748	21.4091	-1.37737	41.1912	-68.14		1946.37	-7.70818	23.0654	28.1054	-0.00857	-16.2661	4.14857	-27.3207	-10.0505	1.1094	-16.6994
1945.43	49.8342	32.9734	101.22	-63.5588	52.0567	67.6238	16.4663	-37.7935	18.565	37.4572		1945.43	53.08	35.9578	121.554	-55.8516	45.8882	50.35	-33.6121	-8.27674	19.437	37.1911		1945.43	19.2021	64.8661	34.8269	59.6967	4.16305	39.7381	47.2453	58.052	19.3776	41.4945		1945.43	-23.8198	-39.8366	-24.5446	11.9148	47.3549	-19.9922	-35.9212	48.1974	41.3207	-15.268
1944.5	-21.64	2.45529	41.1912	54.7777	62.9503	48.8292	36.5996	-22.6394	39.0999	7.84741		1944.5	-18.3912	5.43316	61.5147	62.4863	56.7321	32.5742	-13.2835	6.91083	39.8957	7.57429		1944.5	-29.3334	-14.3841	69.0015	8.45843	4.67162	47.4533	18.9145	52.9863	-12.7472	91.7696		1944.5	-11.5597	44.2718	90.4396	-12.2702	-2.5148	10.0289	17.3704	-9.62227	53.1487	-57.6772
1943.56	15.1973	-61.5705	71.4201	85.404	146.028	19.725	0	-71.9509	77.6709	-47.5382		1943.56	18.4491	-58.5992	91.7335	93.1138	139.76	4.48986	-49.6877	-42.3673	78.3903	-47.8183		1943.56	-0.50554	68.8232	-25.7513	44.8974	15.4904	42.2708	18.9523	11.8244	17.0135	-74.5512		1943.56	-35.4005	14.9047	128.027	-15.8209	40.4504	27.1458	16.4971	-28.747	8.24955	33.9969
1942.62	15.9329	-63.7045	106.794	-7.71114	71.8319	13.8335	66.2698	48.8881	-64.2128	28.564		1942.62	19.1877	-60.7398	127.097	0	65.5145	-0.38289	17.0329	78.5051	-63.5697	28.277		1942.62	15.4235	-43.9084	26.4645	40.0796	44.3499	86.0686	11.2582	-3.54295	-123.233	-109.341		1942.62	-15.4103	-32.4944	-27.7276	21.8738	-27.443	-4.72023	-17.8859	19.1571	12.3454	-0.67289
1941.68	6.35871	29.5184	2.98308	-13.1651	103.331	13.0975	62.9273	61.4355	-69.449	104.635		1941.68	9.61654	32.4766	23.2765	-5.37591	96.9635	-0.10012	14.1412	91.086	-68.8822	104.341		1941.68	-20.1989	-25.1581	-32.1615	68.7667	19.0759	-11.8987	67.9965	32.6392	-36.4154	51.7503		1941.68	-10.8915	-36.0628	128.42	10.5861	-15.4163	14.9702	1.86588	41.2698	13.8621	67.7591
1940.74	-31.5578	11.9034	-54.4104	25.1833	26.5926	30.3947	75.042	45.6306	-38.6126	0.30104		1940.74	-28.2969	14.8552	-34.127	33.0507	20.1759	18.2169	26.7072	75.3145	-38.1222	0		1940.74	-1.69906	-19.3012	-18.6188	35.5986	60.8035	24.158	11.3341	14.6933	11.7134	-16.5537		1940.74	-1.22181	-24.1709	86.0963	-13.5818	24.9483	-55.533	-32.5021	19.5683	-10.3903	-13.2864
1939.8	79.9596	27.7852	-80.868	35.1775	68.3893	99.2075	76.8459	53.0166	72.0727	-39.588		1939.8	83.2234	30.7304	-60.5946	43.123	61.9229	88.0496	28.9624	82.7339	72.4867	-40.1306		1939.8	34.8262	20.0432	18.1037	79.7288	45.8374	78.2328	-1.51156	-3.24673	54.6694	100.654		1939.8	21.3248	49.5441	-30.9224	8.63106	67.873	-10.0798	-15.3328	-27.8869	16.8905	-40.2001
1938.86	-42.9557	23.0545	-12.0158	27.1368	61.2307	21.1778	16.8312	-29.7508	136.351	46.746		1938.86	-39.6888	25.9931	8.24756	35.1604	54.7146	11.0397	-30.6009	0	136.689	45.9619		1938.86	22.3981	-38.5047	-4.43001	-61.6091	-30.94	11.228	78.3718	-72.6943	71.8502	-96.4203		1938.86	-5.07583	35.657	68.4615	51.4403	-20.5798	37.9308	14.7078	-13.5072	44.1602	-33.6197
1937.92	-19.0377	-97.5585	-33.3235	55.1508	139.055	25.5834	103.624	-73.8587	-0.26124	-34.3424		1937.92	-15.7678	-94.6264	-13.0702	63.2526	132.489	16.4652	56.6435	-45.6686	0	-35.368		1937.92	-20.9281	-55.8274	19.3977	-2.02781	64.8493	42.1055	52.6402	-44.2584	22.0681	15.6037		1937.92	-26.316	-32.3034	54.4971	1.52568	17.1858	-17.0851	31.8603	-22.3103	-54.7654	-50.2189
1936.98	-77.521	80.5358	-72.6496	31.6563	-7.15043	27.4084	-20.7444	-61.31	58.8523	-40.7384		1936.98	-74.2481	83.4613	-52.4062	39.8364	-13.766	19.3111	-67.2735	-34.6821	58.2435	-42.0058		1936.98	33.5978	-31.9507	-16.0038	93.5726	21.5658	83.2661	50.0874	-28.7103	34.0936	-122.165		1936.98	1.37032	-35.8719	-0.66126	-30.3476	31.7634	-15.4377	10.3849	12.6583	16.2754	59.346
1936.04	-69.0536	34.6064	37.3403	-4.70035	109.266	-29.9743	66.0162	-48.7675	-39.0828	22.3692		1936.04	-65.7776	37.5254	57.5736	3.55792	102.601	-37.0507	19.9389	-23.7018	-40.5616	20.86		1936.04	-30.3103	27.9542	28.4071	37.2587	73.5428	11.1461	44.9607	9.99826	131.061	56.742		1936.04	11.0263	50.6557	-22.335	-46.7639	0	9.37616	6.93674	1.27761	-25.9756	-21.621
[truncated: 48 more rows]

[truncated: 19 more sheets: Figure 3b, Figure 3c, Figure 3d, Figure 3e, Figure 4a, Figure 4b, Figure 4c, Figure 4d, Supplymentary Fig. 3, Supplymentary Fig. 6, Supplymentary Fig. 8, Supplymentary Fig. 14, Supplymentary Fig. 15, Supplymentary Fig. 16, Supplymentary Fig. 17, Supplymentary Fig. 18, Supplymentary Fig. 19, Supplymentary Fig. 26, Supplymentary Fig. 27]
